# Supplementary material for: Temporal regulation of Lsp1 O-GlcNAcylation and phosphorylation during apoptosis of activated B cells
Source: Nat Commun. 2016 Aug 24;7:12526. doi: 10.1038/ncomms12526 (PMC4999498; doi:10.1038/ncomms12526)
Supplement: Supplementary Data 1 — Summary of quantitative analysis of phosphoproteins in mouse splenic B cells with or without anti-IgM or TG treatment [file ncomms12526-s2.xlsx]

## Sheet: all unique phosphopeptide
Supplementary Data 1. Summary of quantitative analysis of phosphoproteins in mouse splenic B cells with or without anti-IgM or TG treatment.
a,bThe value of “9999” means that the signal is absent in the denominator (such as enhanced O-GlcNAcylated cells compared to un-stimulated cells), while the value of “-9999” is the opposite.
Peptide index	Peptide sequence	m/z	Charge	Modification	Modification sitea	Phosphosite				Score	# of identified (spectrum)	Missed cleavages	Parent protein	Gene Name	UniProtAC	UniProtID	IPI Accession No	IgM 10/ 0min (B/A)a	TG(+)/TG(-) (C/B)b
1	ILSDVTHSAVFGVPASK	904.452	2	Phospho (ST)	0.00200000000000000.0	S635				44.89	1	0	479 : Tax_Id=10090 Gene_Symbol=Aak1 Isoform 2 of AP2-associated protein kinase 1	Aak1	Q3UHJ0	AAK1_MOUSE	IPI00356608	1.43	9999
2	VGSLTPPSSPK	615.264	2	2 Phospho (ST)	0.00002000200.0	T618	S622			30.76	1	0	479 : Tax_Id=10090 Gene_Symbol=Aak1 Isoform 2 of AP2-associated protein kinase 1	Aak1	Q3UHJ0	AAK1_MOUSE	IPI00356608	0.912	1.305
3	VGSLTPPSSPK	615.265	2	2 Phospho (ST)	0.00002002000.0	T618	S621			30.84	1	0	479 : Tax_Id=10090 Gene_Symbol=Aak1 Isoform 2 of AP2-associated protein kinase 1	Aak1	Q3UHJ0	AAK1_MOUSE	IPI00356608	─	1.288
4	GSSQLDVNEEVEALIVK	955.461	2	Phospho (ST)	0.02000000000000000.0	S289				62.3	2	0	197 : Tax_Id=10090 Gene_Symbol=Abcc1 Multidrug resistance-associated protein 1	Abcc1	O35379	MRP1_MOUSE	IPI00129915	0.697	─
5	GSSQLDVNEEVEALIVK	955.461	2	Phospho (ST)	0.00200000000000000.0	S290				62.5	2	0	197 : Tax_Id=10090 Gene_Symbol=Abcc1 Multidrug resistance-associated protein 1	Abcc1	O35379	MRP1_MOUSE	IPI00129915	0.697	─
6	EAEQGSGEEKEEKEGDLK	1036.44	2	Phospho (ST)	0.000002000000000000.0	S225				32.04	1	2	218 : Tax_Id=10090 Gene_Symbol=Abcf1 ATP-binding cassette sub-family F member 1	Abcf1	Q6P542	ABCF1_MOUSE	IPI00396671	─	NaN
7	QLSVPASDEEDEVPAPIPR	1064.99	2	Phospho (ST)	0.0020000000000000000.0	S103				41.69	1	0	66 : Tax_Id=10090 Gene_Symbol=Abcf1 ATP-binding cassette sub-family F member 1	Abcf1	Q6P542	ABCF1_MOUSE	IPI00396671	2.692	─
8	GGNVFEALIQDDSEEEEEEEENR	916.367	3	Phospho (ST)	0.00000000000020000000000.0	S138				55.58	1	0	66 : Tax_Id=10090 Gene_Symbol=Abcf1 ATP-binding cassette sub-family F member 1	Abcf1	Q6P542	ABCF1_MOUSE	IPI00396671	1.134	─
9	SKPAAADSEGEEEEEDTAK	1036.91	2	Phospho (ST)	0.0000000200000000000.0	S194				117.95	6	0	218 : Tax_Id=10090 Gene_Symbol=Abcf1 ATP-binding cassette sub-family F member 1	Abcf1	Q6P542	ABCF1_MOUSE	IPI00396671	9999	1.356
10	SKPAAADSEGEEEEEDTAKEK	777.323	3	Phospho (ST)	0.000000020000000000000.0	S194				57.32	5	1	218 : Tax_Id=10090 Gene_Symbol=Abcf1 ATP-binding cassette sub-family F member 1	Abcf1	Q6P542	ABCF1_MOUSE	IPI00396671	3.494	1.294
11	EAEQGSGEEKEEKEGDLK	691.295	3	Phospho (ST)	0.000002000000000000.0	S225				31.53	1	2	218 : Tax_Id=10090 Gene_Symbol=Abcf1 ATP-binding cassette sub-family F member 1	Abcf1	Q6P542	ABCF1_MOUSE	IPI00396671	─	1.121
12	QLSVPASDEEDEVPAPIPR	1064.99	2	Phospho (ST)	0.0000002000000000000.0	S107				62.99	9	0	218 : Tax_Id=10090 Gene_Symbol=Abcf1 ATP-binding cassette sub-family F member 1	Abcf1	Q6P542	ABCF1_MOUSE	IPI00396671	2.69	1.032
13	GGNVFEALIQDDSEEEEEEEENR	1374.04	2	Phospho (ST)	0.00000000000020000000000.0	S138				105.76	7	0	218 : Tax_Id=10090 Gene_Symbol=Abcf1 ATP-binding cassette sub-family F member 1	Abcf1	Q6P542	ABCF1_MOUSE	IPI00396671	1.057	0.584
14	LGSQHSPGR	509.727	2	Phospho (ST)	0.002000000.0	S222				52.67	2	0	732 : Tax_Id=10090 Gene_Symbol=Abi1 39 kDa protein	Abi1	Q8CBW3	ABI1_MOUSE	IPI00228460	─	5.208
15	DKSPSSLLEDAK	685.315	2	Phospho (ST)	0.002000000000.0	S632				36.14	1	1	1199 : Tax_Id=10090 Gene_Symbol=Abl2 Tyrosine-protein kinase ABL2	Abl2	Q4JIM5	ABL2_MOUSE	IPI00117039	NAN	─
16	STSQGSINSPVYSR	781.846	2	Phospho (ST)	0.00200000000000.0	S376				43.06	3	0	140 : Tax_Id=10090 Gene_Symbol=Ablim1 Putative uncharacterized protein	Ablim1	Q3UP03	Q3UP03_MOUSE	IPI00169851	NAN	─
17	RSSGREEDEEELLR	595.599	3	Phospho (ST)	0.00200000000000.0	S478				81.7	16	2	140 : Tax_Id=10090 Gene_Symbol=Ablim1 Putative uncharacterized protein	Ablim1	Q3UP03	Q3UP03_MOUSE	IPI00169851	3.222	─
18	RSSGREEDEEELLR	595.599	3	Phospho (ST)	0.02000000000000.0	S477				72.8	1	2	140 : Tax_Id=10090 Gene_Symbol=Ablim1 Putative uncharacterized protein	Ablim1	Q3UP03	Q3UP03_MOUSE	IPI00169851	3.222	─
19	SSGREEDEEELLR	814.844	2	Phospho (ST)	0.2000000000000.0	S477				45.84	2	1	140 : Tax_Id=10090 Gene_Symbol=Ablim1 Putative uncharacterized protein	Ablim1	Q3UP03	Q3UP03_MOUSE	IPI00169851	2.47	─
20	SSGREEDEEELLR	814.844	2	Phospho (ST)	0.0200000000000.0	S478				39.79	1	1	140 : Tax_Id=10090 Gene_Symbol=Ablim1 Putative uncharacterized protein	Ablim1	Q3UP03	Q3UP03_MOUSE	IPI00169851	2.468	─
21	TLSPTPSAEGYQDVR	850.879	2	Phospho (ST)	0.002000000000000.0	S355				67.11	7	0	295 : Tax_Id=10090 Gene_Symbol=Ablim1 Adult male kidney cDNA, RIKEN full-length enriched library, clone:F520009N11 product:actin-binding LIM protein 1, full insert sequence	Ablim1	Q3UP03	Q3UP03_MOUSE	IPI00169851	0.395	1.55
22	TSSLPGYGK	495.22	2	Phospho (ST)	0.002000000.0	S545				28.69	1	0	295 : Tax_Id=10090 Gene_Symbol=Ablim1 Adult male kidney cDNA, RIKEN full-length enriched library, clone:F520009N11 product:actin-binding LIM protein 1, full insert sequence	Ablim1	Q3UP03	Q3UP03_MOUSE	IPI00169851	-9999	1.229
23	SSMSGLHLVK	577.766	2	Oxidation (M); Phospho (ST)	0.0210000000.0	S77				32.99	1	0	538 : Tax_Id=10090 Gene_Symbol=Acaca Isoform 1 of Acetyl-CoA carboxylase 1	Acaca	Q5SWU9	ACACA_MOUSE	IPI00474783	0.502	─
24	SSMSGLHLVK	577.767	2	Oxidation (M); Phospho (ST)	0.0012000000.0	S79				27.09	1	0	709 : Tax_Id=10090 Gene_Symbol=Acaca Isoform 1 of Acetyl-CoA carboxylase 1	Acaca	Q5SWU9	ACACA_MOUSE	IPI00474783	0.502	1.491
25	SSMSGLHLVK	569.77	2	Phospho (ST)	0.0002000000.0	S79				31.42	2	0	709 : Tax_Id=10090 Gene_Symbol=Acaca Isoform 1 of Acetyl-CoA carboxylase 1	Acaca	Q5SWU9	ACACA_MOUSE	IPI00474783	─	0.994
26	RSHDLHTL	353.497	3	Phospho (ST)	0.00000020.0	T739				34.74	2	1	719 : Tax_Id=10090 Gene_Symbol=Acap1 Arf-GAP with coiled-coil, ANK repeat and PH domain-containing protein 1	Acap1	Q8K2H4	ACAP1_MOUSE	IPI00169911	1.959	─
27	EPLASPHPAQLLR	754.884	2	Phospho (ST)	0.0000200000000.0	S468				29.18	1	0	994 : Tax_Id=10090 Gene_Symbol=Acin1 Isoform 1 of Apoptotic chromatin condensation inducer in the nucleus	Acin1	Q9JIX8	ACINU_MOUSE	IPI00121136	NAN	─
28	KISVVSATK	506.776	2	Phospho (ST)	0.002000000.0	S825				43.03	3	1	994 : Tax_Id=10090 Gene_Symbol=Acin1 Isoform 1 of Apoptotic chromatin condensation inducer in the nucleus	Acin1	Q9JIX8	ACINU_MOUSE	IPI00121136	NAN	─
29	RASHALFPEHSGK	379.932	4	Phospho (ST)	0.0020000000000.0	S561				42.32	2	1	34 : Tax_Id=10090 Gene_Symbol=Acin1 apoptotic chromatin condensation inducer 1 isoform 4	Acin1	Q9JIX8	ACINU_MOUSE	IPI00911143	9999	─
30	SSSFSEEKGESDDEKPR	997.404	2	Phospho (ST)	0.00000000002000000.0	S216				48.61	1	1	34 : Tax_Id=10090 Gene_Symbol=Acin1 apoptotic chromatin condensation inducer 1 isoform 4	Acin1	Q9JIX8	ACINU_MOUSE	IPI00911143	5.651	─
31	HLSHPEPEQQHVIQR	638.971	3	Phospho (ST)	0.002000000000000.0	S710				38.31	1	0	994 : Tax_Id=10090 Gene_Symbol=Acin1 Isoform 1 of Apoptotic chromatin condensation inducer in the nucleus	Acin1	Q9JIX8	ACINU_MOUSE	IPI00121136	1.516	─
32	APVVLQPEQIVSEEETPPPLLTK	865.451	3	Phospho (ST)	0.00000000000000020000000.0	T417				46.33	2	0	994 : Tax_Id=10090 Gene_Symbol=Acin1 Isoform 1 of Apoptotic chromatin condensation inducer in the nucleus	Acin1	Q9JIX8	ACINU_MOUSE	IPI00121136	1.018	─
33	APVVLQPEQIVSEEETPPPLLTK	1337.66	2	2 Phospho (ST)	0.00000000000200020000000.0	S413	T417			44.86	3	0	34 : Tax_Id=10090 Gene_Symbol=Acin1 apoptotic chromatin condensation inducer 1 isoform 4	Acin1	Q9JIX8	ACINU_MOUSE	IPI00911143	0.953	─
34	EASSPPTHIQLQEEMEPVEGPAPPVLIQLSPPNTDAGAR	1426.99	3	Oxidation (M); 2 Phospho (ST)	0.000200000000001000000000000002000000000.0	S428	S454			29.69	1	0	34 : Tax_Id=10090 Gene_Symbol=Acin1 apoptotic chromatin condensation inducer 1 isoform 4	Acin1	Q9JIX8	ACINU_MOUSE	IPI00911143	0.912	─
35	SQSPSPPPLPEDLEK	850.893	2	Phospho (ST)	0.002000000000000.0	S389				47.7	2	0	994 : Tax_Id=10090 Gene_Symbol=Acin1 Isoform 1 of Apoptotic chromatin condensation inducer in the nucleus	Acin1	Q9JIX8	ACINU_MOUSE	IPI00121136	-9999	─
36	SLSPGVSR	441.708	2	Phospho (ST)	0.00200000.0	S657				33.71	1	0	397 : Tax_Id=10090 Gene_Symbol=Acin1 Isoform 1 of Apoptotic chromatin condensation inducer in the nucleus	Acin1	Q9JIX8	ACINU_MOUSE	IPI00121136	─	3.316
37	KSLSPGVSR	505.756	2	Phospho (ST)	0.000200000.0	S657				44.61	4	1	397 : Tax_Id=10090 Gene_Symbol=Acin1 Isoform 1 of Apoptotic chromatin condensation inducer in the nucleus	Acin1	Q9JIX8	ACINU_MOUSE	IPI00121136	─	2.405
38	SLSPLSGTTDTK	643.797	2	Phospho (ST)	0.002000000000.0	S479				47.96	10	0	397 : Tax_Id=10090 Gene_Symbol=Acin1 Isoform 1 of Apoptotic chromatin condensation inducer in the nucleus	Acin1	Q9JIX8	ACINU_MOUSE	IPI00121136	0.486	1.493
39	GVQAGNSDTEGGQPGR	805.332	2	Phospho (ST)	0.0000002000000000.0	S838				52.7	1	0	397 : Tax_Id=10090 Gene_Symbol=Acin1 Isoform 1 of Apoptotic chromatin condensation inducer in the nucleus	Acin1	Q9JIX8	ACINU_MOUSE	IPI00121136	4.816	1.306
40	GVQAGNSDTEGGQPGR	805.333	2	Phospho (ST)	0.0000000020000000.0	T840				59.65	2	0	397 : Tax_Id=10090 Gene_Symbol=Acin1 Isoform 1 of Apoptotic chromatin condensation inducer in the nucleus	Acin1	Q9JIX8	ACINU_MOUSE	IPI00121136	4.814	1.306
41	APVVLQPEQIVSEEETPPPLLTK	1297.67	2	Phospho (ST)	0.00000000000200000000000.0	S413				53	3	0	397 : Tax_Id=10090 Gene_Symbol=Acin1 Isoform 1 of Apoptotic chromatin condensation inducer in the nucleus	Acin1	Q9JIX8	ACINU_MOUSE	IPI00121136	─	1.251
42	APVVLQPEQIVSEEETPPPLLTK	1297.67	2	Phospho (ST)	0.00000000000000020000000.0	T417				52.05	1	0	397 : Tax_Id=10090 Gene_Symbol=Acin1 Isoform 1 of Apoptotic chromatin condensation inducer in the nucleus	Acin1	Q9JIX8	ACINU_MOUSE	IPI00121136	0.959	1.249
43	SSSFSEEKGESDDEKPR	665.273	3	Phospho (ST)	0.00000000002000000.0	S216				41.26	5	1	397 : Tax_Id=10090 Gene_Symbol=Acin1 Isoform 1 of Apoptotic chromatin condensation inducer in the nucleus	Acin1	Q9JIX8	ACINU_MOUSE	IPI00121136	4.155	0.802
44	SQSPSPPPLPEDLEK	890.875	2	2 Phospho (ST)	0.200020000000000.0	S387	S391			27.48	1	0	397 : Tax_Id=10090 Gene_Symbol=Acin1 Isoform 1 of Apoptotic chromatin condensation inducer in the nucleus	Acin1	Q9JIX8	ACINU_MOUSE	IPI00121136	1.685	0.798
45	SQSPSPPPLPEDLEK	890.874	2	2 Phospho (ST)	0.002020000000000.0	S389	S391			44.56	3	0	397 : Tax_Id=10090 Gene_Symbol=Acin1 Isoform 1 of Apoptotic chromatin condensation inducer in the nucleus	Acin1	Q9JIX8	ACINU_MOUSE	IPI00121136	1.686	0.523
46	EAVVDLHADDSRISEDETER	789.344	3	Phospho (ST)	0.00000000002000000000.0	S895				29.87	1	1	420 : Tax_Id=10090 Gene_Symbol=Acin1 apoptotic chromatin condensation inducer 1 isoform 1	Acin1	Q9JIX8	ACINU_MOUSE	IPI00230676	─	0.444
47	EAVVDLHADDSRISEDETER	789.342	3	Phospho (ST)	0.00000000000002000000.0	S898				40.91	3	1	420 : Tax_Id=10090 Gene_Symbol=Acin1 apoptotic chromatin condensation inducer 1 isoform 1	Acin1	Q9JIX8	ACINU_MOUSE	IPI00230676	1.681	0.443
48	HLSHPEPEQQHVIQR	479.479	4	Phospho (ST)	0.002000000000000.0	S710				30.81	3	0	397 : Tax_Id=10090 Gene_Symbol=Acin1 Isoform 1 of Apoptotic chromatin condensation inducer in the nucleus	Acin1	Q9JIX8	ACINU_MOUSE	IPI00121136	1.3	0.43
49	TASFSESR	482.693	2	Phospho (ST)	0.00200000.0	S455				28.72	1	0	734 : Tax_Id=10090 Gene_Symbol=Acly Adult male testis cDNA, RIKEN full-length enriched library, clone:4922505F07 product:ATP citrate lyase, full insert sequence	Acly	Q91V92	ACLY_MOUSE	IPI00126248	2.621	2.73
50	GWSPPPEVR	552.748	2	Phospho (ST)	0.002000000.0	S30				26.16	1	0	711 : Tax_Id=10090 Gene_Symbol=Acss2 Acetyl-coenzyme A synthetase, cytoplasmic	Acss2	Q9QXG4	ACSA_MOUSE	IPI00330302	0.471	1.448
51	HQGVMVGMGQKDSYVGDEAQSK	821.682	3	2 Oxidation (M); Phospho (ST)	0.0000100100002000000000.0	S52				29.05	1	1	6 : Tax_Id=10090 Gene_Symbol=Actb Actin, cytoplasmic 1	Actb	P60710	ACTB_MOUSE	IPI00110850	1.322	─
52	CAAVVSAGLDR	571.254	2	Phospho (ST)	0.00000200000.0	S112				30.15	4	0	409 : Tax_Id=10090 Gene_Symbol=Adad2 48 kDa protein	Adad2	Q9D5P4	ADAD2_MOUSE	IPI00108226	─	1.146
53	SFEDLTDHPVTR	748.825	2	Phospho (ST)	0.200000000000.0	S813				29.58	1	0	826 : Tax_Id=10090 Gene_Symbol=Adam17 Putative uncharacterized protein	Adam17	Q3UNK7	Q3UNK7_MOUSE	IPI00314443	0.675	─
54	SPPDQSAVPNTPPSTPVKLEEDLPQEPTSR	1125.18	3	2 Phospho (ST)	0.000000000020020000000000000000.0	T610	S613			30.73	1	1	921 : Tax_Id=10090 Gene_Symbol=Add1 Isoform 1 of Alpha-adducin	Add1	Q9QYC0	ADDA_MOUSE	IPI00136000	2.985	─
55	TSTSAVPNLFVPLNTNPK	990.496	2	Phospho (ST)	0.020000000000000000.0	S481				34.99	1	0	921 : Tax_Id=10090 Gene_Symbol=Add1 Isoform 1 of Alpha-adducin	Add1	Q9QYC0	ADDA_MOUSE	IPI00136000	0.57	─
56	TSTSAVPNLFVPLNTNPK	990.496	2	Phospho (ST)	0.000200000000000000.0	S483				36.59	1	0	921 : Tax_Id=10090 Gene_Symbol=Add1 Isoform 1 of Alpha-adducin	Add1	Q9QYC0	ADDA_MOUSE	IPI00136000	0.508	─
57	KQQGLDDAEQGSLSDDAASVSQIQSQTQSPQSVPER	1298.93	3	Phospho (ST)	0.000000000000020000000000000000000000.0	S585				40.67	2	1	360 : Tax_Id=10090 Gene_Symbol=Add3 Isoform 2 of Gamma-adducin	Add3	Q9QYB5	ADDG_MOUSE	IPI00387559	1.493	─
58	KQQGLDDAEQGSLSDDAASVSQIQSQTQSPQSVPER	1298.93	3	Phospho (ST)	0.000000000000000000200000000000000000.0	S590				50.21	1	1	360 : Tax_Id=10090 Gene_Symbol=Add3 Isoform 2 of Gamma-adducin	Add3	Q9QYB5	ADDG_MOUSE	IPI00387559	1.483	─
59	TEEVLSPDGSPSKSPSK	912.917	2	Phospho (ST)	0.00000000000000020.0	S683				38.09	1	1	360 : Tax_Id=10090 Gene_Symbol=Add3 Isoform 2 of Gamma-adducin	Add3	Q9QYB5	ADDG_MOUSE	IPI00387559	0.233	─
60	TEEVLSPDGSPSKSPSK	912.917	2	Phospho (ST)	0.00000000000200000.0	S679				38.11	1	1	360 : Tax_Id=10090 Gene_Symbol=Add3 Isoform 2 of Gamma-adducin	Add3	Q9QYB5	ADDG_MOUSE	IPI00387559	0.233	─
61	TPSFLK	386.686	2	Phospho (ST)	0.002000.0	S693				26.37	1	0	415 : Tax_Id=10090 Gene_Symbol=Add3 Isoform 2 of Gamma-adducin	Add3	Q9QYB5	ADDG_MOUSE	IPI00387559	-9999	9999
62	TEEVLSPDGSPSKSPSK	912.914	2	Phospho (ST)	0.00000000000002000.0	S681				51.28	6	1	415 : Tax_Id=10090 Gene_Symbol=Add3 Isoform 2 of Gamma-adducin	Add3	Q9QYB5	ADDG_MOUSE	IPI00387559	0.233	1.983
63	TEEVLSPDGSPSKSPSKK	651.645	3	Phospho (ST)	0.000000000000020000.0	S681				27.92	1	2	415 : Tax_Id=10090 Gene_Symbol=Add3 Isoform 2 of Gamma-adducin	Add3	Q9QYB5	ADDG_MOUSE	IPI00387559	-9999	1.628
64	TEEVLSPDGSPSKSPSKK	651.645	3	Phospho (ST)	0.000000000002000000.0	S679				29.76	1	2	415 : Tax_Id=10090 Gene_Symbol=Add3 Isoform 2 of Gamma-adducin	Add3	Q9QYB5	ADDG_MOUSE	IPI00387559	-9999	1.594
65	LMHDASDSEVDQDDVVEWK	1197.45	2	Oxidation (M); 2 Phospho (ST)	0.0100020200000000000.0	S959	S961			68.89	11	0	134 : Tax_Id=10090 Gene_Symbol=Adnp activity-dependent neuroprotective protein	Adnp	Q9Z103	ADNP_MOUSE	IPI00672180	1.768	─
66	LMHDASDSEVDQDDVVEWK	1157.46	2	Oxidation (M); Phospho (ST)	0.0100020000000000000.0	S959				92.72	8	0	134 : Tax_Id=10090 Gene_Symbol=Adnp activity-dependent neuroprotective protein	Adnp	Q9Z103	ADNP_MOUSE	IPI00672180	0.518	─
67	SPVVELSK	469.733	2	Phospho (ST)	0.20000000.0	S670				39.22	11	0	566 : Tax_Id=10090 Gene_Symbol=Adrbk1 Beta-adrenergic receptor kinase 1	Adrbk1	Q99MK8	ARBK1_MOUSE	IPI00320687	-9999	─
68	NKPRSPVVELSK	478.589	3	Phospho (ST)	0.000020000000.0	S670				29.41	1	1	566 : Tax_Id=10090 Gene_Symbol=Adrbk1 Beta-adrenergic receptor kinase 1	Adrbk1	Q99MK8	ARBK1_MOUSE	IPI00320687	-9999	─
69	NELLSPLKDSDEVR	847.904	2	Phospho (ST)	0.00002000000000.0	S782				56.6	18	1	195 : Tax_Id=10090 Gene_Symbol=Aff3 Isoform 1 of AF4/FMR2 family member 3	Aff3	P51827	AFF3_MOUSE	IPI00755093	0.865	─
70	SFSPGDFR	496.697	2	Phospho (ST)	0.00200000.0	S151				26.9	1	0	779 : Tax_Id=10090 Gene_Symbol=Aftph Isoform 2 of Aftiphilin	Aftph	Q80WT5	AFTIN_MOUSE	IPI00314905	1.65	0.565
71	RTSLFANR	522.753	2	Phospho (ST)	0.00200000.0	S642				36.8	3	1	819 : Tax_Id=10090 Gene_Symbol=Agap2 Isoform 1 of Arf-GAP with GTPase, ANK repeat and PH domain-containing protein 2	Agap2	Q3UHD9	AGAP2_MOUSE	IPI00349020	1.287	─
72	NSASVGIIQR	562.777	2	Phospho (ST)	0.0002000000.0	S68				44.85	1	0	1261 : Tax_Id=10090 Gene_Symbol=Agpat9 Glycerol-3-phosphate acyltransferase 3	Agpat9	Q8C0N2	GPAT3_MOUSE	IPI00223880	NAN	─
73	TTPLASPSLSPGR	682.335	2	Phospho (ST)	0.0000000002000.0	S1218				39.43	4	0	1227 : Tax_Id=10090 Gene_Symbol=Ahctf1 Protein ELYS	Ahctf1	Q8CJF7	ELYS_MOUSE	IPI00122594	NAN	─
74	TRPGSFQSLSDALSDTPAK	1029.48	2	Phospho (ST)	0.0000000200000000000.0	S122				35.55	1	0	311 : Tax_Id=10090 Gene_Symbol=AI413782 Isoform 2 of Uncharacterized protein C14orf133 homolog	AI413782	Q8BGQ1	SPE39_MOUSE	IPI00229865	0.963	─
75	TRPGSFQSLSDALSDTPAK	686.657	3	Phospho (ST)	0.0000000200000000000.0	S122				42.46	2	0	311 : Tax_Id=10090 Gene_Symbol=AI413782 Isoform 2 of Uncharacterized protein C14orf133 homolog	AI413782	Q8BGQ1	SPE39_MOUSE	IPI00229865	0.688	─
76	TRPGSFQSLSDALSDTPAK	1029.48	2	Phospho (ST)	0.0000000000000200000.0	S128				61.88	1	0	720 : Tax_Id=10090 Gene_Symbol=AI413782 Isoform 2 of Uncharacterized protein C14orf133 homolog	AI413782	Q8BGQ1	SPE39_MOUSE	IPI00229865	─	9999
77	TRPGSFQSLSDALSDTPAK	1029.48	2	Phospho (ST)	0.2000000000000000000.0	T115				55.69	1	0	720 : Tax_Id=10090 Gene_Symbol=AI413782 Isoform 2 of Uncharacterized protein C14orf133 homolog	AI413782	Q8BGQ1	SPE39_MOUSE	IPI00229865	0.967	9999
78	TRPGSFQSLSDALSDTPAK	1029.48	2	Phospho (ST)	0.0000200000000000000.0	S119				60.81	1	0	720 : Tax_Id=10090 Gene_Symbol=AI413782 Isoform 2 of Uncharacterized protein C14orf133 homolog	AI413782	Q8BGQ1	SPE39_MOUSE	IPI00229865	0.966	3.472
79	STPDTQVAQLSLPTASR	926.444	2	Phospho (ST)	0.02000000000000000.0	T129				96.33	10	0	327 : Tax_Id=10090 Gene_Symbol=AI447904 Expressed sequence AI447904	AI447904	Q8BV49	IFIX_MOUSE	IPI00225661	0.353	1.288
80	QRQEEPSTSQPMSTTNEDAEPESGRSTPDTQVAQLSLPTASR	1176.77	4	2 Phospho (ST)	0.000000000000002000000020000000000000000000.0	T117	S125			30.06	1	2	327 : Tax_Id=10090 Gene_Symbol=AI447904 Expressed sequence AI447904	AI447904	Q8BV49	IFIX_MOUSE	IPI00225661	─	0.715
81	QEEPSTSQPMSTTNEDAEPESGRSTPDTQVAQLSLPTASR	1109.72	4	Oxidation (M); 2 Phospho (ST)	0.0000000001000000000000022000000000000000.0	S128	T129			26.37	1	1	327 : Tax_Id=10090 Gene_Symbol=AI447904 Expressed sequence AI447904	AI447904	Q8BV49	IFIX_MOUSE	IPI00225661	─	0.69
82	QRQEEPSTSQPMSTTNEDAEPESGRSTPDTQVAQLSLPTASR	1176.76	4	2 Phospho (ST)	0.000000000000000000000000022000000000000000.0	S128	T129			52.77	1	2	327 : Tax_Id=10090 Gene_Symbol=AI447904 Expressed sequence AI447904	AI447904	Q8BV49	IFIX_MOUSE	IPI00225661	─	0.685
83	QEEPSTSQPMSTTNEDAEPESGRSTPDTQVAQLSLPTASR	1473.96	3	2 Phospho (ST)	0.0000000000000000000000022000000000000000.0	S128	T129			49.18	4	1	327 : Tax_Id=10090 Gene_Symbol=AI447904 Expressed sequence AI447904	AI447904	Q8BV49	IFIX_MOUSE	IPI00225661	─	0.582
84	QGSLEPDWGLQPR	781.854	2	Phospho (ST)	0.0020000000000.0	S195				53.02	7	0	911 : Tax_Id=10090 Gene_Symbol=AI467606 Transmembrane protein C16orf54 homolog	AI467606	Q8C708	CP054_MOUSE	IPI00226379	6.755	─
85	KSPSGPVKSPPLSPVGTTPVK	740.708	3	2 Phospho (ST)	0.000000002000000020000.0	S189	T197			29.87	1	2	640 : Tax_Id=10090 Gene_Symbol=AI597479 Ashwin	AI597479	Q922M7	ASHWN_MOUSE	IPI00123162	1.254	─
86	KSPSGPVKSPPLSPVGTTPVK	740.708	3	2 Phospho (ST)	0.000000002000200000000.0	S189	S193			30.15	1	2	640 : Tax_Id=10090 Gene_Symbol=AI597479 Ashwin	AI597479	Q922M7	ASHWN_MOUSE	IPI00123162	1.253	─
87	SLSEEVESSEGEEHPGMHVK	764.984	3	Oxidation (M); Phospho (ST)	0.00200000000000001000.0	S1163				37.34	3	0	764 : Tax_Id=10090 Gene_Symbol=Akap11 A kinase (PRKA) anchor protein 11	Akap11	E9Q777	E9Q777_MOUSE	IPI00849717	9999	─
88	RPSESDKEEELDKVK	623.626	3	Phospho (ST)	0.002000000000000.0	S613				32.34	1	2	290 : Tax_Id=10090 Gene_Symbol=Akap12 Isoform 1 of A-kinase anchor protein 12	Akap12	Q9WTQ5	AKA12_MOUSE	IPI00123709	1.282	─
89	RPSESDKEEELDKVK	467.972	4	Phospho (ST)	0.002000000000000.0	S613				32.11	1	2	290 : Tax_Id=10090 Gene_Symbol=Akap12 Isoform 1 of A-kinase anchor protein 12	Akap12	Q9WTQ5	AKA12_MOUSE	IPI00123709	1.089	─
90	EGITPWASFKK	672.323	2	Phospho (ST)	0.00000002000.0	S598				26.06	1	1	467 : Tax_Id=10090 Gene_Symbol=Akap12 SSeCKS	Akap12	Q9WTQ5	AKA12_MOUSE	IPI00123709	1.492	1.918
91	GPSEAPQEAEAEEGATSDGEK	1084.93	2	Phospho (ST)	0.000000000000000020000.0	S584				87.7	2	0	467 : Tax_Id=10090 Gene_Symbol=Akap12 SSeCKS	Akap12	Q9WTQ5	AKA12_MOUSE	IPI00123709	4.202	1.063
92	GPSEAPQEAEAEEGATSDGEK	1084.93	2	Phospho (ST)	0.000000000000000200000.0	T583				77.87	3	0	467 : Tax_Id=10090 Gene_Symbol=Akap12 SSeCKS	Akap12	Q9WTQ5	AKA12_MOUSE	IPI00123709	4.164	1.053
93	RPSESDKEEELDK	547.905	3	Phospho (ST)	0.0020000000000.0	S613				42.32	2	1	467 : Tax_Id=10090 Gene_Symbol=Akap12 SSeCKS	Akap12	Q9WTQ5	AKA12_MOUSE	IPI00123709	-9999	0.805
94	RPSESDKEEELDK	547.904	3	Phospho (ST)	0.0000200000000.0	S615				41.68	2	1	467 : Tax_Id=10090 Gene_Symbol=Akap12 SSeCKS	Akap12	Q9WTQ5	AKA12_MOUSE	IPI00123709	-9999	0.803
95	TFSYIR	433.694	2	Phospho (ST)	0.002000.0	S1731				31.85	3	0	5 : Tax_Id=10090 Gene_Symbol=Akap13 A kinase (PRKA) anchor protein 13	Akap13	E9Q474	E9Q474_MOUSE	IPI00126181	9999	─
96	SAVLLADEATAAPMFTNR	987.456	2	Oxidation (M); Phospho (ST)	0.200000000000010000.0	S1857				105.39	21	0	5 : Tax_Id=10090 Gene_Symbol=Akap13 A kinase (PRKA) anchor protein 13	Akap13	E9Q474	E9Q474_MOUSE	IPI00126181	1.831	─
97	SGSLDSELSVSPK	693.314	2	Phospho (ST)	0.0020000000000.0	S2702				82.77	1	0	5 : Tax_Id=10090 Gene_Symbol=Akap13 A kinase (PRKA) anchor protein 13	Akap13	E9Q474	E9Q474_MOUSE	IPI00126181	1.503	─
98	FLSHSTDSLNK	664.797	2	Phospho (ST)	0.00200000000.0	S1908				41.86	1	0	5 : Tax_Id=10090 Gene_Symbol=Akap13 A kinase (PRKA) anchor protein 13	Akap13	E9Q474	E9Q474_MOUSE	IPI00126181	1.26	─
99	NSLMSLSEEHLEPDQR	990.922	2	Oxidation (M); Phospho (ST)	0.0001002000000000.0	S1631				51.48	9	0	5 : Tax_Id=10090 Gene_Symbol=Akap13 A kinase (PRKA) anchor protein 13	Akap13	E9Q474	E9Q474_MOUSE	IPI00126181	1.192	─
100	NSLMSLSEEHLEPDQR	990.923	2	Oxidation (M); Phospho (ST)	0.0001200000000000.0	S1629				42.88	4	0	5 : Tax_Id=10090 Gene_Symbol=Akap13 A kinase (PRKA) anchor protein 13	Akap13	E9Q474	E9Q474_MOUSE	IPI00126181	1.183	─
101	SFSLEGLTGGGVGNKPSSSLEMSSANSSELR	1061.15	3	Oxidation (M); Phospho (ST)	0.0020000000000000000001000000000.0	S1587				76.96	8	0	5 : Tax_Id=10090 Gene_Symbol=Akap13 A kinase (PRKA) anchor protein 13	Akap13	E9Q474	E9Q474_MOUSE	IPI00126181	0.608	─
102	SFSLEGLTGGGVGNKPSSSLEMSSANSSELR	1061.15	3	Oxidation (M); Phospho (ST)	0.2000000000000000000001000000000.0	S1585				59.2	2	0	5 : Tax_Id=10090 Gene_Symbol=Akap13 A kinase (PRKA) anchor protein 13	Akap13	E9Q474	E9Q474_MOUSE	IPI00126181	0.606	─
103	SGSLDSELSVSPK	693.313	2	Phospho (ST)	0.0000000000200.0	S2710				39.42	1	0	222 : Tax_Id=10090 Gene_Symbol=Akap13 similar to guanine nucleotide exchange factor Lbc isoform 11	Akap13	E9Q474	E9Q474_MOUSE	IPI00126181	0.768	9999
104	FLSHSTDSLNK	664.798	2	Phospho (ST)	0.00002000000.0	S1910				37.43	2	0	222 : Tax_Id=10090 Gene_Symbol=Akap13 similar to guanine nucleotide exchange factor Lbc isoform 11	Akap13	E9Q474	E9Q474_MOUSE	IPI00126181	1.741	1.817
105	FLSHSTDSLNK	664.797	2	Phospho (ST)	0.00000200000.0	T1911				41.5	4	0	222 : Tax_Id=10090 Gene_Symbol=Akap13 similar to guanine nucleotide exchange factor Lbc isoform 11	Akap13	E9Q474	E9Q474_MOUSE	IPI00126181	-9999	1.811
106	NSLMSLSEEHLEPDQR	982.925	2	Phospho (ST)	0.0000002000000000.0	S1631				35.92	1	0	222 : Tax_Id=10090 Gene_Symbol=Akap13 similar to guanine nucleotide exchange factor Lbc isoform 11	Akap13	E9Q474	E9Q474_MOUSE	IPI00126181	─	0.61
107	TLSMIEEEIR	658.794	2	Oxidation (M); Phospho (ST)	0.0021000000.0	S740				46.82	6	0	954 : Tax_Id=10090 Gene_Symbol=Akap2 Isoform 4 of A-kinase anchor protein 2	Akap2	O54931	AKAP2_MOUSE	IPI00119855	NAN	─
108	ADSDGDLSENDDGAGDLR	991.338	2	2 Phospho (ST)	0.002000020000000000.0	S320	S325			63.77	2	0	646 : Tax_Id=10090 Gene_Symbol=Akap8 A-kinase anchor protein 8	Akap8	Q9DBR0	AKAP8_MOUSE	IPI00321739	4.902	1.789
109	ADSDGDLSENDDGAGDLR	951.354	2	Phospho (ST)	0.002000000000000000.0	S320				60.37	2	0	646 : Tax_Id=10090 Gene_Symbol=Akap8 A-kinase anchor protein 8	Akap8	Q9DBR0	AKAP8_MOUSE	IPI00321739	2.585	1.095
110	FTGSVSPLSTR	616.289	2	Phospho (ST)	0.00000200000.0	S302				45.62	5	0	405 : Tax_Id=10090 Gene_Symbol=Akna Isoform 1 of AT-hook-containing transcription factor	Akna	Q80VW7	AKNA_MOUSE	IPI00453793	NAN	─
111	SLSADLR	421.194	2	Phospho (ST)	0.0020000.0	S1389				31.74	1	0	405 : Tax_Id=10090 Gene_Symbol=Akna Isoform 1 of AT-hook-containing transcription factor	Akna	Q80VW7	AKNA_MOUSE	IPI00453793	NAN	─
112	EELLDPQLDASQGSPR	917.915	2	Phospho (ST)	0.0000000000200000.0	S614				32.88	1	0	405 : Tax_Id=10090 Gene_Symbol=Akna Isoform 1 of AT-hook-containing transcription factor	Akna	Q80VW7	AKNA_MOUSE	IPI00453793	1.813	─
113	TSPDSAPAPTAASTPHGSAESTANLLLNR	972.125	3	Phospho (ST)	0.00002000000000000000000000000.0	S1019				51.3	1	0	405 : Tax_Id=10090 Gene_Symbol=Akna Isoform 1 of AT-hook-containing transcription factor	Akna	Q80VW7	AKNA_MOUSE	IPI00453793	1.55	─
114	TDLSPSSSPGVATPGR	804.867	2	Phospho (ST)	0.0002000000000000.0	S520				44.55	6	0	405 : Tax_Id=10090 Gene_Symbol=Akna Isoform 1 of AT-hook-containing transcription factor	Akna	Q80VW7	AKNA_MOUSE	IPI00453793	-9999	─
115	TDLSPSSSPGVATPGR	804.866	2	Phospho (ST)	0.2000000000000000.0	T517				39.47	2	0	405 : Tax_Id=10090 Gene_Symbol=Akna Isoform 1 of AT-hook-containing transcription factor	Akna	Q80VW7	AKNA_MOUSE	IPI00453793	-9999	─
116	TSPDSAPAPTAASTPHGSAESTANLLLNR	972.123	3	Phospho (ST)	0.02000000000000000000000000000.0	S1016				46.9	5	0	394 : Tax_Id=10090 Gene_Symbol=Akna Isoform 1 of AT-hook-containing transcription factor	Akna	Q80VW7	AKNA_MOUSE	IPI00453793	1.567	0.737
117	SGSPSDNSGAEEMEVSLAKPK	1108.47	2	Oxidation (M); Phospho (ST)	0.002000000000100000000.0	S124				76.82	6	0	198 : Tax_Id=10090 Gene_Symbol=Akt1 RAC-alpha serine/threonine-protein kinase	Akt1	P31750	AKT1_MOUSE	IPI00323969	1.146	─
118	SGSPSDNSGAEEMEVSLAKPK	1108.47	2	Oxidation (M); Phospho (ST)	0.000020000000100000000.0	S126				82.44	4	0	198 : Tax_Id=10090 Gene_Symbol=Akt1 RAC-alpha serine/threonine-protein kinase	Akt1	P31750	AKT1_MOUSE	IPI00323969	1.144	─
119	SGSPSDNSGAEEMEVSLAKPK	1108.47	2	Oxidation (M); Phospho (ST)	0.000000020000100000000.0	S129				47.91	1	0	198 : Tax_Id=10090 Gene_Symbol=Akt1 RAC-alpha serine/threonine-protein kinase	Akt1	P31750	AKT1_MOUSE	IPI00323969	1.093	─
120	SGSPSDNSGAEEMEVSLAKPK	739.319	3	Oxidation (M); Phospho (ST)	0.002000000000100000000.0	S124				34.86	1	0	198 : Tax_Id=10090 Gene_Symbol=Akt1 RAC-alpha serine/threonine-protein kinase	Akt1	P31750	AKT1_MOUSE	IPI00323969	0.94	─
121	GILAADESTGSIAK	706.838	2	Phospho (ST)	0.00000000002000.0	S39				64.15	7	0	676 : Tax_Id=10090 Gene_Symbol=Aldoart2 Fructose-bisphosphate aldolase	Aldoart2	A6ZI47	A6ZI47_MOUSE	IPI00133580	1.622	─
122	GILAADESTGSIAK	706.837	2	Phospho (ST)	0.00000000200000.0	T37				42.19	1	0	676 : Tax_Id=10090 Gene_Symbol=Aldoart2 Fructose-bisphosphate aldolase	Aldoart2	A6ZI47	A6ZI47_MOUSE	IPI00133580	0.974	─
123	GILAADESTGSIAK	706.838	2	Phospho (ST)	0.00000002000000.0	S36				54.04	5	0	676 : Tax_Id=10090 Gene_Symbol=Aldoart2 Fructose-bisphosphate aldolase	Aldoart2	A6ZI47	A6ZI47_MOUSE	IPI00133580	0.974	─
124	GILAADESTGSIAKR	784.888	2	Phospho (ST)	0.000000000020000.0	S39				45	1	1	676 : Tax_Id=10090 Gene_Symbol=Aldoart2 Fructose-bisphosphate aldolase	Aldoart2	A6ZI47	A6ZI47_MOUSE	IPI00133580	-9999	─
125	RGSFSSENYWR	734.804	2	Phospho (ST)	0.00200000000.0	S362				55.56	15	1	347 : Tax_Id=10090 Gene_Symbol=Alkbh5 Alkylated DNA repair protein alkB homolog 5	Alkbh5	Q3TSG4	ALKB5_MOUSE	IPI00453512	1.388	─
126	KYQEDSDPERSDYEEHQLQK	895.358	3	Phospho (ST); Phospho (Y)	0.00000200000030000000.0	S65	Y72			29.53	1	2	347 : Tax_Id=10090 Gene_Symbol=Alkbh5 Alkylated DNA repair protein alkB homolog 5	Alkbh5	Q3TSG4	ALKB5_MOUSE	IPI00453512	-9999	─
127	LSLSPR	376.689	2	Phospho (ST)	0.000200.0	S2896				29.39	1	0	1328 : Tax_Id=10090 Gene_Symbol=Alms1 Isoform 1 of Alstrom syndrome protein 1 homolog	Alms1	Q8K4E0	ALMS1_MOUSE	IPI00170205	1.882	─
128	SFDFEGSLSPVIAPK	837.395	2	Phospho (ST)	0.000000002000000.0	S688				55.8	4	0	1281 : Tax_Id=10090 Gene_Symbol=Anapc1 Anaphase-promoting complex subunit 1	Anapc1	P53995	APC1_MOUSE	IPI00137228	-9999	─
129	VFLQDNPTRPTSPEAGNTLR	765.037	3	Phospho (ST)	0.00000000000200000000.0	S329				34.37	1	0	1297 : Tax_Id=10090 Gene_Symbol=Anapc2 Anaphase-promoting complex subunit 2	Anapc2	Q8BZQ7	ANC2_MOUSE	IPI00227654	0.715	─
130	IKEEVLSESETEAHQDAAALDPDVVIK	1032.81	3	2 Phospho (ST)	0.000000202000000000000000000.0	S777	S779			32.34	1	1	438 : Tax_Id=10090 Gene_Symbol=Anapc4 Anaphase-promoting complex subunit 4	Anapc4	Q91W96	APC4_MOUSE	IPI00127493	1.409	─
131	IKEEVLSESETEAHQDAAALDPDVVIK	1006.15	3	Phospho (ST)	0.000000000020000000000000000.0	T781				54.21	2	1	438 : Tax_Id=10090 Gene_Symbol=Anapc4 Anaphase-promoting complex subunit 4	Anapc4	Q91W96	APC4_MOUSE	IPI00127493	0.64	─
132	IKEEVLSESETEAHQDAAALDPDVVIK	1006.15	3	Phospho (ST)	0.000000200000000000000000000.0	S777				48.46	1	1	480 : Tax_Id=10090 Gene_Symbol=Anapc4 Anaphase-promoting complex subunit 4	Anapc4	Q91W96	APC4_MOUSE	IPI00127493	0.638	0.611
133	IKEEVLSESETEAHQDAAALDPDVVIK	1006.15	3	Phospho (ST)	0.000000002000000000000000000.0	S779				50.33	2	1	480 : Tax_Id=10090 Gene_Symbol=Anapc4 Anaphase-promoting complex subunit 4	Anapc4	Q91W96	APC4_MOUSE	IPI00127493	0.64	0.61
134	GVAPADSPDAPR	616.768	2	Phospho (ST)	0.000000200000.0	S738				35.92	1	0	62 : Tax_Id=10090 Gene_Symbol=Ankib1 Ankyrin repeat and IBR domain-containing protein 1	Ankib1	Q6ZPS6	AKIB1_MOUSE	IPI00467355	9999	1.625
135	TRVPSLDHAMPLANGEAEDDADR	859.375	3	Oxidation (M); Phospho (ST)	0.00002000010000000000000.0	S232				72.08	7	1	868 : Tax_Id=10090 Gene_Symbol=Ankrd10 Ankyrin repeat domain-containing protein 10	Ankrd10	Q99LW0	ANR10_MOUSE	IPI00117242	1.552	─
136	KASFDQLR	522.747	2	Phospho (ST)	0.00200000.0	S1091				43.14	16	1	454 : Tax_Id=10090 Gene_Symbol=Ankrd11 ankyrin repeat domain 11	Ankrd11	E9Q4F8	E9Q4F8_MOUSE	IPI00659505	1.287	─
137	SRSSELTDVYSK	726.324	2	Phospho (ST)	0.002000000000.0	S1125				30.4	1	1	639 : Tax_Id=10090 Gene_Symbol=Ankrd12;Gm9517 ankyrin repeat domain 12	Ankrd12;Gm9517	G5E893	G5E893_MOUSE	IPI00330318	1.595	─
138	SPSFASEWDEIEK	802.83	2	Phospho (ST)	0.2000000000000.0	S677				61.5	2	0	153 : Tax_Id=10090 Gene_Symbol=Anks1 Isoform 2 of Ankyrin repeat and SAM domain-containing protein 1A	Anks1	P59672	ANS1A_MOUSE	IPI00346041	1.576	─
139	SPSFASEWDEIEK	802.83	2	Phospho (ST)	0.0020000000000.0	S679				69	16	0	153 : Tax_Id=10090 Gene_Symbol=Anks1 Isoform 2 of Ankyrin repeat and SAM domain-containing protein 1A	Anks1	P59672	ANS1A_MOUSE	IPI00346041	1.572	─
140	SNLELSPDNLPLR	774.378	2	Phospho (ST)	0.0000020000000.0	S17				37.2	2	0	1095 : Tax_Id=10090 Gene_Symbol=Aof1 Isoform 1 of Flavin-containing amine oxidase domain-containing protein 1	Aof1	Q8CIG3	KDM1B_MOUSE	IPI00229842	1.265	─
141	NFYESEEEEEEKEK	949.863	2	Phospho (ST)	0.00002000000000.0	S276				68.03	6	1	127 : Tax_Id=10090 Gene_Symbol=Ap3b1 AP-3 complex subunit beta-1	Ap3b1	Q9Z1T1	AP3B1_MOUSE	IPI00130444	3.002	0.706
142	HSSLPTESDEDIAPAQR	1006.9	2	2 Phospho (ST)	0.00200002000000000.0	S755	S760			39	3	0	200 : Tax_Id=10090 Gene_Symbol=Ap3d1 AP-3 complex subunit delta-1	Ap3d1	O54774	AP3D1_MOUSE	IPI00117811	1.791	─
143	HSSLPTESDEDIAPAQR	1006.9	2	2 Phospho (ST)	0.00000202000000000.0	T758	S760			32.33	1	0	200 : Tax_Id=10090 Gene_Symbol=Ap3d1 AP-3 complex subunit delta-1	Ap3d1	O54774	AP3D1_MOUSE	IPI00117811	1.788	─
144	RHSSLPTESDEDIAPAQR	696.983	3	Phospho (ST)	0.000000200000000000.0	T758				38.64	1	1	200 : Tax_Id=10090 Gene_Symbol=Ap3d1 AP-3 complex subunit delta-1	Ap3d1	O54774	AP3D1_MOUSE	IPI00117811	0.985	─
145	HSSLPTESDEDIAPAQR	966.922	2	Phospho (ST)	0.00000200000000000.0	T758				54.96	1	0	200 : Tax_Id=10090 Gene_Symbol=Ap3d1 AP-3 complex subunit delta-1	Ap3d1	O54774	AP3D1_MOUSE	IPI00117811	0.782	─
146	HSSLPTESDEDIAPAQR	966.919	2	Phospho (ST)	0.00000002000000000.0	S760				79.76	4	0	16 : Tax_Id=10090 Gene_Symbol=Ap3d1 AP-3 complex subunit delta-1	Ap3d1	O54774	AP3D1_MOUSE	IPI00117811	0.783	0.726
147	VDIITEEMPENALPSDEDDKDPNDPYR	1071.78	3	Oxidation (M); Phospho (ST)	0.000000010000002000000000000.0	S784				50.14	8	1	16 : Tax_Id=10090 Gene_Symbol=Ap3d1 AP-3 complex subunit delta-1	Ap3d1	O54774	AP3D1_MOUSE	IPI00117811	1.547	0.713
148	HSSLPTESDEDIAPAQR	644.95	3	Phospho (ST)	0.00000002000000000.0	S760				39.05	1	0	16 : Tax_Id=10090 Gene_Symbol=Ap3d1 AP-3 complex subunit delta-1	Ap3d1	O54774	AP3D1_MOUSE	IPI00117811	0.537	0.591
149	VDIITEEMPENALPSDEDDKDPNDPYR	1066.45	3	Phospho (ST)	0.000000000000002000000000000.0	S784				51.97	8	1	16 : Tax_Id=10090 Gene_Symbol=Ap3d1 AP-3 complex subunit delta-1	Ap3d1	O54774	AP3D1_MOUSE	IPI00117811	─	0.512
150	QGLGNHSPGATR	637.786	2	Phospho (ST)	0.000000200000.0	S507				31.84	1	0	754 : Tax_Id=10090 Gene_Symbol=Apbb1ip Amyloid beta A4 precursor protein-binding family B member 1- interacting protein	Apbb1ip	Q8R5A3	AB1IP_MOUSE	IPI00165789	─	2.738
151	AAADDGEEPKSEPETKK	627.942	3	Phospho (ST)	0.00000000002000000.0	S18				35.76	1	2	470 : Tax_Id=10090 Gene_Symbol=Apex1 DNA-(apurinic or apyrimidinic site) lyase	Apex1	P28352	APEX1_MOUSE	IPI00224152	9999	2.113
152	AAADDGEEPKSEPETK	877.358	2	Phospho (ST)	0.0000000000200000.0	S18				53.94	3	1	470 : Tax_Id=10090 Gene_Symbol=Apex1 DNA-(apurinic or apyrimidinic site) lyase	Apex1	P28352	APEX1_MOUSE	IPI00224152	9999	1.685
153	STSTPNVHMVSTTAPMDSSLMQFTAQSFSTDAAGR	1263.88	3	3 Oxidation (M); Phospho (ST)	0.00200000100000010000100000000000000.0	S214				39.94	2	0	1178 : Tax_Id=10090 Gene_Symbol=Araf A-Raf proto-oncogene serine/threonine-protein kinase	Araf	P04627	ARAF_MOUSE	IPI00320608	NAN	─
154	STSTPNVHMVSTTAPMDSSLMQFTAQSFSTDAAGR	1263.88	3	3 Oxidation (M); Phospho (ST)	0.00000000102000010000100000000000000.0	S222				35.04	1	0	1178 : Tax_Id=10090 Gene_Symbol=Araf A-Raf proto-oncogene serine/threonine-protein kinase	Araf	P04627	ARAF_MOUSE	IPI00320608	NAN	─
155	LLPEFDDSDYDDVPEEGPGAPASVMTK	1495.63	2	Oxidation (M); Phospho (Y)	0.000000000300000000000000100.0	Y234				41.38	1	0	383 : Tax_Id=10090 Gene_Symbol=Arap1 Isoform 1 of Arf-GAP with Rho-GAP domain, ANK repeat and PH domain-containing protein 1	Arap1	Q4LDD4	ARAP1_MOUSE	IPI00377288	1.766	─
156	LLPEFDDSDYDDVPEEGPGAPASVMTK	997.424	3	Oxidation (M); Phospho (ST)	0.000000020000000000000000100.0	S232				45.45	2	0	383 : Tax_Id=10090 Gene_Symbol=Arap1 Isoform 1 of Arf-GAP with Rho-GAP domain, ANK repeat and PH domain-containing protein 1	Arap1	Q4LDD4	ARAP1_MOUSE	IPI00377288	1.336	─
157	AEAKEESEESDEDMGFGLFD	1197.91	2	2 Phospho (ST)	0.00000020020000000000.0	S304	S307			50.52	9	1	340 : Tax_Id=10090 Gene_Symbol=Arbp 60S acidic ribosomal protein P0	Arbp	P14869	RLA0_MOUSE	IPI00314950	─	1.454
158	AEAKEESEESDEDMGFGLFD	1205.91	2	Oxidation (M); 2 Phospho (ST)	0.00000020020001000000.0	S304	S307			42.05	8	1	340 : Tax_Id=10090 Gene_Symbol=Arbp 60S acidic ribosomal protein P0	Arbp	P14869	RLA0_MOUSE	IPI00314950	1.232	1.274
159	AEAKEESEESDEDMGFGLFD	1165.93	2	Oxidation (M); Phospho (ST)	0.00000000020001000000.0	S307				81.24	9	1	340 : Tax_Id=10090 Gene_Symbol=Arbp 60S acidic ribosomal protein P0	Arbp	P14869	RLA0_MOUSE	IPI00314950	0.47	0.502
160	AEAKEESEESDEDMGFGLFD	1165.93	2	Oxidation (M); Phospho (ST)	0.00000020000001000000.0	S304				51.88	1	1	340 : Tax_Id=10090 Gene_Symbol=Arbp 60S acidic ribosomal protein P0	Arbp	P14869	RLA0_MOUSE	IPI00314950	0.169	0.502
161	AEAKEESEESDEDMGFGLFD	1157.93	2	Phospho (ST)	0.00000000020000000000.0	S307				74.98	8	1	340 : Tax_Id=10090 Gene_Symbol=Arbp 60S acidic ribosomal protein P0	Arbp	P14869	RLA0_MOUSE	IPI00314950	─	0.37
162	AEAKEESEESDEDMGFGLFD	1157.93	2	Phospho (ST)	0.00000020000000000000.0	S304				53.4	2	1	340 : Tax_Id=10090 Gene_Symbol=Arbp 60S acidic ribosomal protein P0	Arbp	P14869	RLA0_MOUSE	IPI00314950	─	0.334
163	RSSDSWDVWGSGSASNNK	1010.41	2	Phospho (ST)	0.002000000000000000.0	S360				45.56	1	1	1069 : Tax_Id=10090 Gene_Symbol=Arfgap1 Isoform 1 of ADP-ribosylation factor GTPase-activating protein 1	Arfgap1	Q9EPJ9	ARFG1_MOUSE	IPI00387227	1.872	─
164	AISSDMFFGR	613.749	2	Oxidation (M); Phospho (ST)	0.0002010000.0	S432				32.59	1	0	1187 : Tax_Id=10090 Gene_Symbol=Arfgap2 Isoform 2 of ADP-ribosylation factor GTPase-activating protein 2	Arfgap2	Q99K28	ARFG2_MOUSE	IPI00109656	NAN	─
165	AISSDMFFGR	613.749	2	Oxidation (M); Phospho (ST)	0.0020010000.0	S431				32.51	1	0	1187 : Tax_Id=10090 Gene_Symbol=Arfgap2 Isoform 2 of ADP-ribosylation factor GTPase-activating protein 2	Arfgap2	Q99K28	ARFG2_MOUSE	IPI00109656	NAN	─
166	ELEKPMQSKPQSPVIQATAGSPK	876.412	3	Oxidation (M); 2 Phospho (ST)	0.00000100000200000000200.0	S218	S227			32.5	2	0	636 : Tax_Id=10090 Gene_Symbol=Arfgef2 ADP-ribosylation factor guanine nucleotide-exchange factor 2	Arfgef2	A2A5R2	BIG2_MOUSE	IPI00137087	1.372	─
167	ELEKPMQSKPQSPVIQATAGSPK	849.756	3	Oxidation (M); Phospho (ST)	0.00000100000000000000200.0	S227				35.72	1	0	636 : Tax_Id=10090 Gene_Symbol=Arfgef2 ADP-ribosylation factor guanine nucleotide-exchange factor 2	Arfgef2	A2A5R2	BIG2_MOUSE	IPI00137087	0.063	─
168	KWSLNTYK	560.265	2	Phospho (ST)	0.00200000.0	S100				30.99	1	1	816 : Tax_Id=10090 Gene_Symbol=Arfip1 Arfip1 protein	Arfip1	A2RSX9	A2RSX9_MOUSE	IPI00678265	1.884	─
169	SSSPEPVTHLK	421.199	3	Phospho (ST)	0.00200000000.0	S91				32.29	1	0	1313 : Tax_Id=10090 Gene_Symbol=Arhgap1 Rho GTPase activating protein 1 isoform 1	Arhgap1	A2AH25	A2AH25_MOUSE	IPI00224070	NAN	─
170	LGEQGPEPGPTPPQTPTPPSTPPLAK	971.072	3	4 Phospho (ST)	0.00000000002000202002000000.0	T730	T734	T736	S739	31.76	1	0	850 : Tax_Id=10090 Gene_Symbol=Arhgap17 Isoform 1 of Rho GTPase-activating protein 17	Arhgap17	Q3UIA2	RHG17_MOUSE	IPI00320905	10.635	─
171	LGEQGPEPGPTPPQTPTPPSTPPLAK	971.071	3	4 Phospho (ST)	0.00000000002000202000200000.0	T730	T734	T736	T740	48.52	1	0	850 : Tax_Id=10090 Gene_Symbol=Arhgap17 Isoform 1 of Rho GTPase-activating protein 17	Arhgap17	Q3UIA2	RHG17_MOUSE	IPI00320905	3.399	─
172	LGEQGPEPGPTPPQTPTPPSTPPLAK	917.761	3	2 Phospho (ST)	0.00000000000000002000200000.0	T736	T740			35.08	1	0	850 : Tax_Id=10090 Gene_Symbol=Arhgap17 Isoform 1 of Rho GTPase-activating protein 17	Arhgap17	Q3UIA2	RHG17_MOUSE	IPI00320905	1.912	─
173	SSGTNFQGLPSK	651.789	2	Phospho (ST)	0.000200000000.0	T164				31.41	1	0	850 : Tax_Id=10090 Gene_Symbol=Arhgap17 Isoform 1 of Rho GTPase-activating protein 17	Arhgap17	Q3UIA2	RHG17_MOUSE	IPI00320905	1.1	─
174	ADSSSGGGPVFSSTGILEQGLSPGDSSPPKPK	1041.82	3	Phospho (ST)	0.00000000000000000000000000200000.0	S575				57.97	2	0	850 : Tax_Id=10090 Gene_Symbol=Arhgap17 Isoform 1 of Rho GTPase-activating protein 17	Arhgap17	Q3UIA2	RHG17_MOUSE	IPI00320905	0.768	─
175	ADSSSGGGPVFSSTGILEQGLSPGDSSPPKPK	1041.82	3	Phospho (ST)	0.00000000000000000000000002000000.0	S574				34.97	1	0	850 : Tax_Id=10090 Gene_Symbol=Arhgap17 Isoform 1 of Rho GTPase-activating protein 17	Arhgap17	Q3UIA2	RHG17_MOUSE	IPI00320905	0.635	─
176	ADSSSGGGPVFSSTGILEQGLSPGDSSPPKPK	1041.82	3	Phospho (ST)	0.00000000000000000000020000000000.0	S570				43.74	1	0	850 : Tax_Id=10090 Gene_Symbol=Arhgap17 Isoform 1 of Rho GTPase-activating protein 17	Arhgap17	Q3UIA2	RHG17_MOUSE	IPI00320905	0.619	─
177	SSGTNFQGLPSK	651.79	2	Phospho (ST)	0.020000000000.0	S162				28.74	1	0	288 : Tax_Id=10090 Gene_Symbol=Arhgap17 Isoform 1 of Rho GTPase-activating protein 17	Arhgap17	Q3UIA2	RHG17_MOUSE	IPI00320905	1.11	9999
178	SSGTNFQGLPSK	651.789	2	Phospho (ST)	0.200000000000.0	S161				43.8	2	0	288 : Tax_Id=10090 Gene_Symbol=Arhgap17 Isoform 1 of Rho GTPase-activating protein 17	Arhgap17	Q3UIA2	RHG17_MOUSE	IPI00320905	1.093	9999
179	LGEQGPEPGPTPPQTPTPPSTPPLAK	917.76	3	2 Phospho (ST)	0.00000000000000002002000000.0	T736	S739			43.08	3	0	288 : Tax_Id=10090 Gene_Symbol=Arhgap17 Isoform 1 of Rho GTPase-activating protein 17	Arhgap17	Q3UIA2	RHG17_MOUSE	IPI00320905	1.809	0.82
180	TDSFSNTASSPDATSPTGPLPSDQHQEDSGK	1081.12	3	Phospho (ST)	0.0000000000000200000000000000000.0	T407				51.43	1	0	212 : Tax_Id=10090 Gene_Symbol=Arhgap25 Isoform 1 of Rho GTPase-activating protein 25	Arhgap25	Q8BYW1	RHG25_MOUSE	IPI00353418	1.618	─
181	TDSFSNTASSPDATSPTGPLPSDQHQEDSGK	1081.12	3	Phospho (ST)	0.0000000000000020000000000000000.0	S408				63.31	8	0	212 : Tax_Id=10090 Gene_Symbol=Arhgap25 Isoform 1 of Rho GTPase-activating protein 25	Arhgap25	Q8BYW1	RHG25_MOUSE	IPI00353418	1.618	─
182	TDSFSNTASSPDATSPTGPLPSDQHQEDSGK	1081.12	3	Phospho (ST)	0.0000000000000000000000000000200.0	S422				30.01	1	0	212 : Tax_Id=10090 Gene_Symbol=Arhgap25 Isoform 1 of Rho GTPase-activating protein 25	Arhgap25	Q8BYW1	RHG25_MOUSE	IPI00353418	1.615	─
183	TDSFSNTASSPDATSPTGPLPSDQHQEDSGK	1081.12	3	Phospho (ST)	0.2000000000000000000000000000000.0	T394				45.24	2	0	212 : Tax_Id=10090 Gene_Symbol=Arhgap25 Isoform 1 of Rho GTPase-activating protein 25	Arhgap25	Q8BYW1	RHG25_MOUSE	IPI00353418	1.615	─
184	SSVGWDATEDPPLSR	848.865	2	Phospho (ST)	0.200000000000000.0	S379				42.22	1	0	212 : Tax_Id=10090 Gene_Symbol=Arhgap25 Isoform 1 of Rho GTPase-activating protein 25	Arhgap25	Q8BYW1	RHG25_MOUSE	IPI00353418	0.775	─
185	TDSFSNTASSPDATSPTGPLPSDQHQEDSGK	1081.12	3	Phospho (ST)	0.0020000000000000000000000000000.0	S396				65.49	3	0	74 : Tax_Id=10090 Gene_Symbol=Arhgap25 Isoform 1 of Rho GTPase-activating protein 25	Arhgap25	Q8BYW1	RHG25_MOUSE	IPI00353418	1.635	6.083
186	SSVGWDATEDPPLSR	848.864	2	Phospho (ST)	0.020000000000000.0	S380				59.64	8	0	74 : Tax_Id=10090 Gene_Symbol=Arhgap25 Isoform 1 of Rho GTPase-activating protein 25	Arhgap25	Q8BYW1	RHG25_MOUSE	IPI00353418	0.771	1.206
187	KSSQDSDTPAQASPPEEK	1031.41	2	2 Phospho (ST)	0.002002000000000000.0	S459	S462			48.48	2	1	110 : Tax_Id=10090 Gene_Symbol=Arhgap27;Sh3d20 Isoform 2 of Rho GTPase-activating protein 27	Arhgap27;Sh3d20	A2AB59	RHG27_MOUSE	IPI00648511	5.319	─
188	AQVDDPPEPVYANVER	939.918	2	Phospho (Y)	0.0000000000300000.0	Y28				82.97	17	0	110 : Tax_Id=10090 Gene_Symbol=Arhgap27;Sh3d20 Isoform 2 of Rho GTPase-activating protein 27	Arhgap27;Sh3d20	A2AB59	RHG27_MOUSE	IPI00648511	3.34	─
189	KSSQDSDTPAQASPPEEK	991.423	2	Phospho (ST)	0.020000000000000000.0	S458				61.62	1	1	110 : Tax_Id=10090 Gene_Symbol=Arhgap27;Sh3d20 Isoform 2 of Rho GTPase-activating protein 27	Arhgap27;Sh3d20	A2AB59	RHG27_MOUSE	IPI00648511	2.567	─
190	KSSQDSDTPAQASPPEEK	991.422	2	Phospho (ST)	0.002000000000000000.0	S459				73.08	14	1	110 : Tax_Id=10090 Gene_Symbol=Arhgap27;Sh3d20 Isoform 2 of Rho GTPase-activating protein 27	Arhgap27;Sh3d20	A2AB59	RHG27_MOUSE	IPI00648511	2.599	1.5
191	SREDQGHSEDSGSPEEGDDRK	599.986	4	Phospho (ST)	0.000000000000200000000.0	S816				30.31	1	2	247 : Tax_Id=10090 Gene_Symbol=Arhgap30 Isoform 2 of Rho GTPase-activating protein 30	Arhgap30	E9QMX7	E9QMX7_MOUSE	IPI00471165	NAN	─
192	SREDQGHSEDSGSPEEGDDRK	799.644	3	Phospho (ST)	0.000000000000200000000.0	S816				43.47	1	2	247 : Tax_Id=10090 Gene_Symbol=Arhgap30 Isoform 2 of Rho GTPase-activating protein 30	Arhgap30	E9QMX7	E9QMX7_MOUSE	IPI00471165	9999	─
193	STSDNREEAEATPETEMEAGK	793.316	3	Oxidation (M); Phospho (ST)	0.020000000000000010000.0	T662				39.72	2	1	247 : Tax_Id=10090 Gene_Symbol=Arhgap30 Isoform 2 of Rho GTPase-activating protein 30	Arhgap30	E9QMX7	E9QMX7_MOUSE	IPI00471165	8.431	─
194	STSDNREEAEATPETEMEAGK	793.317	3	Oxidation (M); Phospho (ST)	0.002000000000000010000.0	S663				34.48	2	1	247 : Tax_Id=10090 Gene_Symbol=Arhgap30 Isoform 2 of Rho GTPase-activating protein 30	Arhgap30	E9QMX7	E9QMX7_MOUSE	IPI00471165	6.389	─
195	STSDNREEAEATPETEMEAGK	1189.47	2	Oxidation (M); Phospho (ST)	0.020000000000000010000.0	T662				46.62	1	1	247 : Tax_Id=10090 Gene_Symbol=Arhgap30 Isoform 2 of Rho GTPase-activating protein 30	Arhgap30	E9QMX7	E9QMX7_MOUSE	IPI00471165	4.031	─
196	VDSTEEINEQTSEMK	918.367	2	Oxidation (M); Phospho (ST)	0.000200000000010.0	T868				59.21	2	0	247 : Tax_Id=10090 Gene_Symbol=Arhgap30 Isoform 2 of Rho GTPase-activating protein 30	Arhgap30	E9QMX7	E9QMX7_MOUSE	IPI00471165	3.201	─
197	EQKSIDVETEVMR	830.368	2	Oxidation (M); Phospho (ST)	0.0002000000010.0	S834				47.65	5	1	247 : Tax_Id=10090 Gene_Symbol=Arhgap30 Isoform 2 of Rho GTPase-activating protein 30	Arhgap30	E9QMX7	E9QMX7_MOUSE	IPI00471165	-9999	─
198	VDSTEEINEQTSEMK	918.364	2	Oxidation (M); Phospho (ST)	0.002000000000010.0	S867				77	7	0	21 : Tax_Id=10090 Gene_Symbol=Arhgap30 Isoform 2 of Rho GTPase-activating protein 30	Arhgap30	E9QMX7	E9QMX7_MOUSE	IPI00471165	3.182	1.652
199	VDSTEEINEQTSEMK	910.366	2	Phospho (ST)	0.002000000000000.0	S867				83.9	9	0	21 : Tax_Id=10090 Gene_Symbol=Arhgap30 Isoform 2 of Rho GTPase-activating protein 30	Arhgap30	E9QMX7	E9QMX7_MOUSE	IPI00471165	─	0.87
200	STSDNREEAEATPETEMEAGK	1189.47	2	Oxidation (M); Phospho (ST)	0.002000000000000010000.0	S663				26.23	1	1	21 : Tax_Id=10090 Gene_Symbol=Arhgap30 Isoform 2 of Rho GTPase-activating protein 30	Arhgap30	E9QMX7	E9QMX7_MOUSE	IPI00471165	4.03	0.815
201	STSDNREEAEATPETEMEAGK	1181.47	2	Phospho (ST)	0.002000000000000000000.0	S663				28.89	1	1	21 : Tax_Id=10090 Gene_Symbol=Arhgap30 Isoform 2 of Rho GTPase-activating protein 30	Arhgap30	E9QMX7	E9QMX7_MOUSE	IPI00471165	─	0.555
202	SRSGDILAK	513.752	2	Phospho (ST)	0.200000000.0	S239				26.51	1	1	749 : Tax_Id=10090 Gene_Symbol=Arhgap8;3110043J09Rik Rho GTPase activating protein 8	Arhgap8;3110043J09Rik	Q812A5	PRR5_MOUSE	IPI00330041	─	9999
203	LSGSGPAELAELSAGEDDELESEPVSK	932.751	3	Phospho (ST)	0.000000000000200000000000000.0	S197				43.56	7	0	257 : Tax_Id=10090 Gene_Symbol=Arhgap9 Rho GTPase activating protein 9	Arhgap9	Q8QZW8	Q8QZW8_MOUSE	IPI00282192	1.004	─
204	LSGSGPAELAELSAGEDDELESEPVSK	932.751	3	Phospho (ST)	0.020000000000000000000000000.0	S186				34.87	1	0	257 : Tax_Id=10090 Gene_Symbol=Arhgap9 Rho GTPase activating protein 9	Arhgap9	Q8QZW8	Q8QZW8_MOUSE	IPI00282192	1.002	─
205	LSGSGPAELAELSAGEDDELESEPVSK	1398.62	2	Phospho (ST)	0.000000000000200000000000000.0	S197				114.92	3	0	544 : Tax_Id=10090 Gene_Symbol=Arhgap9 ES cells cDNA, RIKEN full-length enriched library, clone:C330016I10 product:similar to RGL1	Arhgap9	Q8QZW8	Q8QZW8_MOUSE	IPI00282192	1.255	1.123
206	SESLRVSDR	564.756	2	Phospho (ST)	0.000000200.0	S390				42.65	3	1	114 : Tax_Id=10090 Gene_Symbol=Arhgef1 Isoform 5 of Rho guanine nucleotide exchange factor 1	Arhgef1	Q61210	ARHG1_MOUSE	IPI00652900	3.169	─
207	SRSDVDMDPGSATAVLGPTR	709.983	3	Oxidation (M); Phospho (ST)	0.00000010002000000000.0	S420				29.15	1	1	114 : Tax_Id=10090 Gene_Symbol=Arhgef1 Isoform 5 of Rho guanine nucleotide exchange factor 1	Arhgef1	Q61210	ARHG1_MOUSE	IPI00652900	1.73	─
208	SRSDVDMDPGSATAVLGPTR	709.985	3	Oxidation (M); Phospho (ST)	0.20000010000000000000.0	S410				34.1	1	1	114 : Tax_Id=10090 Gene_Symbol=Arhgef1 Isoform 5 of Rho guanine nucleotide exchange factor 1	Arhgef1	Q61210	ARHG1_MOUSE	IPI00652900	1.71	─
209	SRSDVDMDPGSATAVLGPTR	1064.47	2	Oxidation (M); Phospho (ST)	0.20000010000000000000.0	S410				53.11	1	1	114 : Tax_Id=10090 Gene_Symbol=Arhgef1 Isoform 5 of Rho guanine nucleotide exchange factor 1	Arhgef1	Q61210	ARHG1_MOUSE	IPI00652900	1.437	─
210	SRSDVDMDPGSATAVLGPTR	1064.47	2	Oxidation (M); Phospho (ST)	0.00200010000000000000.0	S412				41.22	1	1	305 : Tax_Id=10090 Gene_Symbol=Arhgef1 Isoform 5 of Rho guanine nucleotide exchange factor 1	Arhgef1	Q61210	ARHG1_MOUSE	IPI00652900	1.438	7.727
211	RATPEPGDDGEPGR	511.882	3	Phospho (ST)	0.00200000000000.0	T432				33.46	1	1	305 : Tax_Id=10090 Gene_Symbol=Arhgef1 Isoform 5 of Rho guanine nucleotide exchange factor 1	Arhgef1	Q61210	ARHG1_MOUSE	IPI00652900	─	2.616
212	RATPEPGDDGEPGR	767.319	2	Phospho (ST)	0.00200000000000.0	T432				52.35	5	1	305 : Tax_Id=10090 Gene_Symbol=Arhgef1 Isoform 5 of Rho guanine nucleotide exchange factor 1	Arhgef1	Q61210	ARHG1_MOUSE	IPI00652900	0.86	2.397
213	SRSDVDMDPGSATAVLGPTR	709.984	3	Oxidation (M); Phospho (ST)	0.00200010000000000000.0	S412				33.38	1	1	305 : Tax_Id=10090 Gene_Symbol=Arhgef1 Isoform 5 of Rho guanine nucleotide exchange factor 1	Arhgef1	Q61210	ARHG1_MOUSE	IPI00652900	─	1.718
214	SRSDVDMDPGSATAVLGPTR	704.652	3	Phospho (ST)	0.20000000000000000000.0	S410				31.71	1	1	305 : Tax_Id=10090 Gene_Symbol=Arhgef1 Isoform 5 of Rho guanine nucleotide exchange factor 1	Arhgef1	Q61210	ARHG1_MOUSE	IPI00652900	─	1.177
215	SRSDVDMDPGSATAVLGPTR	1056.47	2	Phospho (ST)	0.00200000000000000000.0	S412				68	5	1	305 : Tax_Id=10090 Gene_Symbol=Arhgef1 Isoform 5 of Rho guanine nucleotide exchange factor 1	Arhgef1	Q61210	ARHG1_MOUSE	IPI00652900	─	1.173
216	QILSQSTDSLNMR	794.856	2	Oxidation (M); Phospho (ST)	0.0000020000010.0	S174				29.63	1	0	517 : Tax_Id=10090 Gene_Symbol=Arhgef2 Isoform 1 of Rho guanine nucleotide exchange factor 2	Arhgef2	Q60875	ARHG2_MOUSE	IPI00310764	9999	─
217	SLPAGDALYLSFNPPQPSR	1055.5	2	Phospho (ST)	0.2000000000000000000.0	S885				33.37	3	0	517 : Tax_Id=10090 Gene_Symbol=Arhgef2 Isoform 1 of Rho guanine nucleotide exchange factor 2	Arhgef2	Q60875	ARHG2_MOUSE	IPI00310764	6.757	─
218	SVSTTNIAGHFNDESPLGLR	1098.01	2	Phospho (ST)	0.20000000000000000000.0	S149				77.11	1	0	517 : Tax_Id=10090 Gene_Symbol=Arhgef2 Isoform 1 of Rho guanine nucleotide exchange factor 2	Arhgef2	Q60875	ARHG2_MOUSE	IPI00310764	0.954	─
219	LESFESLR	530.739	2	Phospho (ST)	0.00200000.0	S646				35.91	8	0	45 : Tax_Id=10090 Gene_Symbol=Arhgef2 Isoform 1 of Rho/Rac guanine nucleotide exchange factor 2	Arhgef2	Q60875	ARHG2_MOUSE	IPI00310764	1.467	0.678
220	MSGFMYQGK	580.711	2	2 Oxidation (M); Phospho (ST)	0.120010000.0	S487				39.3	11	0	238 : Tax_Id=10090 Gene_Symbol=Arhgef6 Rac/Cdc42 guanine nucleotide exchange factor (GEF) 6	Arhgef6	Q8K4I3	ARHG6_MOUSE	IPI00170221	1.268	─
221	EIKPSERPLSPK	487.589	3	Phospho (ST)	0.000000000200.0	S224				31.72	1	0	238 : Tax_Id=10090 Gene_Symbol=Arhgef6 Rac/Cdc42 guanine nucleotide exchange factor (GEF) 6	Arhgef6	Q8K4I3	ARHG6_MOUSE	IPI00170221	0.666	─
222	KASEEEYVIR	652.3	2	Phospho (ST)	0.0020000000.0	S639				59.31	9	1	236 : Tax_Id=10090 Gene_Symbol=Arhgef6 Rac/Cdc42 guanine nucleotide exchange factor (GEF) 6	Arhgef6	Q8K4I3	ARHG6_MOUSE	IPI00170221	3.323	0.621
223	KDSVPQVLLPEEEK	845.919	2	Phospho (ST)	0.00200000000000.0	S679				50.73	7	1	236 : Tax_Id=10090 Gene_Symbol=Arhgef6 Rac/Cdc42 guanine nucleotide exchange factor (GEF) 6	Arhgef6	Q8K4I3	ARHG6_MOUSE	IPI00170221	1.849	0.595
224	MSGFIYQGK	555.737	2	Phospho (ST)	0.020000000.0	S497				28.65	1	0	499 : Tax_Id=10090 Gene_Symbol=Arhgef7 Isoform C of Rho guanine nucleotide exchange factor 7	Arhgef7	Q9ES28	ARHG7_MOUSE	IPI00230704	─	NaN
225	MSGFIYQGK	563.736	2	Oxidation (M); Phospho (ST)	0.120000000.0	S497				48.25	15	0	401 : Tax_Id=10090 Gene_Symbol=Arhgef7 Isoform C of Rho guanine nucleotide exchange factor 7	Arhgef7	Q9ES28	ARHG7_MOUSE	IPI00230704	1.464	─
226	KPSDEEFAVR	629.28	2	Phospho (ST)	0.0020000000.0	S673				39.54	1	0	401 : Tax_Id=10090 Gene_Symbol=Arhgef7 Isoform C of Rho guanine nucleotide exchange factor 7	Arhgef7	Q9ES28	ARHG7_MOUSE	IPI00230704	0.578	─
227	SSTLTDEGAKSAEATK	838.375	2	Phospho (ST)	0.2000000000000000.0	S1917				45.75	1	1	847 : Tax_Id=10090 Gene_Symbol=Arid1a AT rich interactive domain 1A	Arid1a	A2BH40	ARI1A_MOUSE	IPI00127131	NAN	─
228	GPSPSPVGSPASVAQSR	830.888	2	Phospho (ST)	0.00200000000000000.0	S697				83.63	7	0	694 : Tax_Id=10090 Gene_Symbol=Arid1a AT rich interactive domain 1A	Arid1a	A2BH40	ARI1A_MOUSE	IPI00648459	NAN	─
229	SNSVGIQDAFPDGSDPTFQK	1095.47	2	Phospho (ST)	0.20000000000000000000.0	S1183				95.8	2	0	847 : Tax_Id=10090 Gene_Symbol=Arid1a AT rich interactive domain 1A	Arid1a	A2BH40	ARI1A_MOUSE	IPI00127131	9999	─
230	SNSVGIQDAFPDGSDPTFQK	1095.47	2	Phospho (ST)	0.00200000000000000000.0	S1185				57.57	1	0	847 : Tax_Id=10090 Gene_Symbol=Arid1a AT rich interactive domain 1A	Arid1a	A2BH40	ARI1A_MOUSE	IPI00127131	9999	─
231	GPSPSPVGSPASVAQSR	870.872	2	2 Phospho (ST)	0.00200000200000000.0	S697	S703			48.58	5	0	847 : Tax_Id=10090 Gene_Symbol=Arid1a AT rich interactive domain 1A	Arid1a	A2BH40	ARI1A_MOUSE	IPI00127131	2.408	─
232	GPSPSPVGSPASVAQSR	870.872	2	2 Phospho (ST)	0.00200000000200000.0	S697	S706			65.43	4	0	694 : Tax_Id=10090 Gene_Symbol=Arid1a AT rich interactive domain 1A	Arid1a	A2BH40	ARI1A_MOUSE	IPI00648459	2.392	─
233	SHHAPMSPGSSGGGGQPLAR	661.954	3	Oxidation (M); Phospho (ST)	0.00000120000000000000.0	S365				39.03	7	0	694 : Tax_Id=10090 Gene_Symbol=Arid1a AT rich interactive domain 1A	Arid1a	A2BH40	ARI1A_MOUSE	IPI00648459	-9999	─
234	SSPALAAPDASVDPK	753.348	2	Phospho (ST)	0.200000000000000.0	S1756				44.87	1	0	334 : Tax_Id=10090 Gene_Symbol=Arid1b Putative uncharacterized protein	Arid1b	E9Q4N7	E9Q4N7_MOUSE	IPI00420572	0.931	─
235	SSPALAAPDASVDPK	753.348	2	Phospho (ST)	0.020000000000000.0	S1757				36.52	7	0	231 : Tax_Id=10090 Gene_Symbol=Arid1b AT rich interactive domain 1B	Arid1b	E9Q4N7	E9Q4N7_MOUSE	IPI00420572	0.931	1.27
236	AAAAGLGHPSSPGGSEDGPPISGDEDTAR	919.398	3	Phospho (ST)	0.00000000000000200000000000000.0	S82				30.99	2	0	266 : Tax_Id=10090 Gene_Symbol=Arid3a AT-rich interactive domain-containing protein 3A	Arid3a	Q62431	ARI3A_MOUSE	IPI00125956	9999	─
237	AAAAGLGHPSSPGGSEDGPPISGDEDTAR	919.398	3	Phospho (ST)	0.00000000002000000000000000000.0	S78				36.53	1	0	266 : Tax_Id=10090 Gene_Symbol=Arid3a AT-rich interactive domain-containing protein 3A	Arid3a	Q62431	ARI3A_MOUSE	IPI00125956	9999	─
238	EGTLSSPALHGSVLEGAGHAEGDR	809.704	3	Phospho (ST)	0.000002000000000000000000.0	S102				36.89	3	0	266 : Tax_Id=10090 Gene_Symbol=Arid3a AT-rich interactive domain-containing protein 3A	Arid3a	Q62431	ARI3A_MOUSE	IPI00125956	0.294	─
239	HLMDVGSDDDDTK	772.284	2	Oxidation (M); Phospho (ST)	0.0010002000000.0	S127				62.95	5	0	505 : Tax_Id=10090 Gene_Symbol=Arid3a AT-rich interactive domain-containing protein 3A	Arid3a	Q62431	ARI3A_MOUSE	IPI00125956	9999	2.507
240	HLMDVGSDDDDTK	764.287	2	Phospho (ST)	0.0000002000000.0	S127				65.99	5	0	505 : Tax_Id=10090 Gene_Symbol=Arid3a AT-rich interactive domain-containing protein 3A	Arid3a	Q62431	ARI3A_MOUSE	IPI00125956	─	0.751
241	KDFEDSMDEALK	762.302	2	Oxidation (M); Phospho (ST)	0.000002100000.0	S427				34.48	1	1	910 : Tax_Id=10090 Gene_Symbol=Arid4a AT rich interactive domain 4A	Arid4a	F8VPQ2	F8VPQ2_MOUSE	IPI00654990	2.758	─
242	ILGQQSPEKK	604.308	2	Phospho (ST)	0.0000020000.0	S867				35.01	1	1	773 : Tax_Id=10090 Gene_Symbol=Arid4a retinoblastoma-binding protein 1	Arid4a	F8VPQ2	F8VPQ2_MOUSE	IPI00654990	-9999	2.744
243	KPEDSERDSDEEEEK	634.581	3	Phospho (ST)	0.000000002000000.0	S545				27.53	1	1	773 : Tax_Id=10090 Gene_Symbol=Arid4a retinoblastoma-binding protein 1	Arid4a	F8VPQ2	F8VPQ2_MOUSE	IPI00654990	─	1.833
244	SPNKDIQDSPQNLR	846.39	2	Phospho (ST)	0.20000000000000.0	S283				51.47	3	1	566 : Tax_Id=10090 Gene_Symbol=Arid5a Isoform 4 of AT-rich interactive domain-containing protein 5A	Arid5a	Q3U108	ARI5A_MOUSE	IPI00221978	0.834	0.926
245	SAGEDNDGPVLTDEQK	877.86	2	Phospho (ST)	0.2000000000000000.0	S140				58.01	2	0	866 : Tax_Id=10090 Gene_Symbol=Arl6ip4 ADP-ribosylation factor-like protein 6-interacting protein 4	Arl6ip4	Q9JM93	AR6P4_MOUSE	IPI00124901	9999	─
246	SAEDLTDGSYDDILNAEQLKK	1203.04	2	Phospho (ST)	0.000002000000000000000.0	T48				86.23	1	1	13 : Tax_Id=10090 Gene_Symbol=Armc10 Isoform 1 of Armadillo repeat-containing protein 10	Armc10	Q9D0L7	ARM10_MOUSE	IPI00757909	1.245	─
247	SAEDLTDGSYDDILNAEQLK	1138.99	2	Phospho (ST)	0.20000000000000000000.0	S43				125.79	11	0	156 : Tax_Id=10090 Gene_Symbol=Armc10 10, 11 days embryo whole body cDNA, RIKEN full-length enriched library, clone:2810037C14 product:hypothetical protein, full insert sequence	Armc10	Q9D0L7	ARM10_MOUSE	IPI00757909	1.112	0.587
248	SAEDLTDGSYDDILNAEQLKK	802.362	3	Phospho (ST)	0.200000000000000000000.0	S43				44.7	2	1	156 : Tax_Id=10090 Gene_Symbol=Armc10 10, 11 days embryo whole body cDNA, RIKEN full-length enriched library, clone:2810037C14 product:hypothetical protein, full insert sequence	Armc10	Q9D0L7	ARM10_MOUSE	IPI00757909	1.085	0.552
249	SAEDLTDGSYDDILNAEQLKK	1203.04	2	Phospho (ST)	0.200000000000000000000.0	S43				89.06	8	1	156 : Tax_Id=10090 Gene_Symbol=Armc10 10, 11 days embryo whole body cDNA, RIKEN full-length enriched library, clone:2810037C14 product:hypothetical protein, full insert sequence	Armc10	Q9D0L7	ARM10_MOUSE	IPI00757909	1.247	0.449
250	KASSEGGAATGAGLDSLHK	612.955	3	Phospho (ST)	0.0002000000000000000.0	S311				68.05	2	1	250 : Tax_Id=10090 Gene_Symbol=Arpc1b Arpc1b protein	Arpc1b	Q9WV32	ARC1B_MOUSE	IPI00125143	2.037	─
251	KASSEGGAATGAGLDSLHK	612.954	3	Phospho (ST)	0.0020000000000000000.0	S310				106.44	6	1	83 : Tax_Id=10090 Gene_Symbol=Arpc1b Arpc1b protein	Arpc1b	Q9WV32	ARC1B_MOUSE	IPI00125143	2.016	1.66
252	ASSEGGAATGAGLDSLHK	854.88	2	Phospho (ST)	0.020000000000000000.0	S310				66.33	1	0	83 : Tax_Id=10090 Gene_Symbol=Arpc1b Arpc1b protein	Arpc1b	Q9WV32	ARC1B_MOUSE	IPI00125143	0.09	1.342
253	ASSEGGAATGAGLDSLHK	854.881	2	Phospho (ST)	0.002000000000000000.0	S311				77.73	4	0	83 : Tax_Id=10090 Gene_Symbol=Arpc1b Arpc1b protein	Arpc1b	Q9WV32	ARC1B_MOUSE	IPI00125143	0.091	1.322
254	YFDSGDYNMAK	703.753	2	Oxidation (M); Phospho (ST)	0.00020000100.0	S62				36.14	2	0	916 : Tax_Id=10090 Gene_Symbol=Arpp19 Isoform ARPP-19 of cAMP-regulated phosphoprotein 19	Arpp19	P56212	ARP19_MOUSE	IPI00227850	2.33	─
255	GMKDDKDEEDDGTGSPHLNNR	809.324	3	Oxidation (M); Phospho (ST)	0.010000000000002000000.0	S412				29.47	1	2	929 : Tax_Id=10090 Gene_Symbol=Arrb1 Isoform 1A of Beta-arrestin-1	Arrb1	Q8BWG8	ARRB1_MOUSE	IPI00274186	9999	─
256	HELSPPQKR	586.284	2	Phospho (ST)	0.000200000.0	S74				30.82	1	1	157 : Tax_Id=10090 Gene_Symbol=Ars2 Isoform C of Arsenite-resistance protein 2	Ars2	Q99MR6	SRRT_MOUSE	IPI00224644	0.074	5.534
257	TQLWASEPGTPPVPTSLPSQNPILK	1369.69	2	Phospho (ST)	0.0000020000000000000000000.0	S539				33.63	1	0	157 : Tax_Id=10090 Gene_Symbol=Ars2 Isoform C of Arsenite-resistance protein 2	Ars2	Q99MR6	SRRT_MOUSE	IPI00224644	─	1.342
258	TQLWASEPGTPPVPTSLPSQNPILK	1369.69	2	Phospho (ST)	0.0000000002000000000000000.0	T543				53.11	4	0	157 : Tax_Id=10090 Gene_Symbol=Ars2 Isoform C of Arsenite-resistance protein 2	Ars2	Q99MR6	SRRT_MOUSE	IPI00224644	NAN	1.337
259	TLSDPPSPLPHGPPNK	867.417	2	Phospho (ST)	0.2000000000000000.0	T852				36.1	1	0	537 : Tax_Id=10090 Gene_Symbol=Asap1 Isoform 1 of Arf-GAP with SH3 domain, ANK repeat and PH domain-containing protein 1	Asap1	Q9QWY8	ASAP1_MOUSE	IPI00134544	2.164	─
260	QDEMDESDDDLDDKPSPIKK	805.997	3	Oxidation (M); Phospho (ST)	0.00010020000000000000.0	S732				51.55	6	1	537 : Tax_Id=10090 Gene_Symbol=Asap1 Isoform 1 of Arf-GAP with SH3 domain, ANK repeat and PH domain-containing protein 1	Asap1	Q9QWY8	ASAP1_MOUSE	IPI00134544	1.808	─
261	EEASDDDMEGDEAVVR	931.833	2	Oxidation (M); Phospho (ST)	0.0002000100000000.0	S225				68.28	8	0	85 : Tax_Id=10090 Gene_Symbol=Ascc3l1 Activating signal cointegrator 1 complex subunit 3-like 1	Ascc3l1	Q6P4T2	U520_MOUSE	IPI00420329	17.237	1.445
262	EEASDDDMEGDEAVVR	923.837	2	Phospho (ST)	0.0002000000000000.0	S225				68.69	8	0	85 : Tax_Id=10090 Gene_Symbol=Ascc3l1 Activating signal cointegrator 1 complex subunit 3-like 1	Ascc3l1	Q6P4T2	U520_MOUSE	IPI00420329	─	0.819
263	APGSPVSSLSADQASSSTLLPLNSGEFSR	981.465	3	Phospho (ST)	0.00020000000000000000000000000.0	S193				34.16	2	0	1286 : Tax_Id=10090 Gene_Symbol=Aspscr1 Isoform 1 of Tether containing UBX domain for GLUT4	Aspscr1	Q8VBT9	ASPC1_MOUSE	IPI00121364	NAN	─
264	SILPSEASPVR	618.305	2	Phospho (ST)	0.00000002000.0	S373				34.61	1	0	1311 : Tax_Id=10090 Gene_Symbol=Asxl2 Putative Polycomb group protein ASXL2	Asxl2	Q8BZ32	ASXL2_MOUSE	IPI00331397	9999	─
265	KPNMFYSGPASPARPR	624.626	3	Oxidation (M); Phospho (ST)	0.0001000000200000.0	S307				36.75	4	0	1160 : Tax_Id=10090 Gene_Symbol=Atad2 ATPase family, AAA domain containing 2	Atad2	Q8CDM1	ATAD2_MOUSE	IPI00135252	NAN	─
266	ENTLFDIHRSPAR	545.926	3	Phospho (ST)	0.0020000000000.0	T310				31.2	1	1	663 : Tax_Id=10090 Gene_Symbol=Atad2b ATPase family, AAA domain containing 2B	Atad2b	E9Q166	E9Q166_MOUSE	IPI00666889	0.458	─
267	SPGPGPGPGAGAGAEPGATGGSSHFISSR	867.389	3	Phospho (ST)	0.20000000000000000000000000000.0	S16				49.3	2	0	663 : Tax_Id=10090 Gene_Symbol=Atad2b ATPase family, AAA domain containing 2B	Atad2b	E9Q166	E9Q166_MOUSE	IPI00666889	0.12	─
268	ENTLFDIHRSPAR	545.926	3	Phospho (ST)	0.0000000002000.0	S317				26.73	1	1	582 : Tax_Id=10090 Gene_Symbol=Atad2b similar to ATPase family AAA domain-containing protein 2B	Atad2b	E9Q166	E9Q166_MOUSE	IPI00666889	─	0.935
269	KAEVDGSLSDSHVSPPAK	635.298	3	Phospho (ST)	0.000000200000000000.0	S78				51.72	3	1	582 : Tax_Id=10090 Gene_Symbol=Atad2b similar to ATPase family AAA domain-containing protein 2B	Atad2b	E9Q166	E9Q166_MOUSE	IPI00666889	1.333	0.529
270	KAEVDGSLSDSHVSPPAK	635.298	3	Phospho (ST)	0.000000002000000000.0	S80				42.88	3	1	582 : Tax_Id=10090 Gene_Symbol=Atad2b similar to ATPase family AAA domain-containing protein 2B	Atad2b	E9Q166	E9Q166_MOUSE	IPI00666889	1.333	0.528
271	MPLDLSPLATPIIR	816.925	2	Oxidation (M); Phospho (ST)	0.10000200000000.0	S94				35.73	3	0	1138 : Tax_Id=10090 Gene_Symbol=Atf2;LOC100047997 Isoform 1 of Cyclic AMP-dependent transcription factor ATF-2	Atf2;LOC100047997	P16951	ATF2_MOUSE	IPI00110172	NAN	─
272	KMPLDLSPLATPIIR	880.974	2	Oxidation (M); Phospho (ST)	0.010000200000000.0	S94				36.84	2	1	1138 : Tax_Id=10090 Gene_Symbol=Atf2;LOC100047997 Isoform 1 of Cyclic AMP-dependent transcription factor ATF-2	Atf2;LOC100047997	P16951	ATF2_MOUSE	IPI00110172	-9999	─
273	SKSEDMDSVESK	711.279	2	Phospho (ST)	0.002000000000.0	S593				60.99	4	1	90 : Tax_Id=10090 Gene_Symbol=Atf7ip Isoform 1 of Activating transcription factor 7-interacting protein 1	Atf7ip	Q7TT18	MCAF1_MOUSE	IPI00380770	─	1.191
274	SKSEDMDSVESK	711.278	2	Phospho (ST)	0.200000000000.0	S591				51.96	2	1	90 : Tax_Id=10090 Gene_Symbol=Atf7ip Isoform 1 of Activating transcription factor 7-interacting protein 1	Atf7ip	Q7TT18	MCAF1_MOUSE	IPI00380770	─	1.191
275	SKSEDMDSVESK	719.275	2	Oxidation (M); Phospho (ST)	0.200001000000.0	S591				47.11	1	1	90 : Tax_Id=10090 Gene_Symbol=Atf7ip Isoform 1 of Activating transcription factor 7-interacting protein 1	Atf7ip	Q7TT18	MCAF1_MOUSE	IPI00380770	─	0.975
276	SKSEDMDSVESK	719.276	2	Oxidation (M); Phospho (ST)	0.002001000000.0	S593				61	2	1	90 : Tax_Id=10090 Gene_Symbol=Atf7ip Isoform 1 of Activating transcription factor 7-interacting protein 1	Atf7ip	Q7TT18	MCAF1_MOUSE	IPI00380770	─	0.884
277	SASATSLTLSR	587.279	2	Phospho (ST)	0.00200000000.0	S282				58.85	5	0	1150 : Tax_Id=10090 Gene_Symbol=Atg16l2 Isoform 1 of Autophagy-related protein 16-2	Atg16l2	Q6KAU8	A16L2_MOUSE	IPI00755633	NAN	─
278	SATPANSDSESENFLR	902.873	2	Phospho (ST)	0.2000000000000000.0	S1889				43.69	1	0	1233 : Tax_Id=10090 Gene_Symbol=Atm Serine-protein kinase ATM	Atm	Q62388	ATM_MOUSE	IPI00124810	-9999	─
279	LAHDSLEDLEVTR	789.364	2	Phospho (ST)	0.0000200000000.0	S813				50.36	2	0	779 : Tax_Id=10090 Gene_Symbol=Atp13a3 Isoform 1 of Probable cation-transporting ATPase 13A3	Atp13a3	Q5XF89	AT133_MOUSE	IPI00665580	0.842	─
280	EFDELSPSAQR	679.784	2	Phospho (ST)	0.00000002000.0	S663				45.22	6	0	389 : Tax_Id=10090 Gene_Symbol=Atp2a2 Isoform SERCA2B of Sarcoplasmic/endoplasmic reticulum calcium ATPase 2	Atp2a2	O55143	AT2A2_MOUSE	IPI00338964	1.352	1.044
281	SSIHNFMTHPEFR	561.577	3	Phospho (ST)	0.0200000000000.0	S1140				34.38	1	0	234 : Tax_Id=10090 Gene_Symbol=Atp2b1 plasma membrane calcium ATPase 1	Atp2b1	G5E829	AT2B1_MOUSE	IPI00556827	─	0.615
282	KDSEEEVSLLGNQDIEEGNSR	810.023	3	Phospho (ST)	0.002000000000000000000.0	S695				64.51	13	1	151 : Tax_Id=10090 Gene_Symbol=Atp6v0a2 Isoform 1 of V-type proton ATPase 116 kDa subunit a isoform 2	Atp6v0a2	P15920	VPP2_MOUSE	IPI00135975	1.467	─
283	KDSEEEVSLLGNQDIEEGNSR	810.022	3	Phospho (ST)	0.000000020000000000000.0	S700				51.54	3	1	151 : Tax_Id=10090 Gene_Symbol=Atp6v0a2 Isoform 1 of V-type proton ATPase 116 kDa subunit a isoform 2	Atp6v0a2	P15920	VPP2_MOUSE	IPI00135975	1.455	─
284	TDDVSEKTSLADQEEVR	1001.44	2	Phospho (ST)	0.00000002000000000.0	T28				43.49	1	1	775 : Tax_Id=10090 Gene_Symbol=Atp8a1 Probable phospholipid-transporting ATPase IA	Atp8a1	P70704	AT8A1_MOUSE	IPI00112776	1.452	─
285	TDDVSEKTSLADQEEVR	1001.44	2	Phospho (ST)	0.00000000200000000.0	S29				58.51	9	1	775 : Tax_Id=10090 Gene_Symbol=Atp8a1 Probable phospholipid-transporting ATPase IA	Atp8a1	P70704	AT8A1_MOUSE	IPI00112776	1.429	─
286	QPVIGDQNSDSDEMLAVLK	1117.97	2	Oxidation (M); 2 Phospho (ST)	0.0000000020200100000.0	S717	S719			55.65	5	0	117 : Tax_Id=10090 Gene_Symbol=Atrx Transcriptional regulator ATRX	Atrx	Q61687	ATRX_MOUSE	IPI00322707	2.787	─
287	LTLSDGESGEEKPTKPK	988.438	2	2 Phospho (ST)	0.02000002000000000.0	T1333	S1339			43.46	1	0	117 : Tax_Id=10090 Gene_Symbol=Atrx Transcriptional regulator ATRX	Atrx	Q61687	ATRX_MOUSE	IPI00322707	1.462	─
288	LTLSDGESGEEKPTKPK	988.437	2	2 Phospho (ST)	0.00020002000000000.0	S1335	S1339			30.9	1	0	117 : Tax_Id=10090 Gene_Symbol=Atrx Transcriptional regulator ATRX	Atrx	Q61687	ATRX_MOUSE	IPI00322707	1.462	─
289	AKQPVIGDQNSDSDEMLAVLK	812.026	3	Oxidation (M); 2 Phospho (ST)	0.000000000020200100000.0	S717	S719			33.2	1	1	117 : Tax_Id=10090 Gene_Symbol=Atrx Transcriptional regulator ATRX	Atrx	Q61687	ATRX_MOUSE	IPI00322707	1.459	─
290	EEISDHENNVTILLEDSDLR	807.699	3	Phospho (ST)	0.00020000000000000000.0	S626				46.34	1	0	117 : Tax_Id=10090 Gene_Symbol=Atrx Transcriptional regulator ATRX	Atrx	Q61687	ATRX_MOUSE	IPI00322707	0.615	─
291	EEISDHENNVTILLEDSDLR	1211.05	2	Phospho (ST)	0.00020000000000000000.0	S626				38.68	1	0	117 : Tax_Id=10090 Gene_Symbol=Atrx Transcriptional regulator ATRX	Atrx	Q61687	ATRX_MOUSE	IPI00322707	0.13	─
292	YVESDDEKPTDENVNEK	1045.92	2	Phospho (ST)	0.00020000000000000.0	S92				72.75	4	0	332 : Tax_Id=10090 Gene_Symbol=Atrx Transcriptional regulator ATRX	Atrx	Q61687	ATRX_MOUSE	IPI00322707	2.777	0.974
293	YVESDDEKPTDENVNEK	1045.92	2	Phospho (ST)	0.00000000020000000.0	T98				60.34	2	0	332 : Tax_Id=10090 Gene_Symbol=Atrx Transcriptional regulator ATRX	Atrx	Q61687	ATRX_MOUSE	IPI00322707	1.862	0.97
294	YVESDDEKPTDENVNEK	697.62	3	Phospho (ST)	0.00020000000000000.0	S92				27.99	1	0	332 : Tax_Id=10090 Gene_Symbol=Atrx Transcriptional regulator ATRX	Atrx	Q61687	ATRX_MOUSE	IPI00322707	─	0.886
295	LTLSDGESGEEKPTKPK	988.436	2	2 Phospho (ST)	0.02000000000002000.0	T1333	T1345			32.92	2	0	332 : Tax_Id=10090 Gene_Symbol=Atrx Transcriptional regulator ATRX	Atrx	Q61687	ATRX_MOUSE	IPI00322707	─	0.828
296	LTLSDGESGEEKPTKPK	988.436	2	2 Phospho (ST)	0.00020000000002000.0	S1335	T1345			37.71	1	0	332 : Tax_Id=10090 Gene_Symbol=Atrx Transcriptional regulator ATRX	Atrx	Q61687	ATRX_MOUSE	IPI00322707	1.468	0.826
297	KEELSDSVDKLPGK	542.266	3	Phospho (ST)	0.00002000000000.0	S1041				28.23	1	2	332 : Tax_Id=10090 Gene_Symbol=Atrx Transcriptional regulator ATRX	Atrx	Q61687	ATRX_MOUSE	IPI00322707	0.865	0.795
298	HIEPELAGRDSPVR	552.602	3	Phospho (ST)	0.00000000002000.0	S264				42.14	4	1	24 : Tax_Id=10090 Gene_Symbol=AU022870 Uncharacterized protein C7orf28 homolog	AU022870	Q8C1Y8	CCZ1_MOUSE	IPI00224561	0.913	1.047
299	TAELSTDEEEGTHTLTGSK	1083.43	2	2 Phospho (ST)	0.0000220000000000000.0	S85	T86			41.43	3	0	449 : Tax_Id=10090 Gene_Symbol=AW146020 Isoform 1 of GC-rich sequence DNA-binding factor	AW146020	Q8BKT3	GCFC2_MOUSE	IPI00222681	NAN	─
300	DVSPIVEIPDAAFIQAAR	996.494	2	Phospho (ST)	0.002000000000000000.0	S118				46.81	1	0	793 : Tax_Id=10090 Gene_Symbol=AW146020 Isoform 1 of GC-rich sequence DNA-binding factor	AW146020	Q8BKT3	GCFC2_MOUSE	IPI00222681	0.834	1.572
301	NISLSSEEEAEGLAGHPR	1028.43	2	2 Phospho (ST)	0.000022000000000000.0	S482	S483			64.33	9	0	652 : Tax_Id=10090 Gene_Symbol=B230208H17Rik Putative GTP-binding protein Parf	B230208H17Rik	Q5U3K5	RABL6_MOUSE	IPI00349069	1.218	─
302	VVHGLQETSGEVKPPSE	936.938	2	Phospho (ST)	0.00000000000000020.0	S187				61.22	5	0	430 : Tax_Id=10090 Gene_Symbol=B230219D22Rik UPF0461 protein C5orf24 homolog	B230219D22Rik	Q80X32	CE024_MOUSE	IPI00330644	NAN	0.74
303	DVSNFAMGSPLR	695.297	2	Oxidation (M); Phospho (ST)	0.000000102000.0	S408				58.74	16	0	272 : Tax_Id=10090 Gene_Symbol=Bach2 Transcription regulator protein BACH2	Bach2	P97303	BACH2_MOUSE	IPI00123838	0.89	─
304	RSLSEGER	507.225	2	Phospho (ST)	0.00020000.0	S472				36.14	3	1	123 : Tax_Id=10090 Gene_Symbol=Bank1 B-cell scaffold protein with ankyrin repeats	Bank1	Q80VH0	BANK1_MOUSE	IPI00330444	6.601	─
305	GSTQDLFQVGLAPPGNAK	940.452	2	Phospho (ST)	0.020000000000000000.0	S11				58.82	1	0	123 : Tax_Id=10090 Gene_Symbol=Bank1 B-cell scaffold protein with ankyrin repeats	Bank1	Q80VH0	BANK1_MOUSE	IPI00330444	1.71	─
306	GSTQDLFQVGLAPPGNAK	940.45	2	Phospho (ST)	0.002000000000000000.0	T12				71.94	10	0	216 : Tax_Id=10090 Gene_Symbol=Bank1 B-cell scaffold protein with ankyrin repeats	Bank1	Q80VH0	BANK1_MOUSE	IPI00330444	1.716	1.184
307	RQSDGDKFYSLPK	540.919	3	Phospho (ST)	0.0020000000000.0	S643				40.57	5	2	216 : Tax_Id=10090 Gene_Symbol=Bank1 B-cell scaffold protein with ankyrin repeats	Bank1	Q80VH0	BANK1_MOUSE	IPI00330444	3.957	0.809
308	ERSDSGGSSSEPFER	853.838	2	Phospho (ST)	0.000020000000000.0	S761				39.52	3	1	905 : Tax_Id=10090 Gene_Symbol=Bat2 Large proline-rich protein BAT2	Bat2	Q7TSC1	PRC2A_MOUSE	IPI00380722	NAN	─
309	LISGPLSPMSR	627.302	2	Oxidation (M); Phospho (ST)	0.00000020100.0	S1217				30.34	1	0	905 : Tax_Id=10090 Gene_Symbol=Bat2 Large proline-rich protein BAT2	Bat2	Q7TSC1	PRC2A_MOUSE	IPI00380722	NAN	─
310	SVSHGSNHAQNAEEQR	915.879	2	Phospho (ST)	0.0020000000000000.0	S901				36.62	1	0	795 : Tax_Id=10090 Gene_Symbol=Bat2d BAT2 domain containing 1	Bat2d	Q3TLH4	PRC2C_MOUSE	IPI00330171	NAN	─
311	SFSSQRPGVDR	658.293	2	Phospho (ST)	0.00200000000.0	S1516				29.01	1	0	795 : Tax_Id=10090 Gene_Symbol=Bat2d BAT2 domain containing 1	Bat2d	Q3TLH4	PRC2C_MOUSE	IPI00330171	3.816	─
312	SLEDVKPR	512.247	2	Phospho (ST)	0.20000000.0	S853				39.18	3	0	795 : Tax_Id=10090 Gene_Symbol=Bat2d BAT2 domain containing 1	Bat2d	Q3TLH4	PRC2C_MOUSE	IPI00330171	1.44	─
313	SVSHGSNHAQNAEEQR	610.922	3	Phospho (ST)	0.0020000000000000.0	S901				49.94	4	0	371 : Tax_Id=10090 Gene_Symbol=Bat2d 8 days embryo whole body cDNA, RIKEN full-length enriched library, clone:5730577G12 product:BAT2-ISO homolog (Fragment)	Bat2d	Q3TLH4	PRC2C_MOUSE	IPI00330171	9999	1.575
314	SVSHGSNHAQNAEEQR	610.922	3	Phospho (ST)	0.2000000000000000.0	S899				48.75	2	0	371 : Tax_Id=10090 Gene_Symbol=Bat2d 8 days embryo whole body cDNA, RIKEN full-length enriched library, clone:5730577G12 product:BAT2-ISO homolog (Fragment)	Bat2d	Q3TLH4	PRC2C_MOUSE	IPI00330171	9999	1.569
315	TSPEPQRENASPAPGTTAEEAMSR	897.366	3	Oxidation (M); 2 Phospho (ST)	0.020000000020000000000100.0	S986	S995			29.97	1	1	768 : Tax_Id=10090 Gene_Symbol=Bat3 Large proline-rich protein BAT3	Bat3	Q9Z1R2	BAG6_MOUSE	IPI00130381	-9999	─
316	DLDPDVVTEDEDDPGSHK	1031.91	2	Phospho (ST)	0.000000020000000000.0	T732				43.72	7	0	181 : Tax_Id=10090 Gene_Symbol=Baz1a bromodomain adjacent to zinc finger domain 1A	Baz1a	O88379	BAZ1A_MOUSE	IPI00461396	2.201	─
317	KRQSTESSPVPLNR	560.281	3	Phospho (ST)	0.00020000000000.0	S1412				30.75	1	2	181 : Tax_Id=10090 Gene_Symbol=Baz1a bromodomain adjacent to zinc finger domain 1A	Baz1a	O88379	BAZ1A_MOUSE	IPI00461396	1.027	─
318	RISFGQEDSIASK	759.354	2	Phospho (ST)	0.0020000000000.0	S284				61.03	8	1	181 : Tax_Id=10090 Gene_Symbol=Baz1a bromodomain adjacent to zinc finger domain 1A	Baz1a	O88379	BAZ1A_MOUSE	IPI00461396	1.025	─
319	RQSTESSPVPLNR	775.87	2	Phospho (ST)	0.0020000000000.0	S1412				45.21	3	1	181 : Tax_Id=10090 Gene_Symbol=Baz1a bromodomain adjacent to zinc finger domain 1A	Baz1a	O88379	BAZ1A_MOUSE	IPI00461396	0.631	─
320	DLDPDVVTEDEDDPGSHKR	740.309	3	Phospho (ST)	0.0000000200000000000.0	T732				32.96	3	1	374 : Tax_Id=10090 Gene_Symbol=Baz1a bromodomain adjacent to zinc finger domain 1A	Baz1a	O88379	BAZ1A_MOUSE	IPI00461396	2.351	0.701
321	LADDEGDSDSESVGQSR	963.836	2	2 Phospho (ST)	0.00000002000200000.0	S1464	S1468			65.27	12	0	205 : Tax_Id=10090 Gene_Symbol=Baz1b Isoform 1 of Tyrosine-protein kinase BAZ1B	Baz1b	Q9Z277	BAZ1B_MOUSE	IPI00923656	9999	─
322	SRPKDDPEVDDLVLQTK	678.998	3	Phospho (ST)	0.20000000000000000.0	S1315				40.81	4	1	205 : Tax_Id=10090 Gene_Symbol=Baz1b Isoform 1 of Tyrosine-protein kinase BAZ1B	Baz1b	Q9Z277	BAZ1B_MOUSE	IPI00923656	9999	─
323	LADDEGDSDSESVGQSR	923.853	2	Phospho (ST)	0.00000002000000000.0	S1464				95.55	12	0	205 : Tax_Id=10090 Gene_Symbol=Baz1b Isoform 1 of Tyrosine-protein kinase BAZ1B	Baz1b	Q9Z277	BAZ1B_MOUSE	IPI00923656	5.507	─
324	NSKSPEEHLEGVMK	560.914	3	Oxidation (M); Phospho (ST)	0.00020000000010.0	S361				34.99	2	1	205 : Tax_Id=10090 Gene_Symbol=Baz1b Isoform 1 of Tyrosine-protein kinase BAZ1B	Baz1b	Q9Z277	BAZ1B_MOUSE	IPI00923656	1.019	─
325	RQSLELQK	541.274	2	Phospho (ST)	0.00200000.0	S1338				44.42	12	1	205 : Tax_Id=10090 Gene_Symbol=Baz1b Isoform 1 of Tyrosine-protein kinase BAZ1B	Baz1b	Q9Z277	BAZ1B_MOUSE	IPI00923656	1.102	1.002
326	IMEETSGIEEEEEEENTTAVHGR	905.704	3	Oxidation (M); Phospho (ST)	0.01000200000000000000000.0	S1042				30.49	2	0	899 : Tax_Id=10090 Gene_Symbol=Baz2a Isoform 1 of Bromodomain adjacent to zinc finger domain protein 2A	Baz2a	Q91YE5	BAZ2A_MOUSE	IPI00130157	1.637	─
327	TADGRVSPAGGTLDDKPK	622.299	3	Phospho (ST)	0.000000200000000000.0	S811				31.47	3	1	655 : Tax_Id=10090 Gene_Symbol=Bbx 3 days neonate thymus cDNA, RIKEN full-length enriched library, clone:A630025O15 product:HMG-BOX TRANSCRIPTION FACTOR BBX, full insert sequence	Bbx	Q8VBW5	BBX_MOUSE	IPI00331249	-9999	1.779
328	SKTEEDILR	585.773	2	Phospho (ST)	0.002000000.0	T13				45.61	5	1	601 : Tax_Id=10090 Gene_Symbol=BC002199 hypothetical protein LOC211556	BC002199	Q99LV9	Q99LV9_MOUSE	IPI00117223	0.371	─
329	SKTEEDILR	585.774	2	Phospho (ST)	0.200000000.0	S11				43.81	2	1	601 : Tax_Id=10090 Gene_Symbol=BC002199 hypothetical protein LOC211556	BC002199	Q99LV9	Q99LV9_MOUSE	IPI00117223	0.267	─
330	SPTNSSEIFTPAHEENVR	1047.96	2	Phospho (ST)	0.002000000000000000.0	T23				36.35	1	0	465 : Tax_Id=10090 Gene_Symbol=BC003940 hypothetical protein LOC192173	BC003940	Q3UGS4	F195B_MOUSE	IPI00114944	9999	─
331	SPTNSSEIFTPAHEENVR	1047.96	2	Phospho (ST)	0.200000000000000000.0	S21				57.41	1	0	268 : Tax_Id=10090 Gene_Symbol=BC003940 hypothetical protein LOC192173	BC003940	Q3UGS4	F195B_MOUSE	IPI00114944	9999	0.65
332	YTEQERSPR	623.267	2	Phospho (ST)	0.000000200.0	S39				30.92	1	1	516 : Tax_Id=10090 Gene_Symbol=BC003993 Adult male liver tumor cDNA, RIKEN full-length enriched library, clone:C730031A01 product:Ac2-155 homolog	BC003993	B1AYU7	B1AYU7_MOUSE	IPI00752806	─	2.076
333	RDSFSENEK	596.238	2	Phospho (ST)	0.002000000.0	S824				46.31	5	1	516 : Tax_Id=10090 Gene_Symbol=BC003993 Adult male liver tumor cDNA, RIKEN full-length enriched library, clone:C730031A01 product:Ac2-155 homolog	BC003993	B1AYU7	B1AYU7_MOUSE	IPI00752806	5.127	1.273
334	VGDTEKPEPERSPPNR	629.958	3	Phospho (ST)	0.0002000000000000.0	T253				32.06	1	1	690 : Tax_Id=10090 Gene_Symbol=BC005624 Uncharacterized protein C9orf78 homolog	BC005624	Q3TQI7	CI078_MOUSE	IPI00115553	0.556	─
335	VGDTEKPEPERSPPNR	629.958	3	Phospho (ST)	0.0000000000020000.0	S261				40.46	1	1	648 : Tax_Id=10090 Gene_Symbol=BC005624 Uncharacterized protein C9orf78 homolog	BC005624	Q3TQI7	CI078_MOUSE	IPI00115553	0.538	1.627
336	RADSESEEDEQESEEVR	1092.38	2	2 Phospho (ST)	0.00020200000000000.0	S15	S17			45.94	1	1	648 : Tax_Id=10090 Gene_Symbol=BC005624 Uncharacterized protein C9orf78 homolog	BC005624	Q3TQI7	CI078_MOUSE	IPI00115553	2.747	1.081
337	ESLFLGPESPKGQDK	856.401	2	Phospho (ST)	0.000000002000000.0	S1430				29.67	1	1	769 : Tax_Id=10090 Gene_Symbol=BC016423 Uncharacterized protein C10orf18 homolog	BC016423	Q5DTT3	F208B_MOUSE	IPI00788407	0.932	─
338	LESPSER	449.189	2	Phospho (ST)	0.0020000.0	S168				28.03	1	0	612 : Tax_Id=10090 Gene_Symbol=BC017643 Uncharacterized protein C17orf62 homolog	BC017643	Q3TYS2	CQ062_MOUSE	IPI00122466	─	1.059
339	YVDEDNSDGETVDHR	915.842	2	Phospho (ST)	0.000000000020000.0	T146				57.69	1	0	381 : Tax_Id=10090 Gene_Symbol=BC021438 CDNA sequence BC021438	BC021438	Q8VDQ9	KRI1_MOUSE	IPI00311761	─	1.177
340	YVDEDNSDGETVDHR	915.843	2	Phospho (ST)	0.000000200000000.0	S142				62	5	0	381 : Tax_Id=10090 Gene_Symbol=BC021438 CDNA sequence BC021438	BC021438	Q8VDQ9	KRI1_MOUSE	IPI00311761	4.113	1.177
341	EDGIDAVEVAADRPGSPR	967.435	2	Phospho (ST)	0.000000000000000200.0	S269				58.1	2	0	448 : Tax_Id=10090 Gene_Symbol=BC031781 Uncharacterized protein C1orf55 homolog	BC031781	Q8K1J5	SDE2_MOUSE	IPI00169771	1.246	0.941
342	EDGIDAVEVAADRPGSPR	645.293	3	Phospho (ST)	0.000000000000000200.0	S269				39.98	2	0	448 : Tax_Id=10090 Gene_Symbol=BC031781 Uncharacterized protein C1orf55 homolog	BC031781	Q8K1J5	SDE2_MOUSE	IPI00169771	1.549	0.785
343	DYSPPYAPSHQQYSSSHNAPLPK	884.39	3	Phospho (Y)	0.03000000000000000000000.0	Y109				32.04	1	0	439 : Tax_Id=10090 Gene_Symbol=BC057627 CDNA sequence BC057627	BC057627	Q6ISX3	Q6ISX3_MOUSE	IPI00467720	─	1.232
344	ALNAETPKSSPLPAK	842.391	2	2 Phospho (ST)	0.000002000200000.0	T188	S192			34.25	2	1	481 : Tax_Id=10090 Gene_Symbol=Bcdin3 BIN3 domain-containing protein 1	Bcdin3	Q8K3A9	MEPCE_MOUSE	IPI00322456	1.179	0.604
345	IGHHSTSDDSSAYR	538.218	3	Phospho (ST)	0.00002000000000.0	S334				38.53	1	0	565 : Tax_Id=10090 Gene_Symbol=Bckdha branched chain keto acid dehydrogenase E1, alpha polypeptide	Bckdha	P50136	ODBA_MOUSE	IPI00331555	1.861	─
346	IGHHSTSDDSSAYR	538.218	3	Phospho (ST)	0.00000200000000.0	T335				40.5	3	0	565 : Tax_Id=10090 Gene_Symbol=Bckdha branched chain keto acid dehydrogenase E1, alpha polypeptide	Bckdha	P50136	ODBA_MOUSE	IPI00331555	1.814	─
347	IGHHSTSDDSSAYR	538.218	3	Phospho (ST)	0.00000020000000.0	S336				44.75	3	0	565 : Tax_Id=10090 Gene_Symbol=Bckdha branched chain keto acid dehydrogenase E1, alpha polypeptide	Bckdha	P50136	ODBA_MOUSE	IPI00331555	1.76	─
348	IYLESEHGSPLTPR	839.896	2	Phospho (ST)	0.00000000000200.0	T208				50.12	1	0	162 : Tax_Id=10090 Gene_Symbol=Bcl11a Isoform 1 of B-cell lymphoma/leukemia 11A	Bcl11a	Q9QYE3	BC11A_MOUSE	IPI00272308	NAN	─
349	LLLGSPSSLSPFSK	756.89	2	Phospho (ST)	0.00000002000000.0	S628				38.16	1	0	162 : Tax_Id=10090 Gene_Symbol=Bcl11a Isoform 1 of B-cell lymphoma/leukemia 11A	Bcl11a	Q9QYE3	BC11A_MOUSE	IPI00272308	NAN	─
350	LLLGSPSSLSPFSK	756.89	2	Phospho (ST)	0.00000000020000.0	S630				62.09	6	0	162 : Tax_Id=10090 Gene_Symbol=Bcl11a Isoform 1 of B-cell lymphoma/leukemia 11A	Bcl11a	Q9QYE3	BC11A_MOUSE	IPI00272308	NAN	─
351	FSTPPGELDGGISGR	785.351	2	Phospho (ST)	0.002000000000000.0	T701				68.58	6	0	162 : Tax_Id=10090 Gene_Symbol=Bcl11a Isoform 1 of B-cell lymphoma/leukemia 11A	Bcl11a	Q9QYE3	BC11A_MOUSE	IPI00272308	1.443	─
352	FSTPPGELDGGISGR	785.352	2	Phospho (ST)	0.020000000000000.0	S700				40.01	2	0	162 : Tax_Id=10090 Gene_Symbol=Bcl11a Isoform 1 of B-cell lymphoma/leukemia 11A	Bcl11a	Q9QYE3	BC11A_MOUSE	IPI00272308	-9999	─
353	KLLLGSPSSLSPFSK	820.937	2	Phospho (ST)	0.000000002000000.0	S628				42.64	1	1	162 : Tax_Id=10090 Gene_Symbol=Bcl11a Isoform 1 of B-cell lymphoma/leukemia 11A	Bcl11a	Q9QYE3	BC11A_MOUSE	IPI00272308	-9999	─
354	KLLLGSPSSLSPFSK	820.937	2	Phospho (ST)	0.000002000000000.0	S625				60.09	7	1	162 : Tax_Id=10090 Gene_Symbol=Bcl11a Isoform 1 of B-cell lymphoma/leukemia 11A	Bcl11a	Q9QYE3	BC11A_MOUSE	IPI00272308	-9999	─
355	LLLGSPSSLSPFSK	756.887	2	Phospho (ST)	0.00002000000000.0	S625				36.65	1	0	53 : Tax_Id=10090 Gene_Symbol=Bcl11a Isoform 1 of B-cell lymphoma/leukemia 11A	Bcl11a	Q9QYE3	BC11A_MOUSE	IPI00272308	-9999	9999
356	IYLESEHGSPLTPR	839.895	2	Phospho (ST)	0.00000000200000.0	S205				38.37	5	0	53 : Tax_Id=10090 Gene_Symbol=Bcl11a Isoform 1 of B-cell lymphoma/leukemia 11A	Bcl11a	Q9QYE3	BC11A_MOUSE	IPI00272308	-9999	1.545
357	IYLESEHGSPLTPR	560.266	3	Phospho (ST)	0.00000000200000.0	S205				26.58	1	0	53 : Tax_Id=10090 Gene_Symbol=Bcl11a Isoform 1 of B-cell lymphoma/leukemia 11A	Bcl11a	Q9QYE3	BC11A_MOUSE	IPI00272308	1.884	0.864
358	IYLESEHGSPLTPR	560.266	3	Phospho (ST)	0.00000000000200.0	T208				36.35	1	0	53 : Tax_Id=10090 Gene_Symbol=Bcl11a Isoform 1 of B-cell lymphoma/leukemia 11A	Bcl11a	Q9QYE3	BC11A_MOUSE	IPI00272308	─	0.844
359	KKSHTGEAAAVR	667.832	2	Phospho (ST)	0.002000000000.0	S387				38.15	2	2	881 : Tax_Id=10090 Gene_Symbol=Bcl2l13 Bcl-2-like protein 13	Bcl2l13	P59017	B2L13_MOUSE	IPI00321499	4.686	─
360	KKSHTGEAAAVR	445.557	3	Phospho (ST)	0.002000000000.0	S387				43.19	2	2	881 : Tax_Id=10090 Gene_Symbol=Bcl2l13 Bcl-2-like protein 13	Bcl2l13	P59017	B2L13_MOUSE	IPI00321499	3.497	─
361	KKSHTGEAAAVR	445.557	3	Phospho (ST)	0.000020000000.0	T389				50.26	1	2	881 : Tax_Id=10090 Gene_Symbol=Bcl2l13 Bcl-2-like protein 13	Bcl2l13	P59017	B2L13_MOUSE	IPI00321499	2.202	─
362	IPVEGPLSPSR	616.308	2	Phospho (ST)	0.00000002000.0	S686				41.18	5	0	1228 : Tax_Id=10090 Gene_Symbol=Bcl9 B-cell CLL/lymphoma 9 protein	Bcl9	Q9D219	BCL9_MOUSE	IPI00267661	NAN	─
363	SATSGDIWPGLSAYDNSPR	691.969	3	Phospho (ST)	0.0000000000000000200.0	S221				29.68	1	0	3 : Tax_Id=10090 Gene_Symbol=Bclaf1 Isoform 2 of Bcl-2-associated transcription factor 1	Bclaf1	Q8K019	BCLF1_MOUSE	IPI00169477	NAN	─
364	NTPSQHSHSIQHSPER	641.281	3	Phospho (ST)	0.0000000000002000.0	S267				31.65	2	0	3 : Tax_Id=10090 Gene_Symbol=Bclaf1 Isoform 2 of Bcl-2-associated transcription factor 1	Bclaf1	Q8K019	BCLF1_MOUSE	IPI00169477	3.484	─
365	KAEGEPQEESPLKSK	579.609	3	Phospho (ST)	0.000000000000020.0	S181				54.21	2	2	3 : Tax_Id=10090 Gene_Symbol=Bclaf1 Isoform 2 of Bcl-2-associated transcription factor 1	Bclaf1	Q8K019	BCLF1_MOUSE	IPI00169477	1.836	─
366	EVQSPEQVK	562.255	2	Phospho (ST)	0.000200000.0	S494				35.82	6	0	3 : Tax_Id=10090 Gene_Symbol=Bclaf1 Isoform 2 of Bcl-2-associated transcription factor 1	Bclaf1	Q8K019	BCLF1_MOUSE	IPI00169477	1.448	─
367	ADGDWDDQEVLDYFSDKESAK	1257.01	2	Phospho (ST)	0.000000000000002000000.0	S383				91.66	5	1	3 : Tax_Id=10090 Gene_Symbol=Bclaf1 Isoform 2 of Bcl-2-associated transcription factor 1	Bclaf1	Q8K019	BCLF1_MOUSE	IPI00169477	1.352	─
368	YSPSQNSPIHHIPSR	600.612	3	Phospho (ST)	0.000000200000000.0	S289				33.91	1	0	3 : Tax_Id=10090 Gene_Symbol=Bclaf1 Isoform 2 of Bcl-2-associated transcription factor 1	Bclaf1	Q8K019	BCLF1_MOUSE	IPI00169477	0.472	─
369	YSPSQNSPIHHIPSR	600.613	3	Phospho (ST)	0.020000000000000.0	S284				33.67	1	0	3 : Tax_Id=10090 Gene_Symbol=Bclaf1 Isoform 2 of Bcl-2-associated transcription factor 1	Bclaf1	Q8K019	BCLF1_MOUSE	IPI00169477	0.471	─
370	YSPSQNSPIHHIPSR	900.416	2	Phospho (ST)	0.020000000000000.0	S284				32.95	2	0	3 : Tax_Id=10090 Gene_Symbol=Bclaf1 Isoform 2 of Bcl-2-associated transcription factor 1	Bclaf1	Q8K019	BCLF1_MOUSE	IPI00169477	0.44	─
371	RIDISPSALR	403.211	3	Phospho (ST)	0.0000200000.0	S656				38.4	1	1	3 : Tax_Id=10090 Gene_Symbol=Bclaf1 Isoform 2 of Bcl-2-associated transcription factor 1	Bclaf1	Q8K019	BCLF1_MOUSE	IPI00169477	-9999	─
372	AEGEPQEESPLK	697.298	2	Phospho (ST)	0.000000002000.0	S177				45.77	3	0	63 : Tax_Id=10090 Gene_Symbol=Bclaf1 Isoform 2 of Bcl-2-associated transcription factor 1	Bclaf1	Q8K019	BCLF1_MOUSE	IPI00169477	0.196	2.622
373	KEVQSPEQVK	626.302	2	Phospho (ST)	0.0000200000.0	S494				54.02	6	1	63 : Tax_Id=10090 Gene_Symbol=Bclaf1 Isoform 2 of Bcl-2-associated transcription factor 1	Bclaf1	Q8K019	BCLF1_MOUSE	IPI00169477	NAN	2.216
374	KAEGEPQEESPLK	761.345	2	Phospho (ST)	0.0000000002000.0	S177				72.58	4	1	63 : Tax_Id=10090 Gene_Symbol=Bclaf1 Isoform 2 of Bcl-2-associated transcription factor 1	Bclaf1	Q8K019	BCLF1_MOUSE	IPI00169477	─	1.869
375	KAEGEPQEESPLKSK	579.608	3	Phospho (ST)	0.000000000200000.0	S177				64.69	5	2	63 : Tax_Id=10090 Gene_Symbol=Bclaf1 Isoform 2 of Bcl-2-associated transcription factor 1	Bclaf1	Q8K019	BCLF1_MOUSE	IPI00169477	1.836	1.654
376	LKELFDYSPPLHK	556.279	3	Phospho (ST)	0.0000000200000.0	S510				34.39	6	1	63 : Tax_Id=10090 Gene_Symbol=Bclaf1 Isoform 2 of Bcl-2-associated transcription factor 1	Bclaf1	Q8K019	BCLF1_MOUSE	IPI00169477	0.332	1.652
377	IDISPSALR	526.263	2	Phospho (ST)	0.000200000.0	S656				59.65	8	0	63 : Tax_Id=10090 Gene_Symbol=Bclaf1 Isoform 2 of Bcl-2-associated transcription factor 1	Bclaf1	Q8K019	BCLF1_MOUSE	IPI00169477	0.322	1.468
378	LKELFDYSPPLHK	833.915	2	Phospho (ST)	0.0000000200000.0	S510				42.38	2	1	63 : Tax_Id=10090 Gene_Symbol=Bclaf1 Isoform 2 of Bcl-2-associated transcription factor 1	Bclaf1	Q8K019	BCLF1_MOUSE	IPI00169477	0.394	1.455
379	ELFDYSPPLHK	713.325	2	Phospho (ST)	0.00000200000.0	S510				32.3	3	0	63 : Tax_Id=10090 Gene_Symbol=Bclaf1 Isoform 2 of Bcl-2-associated transcription factor 1	Bclaf1	Q8K019	BCLF1_MOUSE	IPI00169477	0.91	1.284
380	RIDISPSALR	604.313	2	Phospho (ST)	0.0000200000.0	S656				56.48	12	1	63 : Tax_Id=10090 Gene_Symbol=Bclaf1 Isoform 2 of Bcl-2-associated transcription factor 1	Bclaf1	Q8K019	BCLF1_MOUSE	IPI00169477	0.497	1.097
381	YSPSQNSPIHHIPSR	600.612	3	Phospho (ST)	0.000200000000000.0	S286				28.09	1	0	63 : Tax_Id=10090 Gene_Symbol=Bclaf1 Isoform 2 of Bcl-2-associated transcription factor 1	Bclaf1	Q8K019	BCLF1_MOUSE	IPI00169477	─	0.974
382	FHDSEGDDTEETEDYR	1012.85	2	Phospho (ST)	0.0002000000000000.0	S395				87.15	8	0	63 : Tax_Id=10090 Gene_Symbol=Bclaf1 Isoform 2 of Bcl-2-associated transcription factor 1	Bclaf1	Q8K019	BCLF1_MOUSE	IPI00169477	2.367	0.968
383	SATSGDIWPGLSAYDNSPR	1037.45	2	Phospho (ST)	0.0000000000000000200.0	S221				60.69	8	0	63 : Tax_Id=10090 Gene_Symbol=Bclaf1 Isoform 2 of Bcl-2-associated transcription factor 1	Bclaf1	Q8K019	BCLF1_MOUSE	IPI00169477	1.027	0.852
384	FHDSEGDDTEETEDYR	675.573	3	Phospho (ST)	0.0002000000000000.0	S395				39.04	1	0	63 : Tax_Id=10090 Gene_Symbol=Bclaf1 Isoform 2 of Bcl-2-associated transcription factor 1	Bclaf1	Q8K019	BCLF1_MOUSE	IPI00169477	─	0.8
385	SIFREESPLR	657.316	2	Phospho (ST)	0.0000002000.0	S529				47.68	10	1	63 : Tax_Id=10090 Gene_Symbol=Bclaf1 Isoform 2 of Bcl-2-associated transcription factor 1	Bclaf1	Q8K019	BCLF1_MOUSE	IPI00169477	1.225	0.716
386	ADGDWDDQEVLDYFSDKESAK	838.337	3	Phospho (ST)	0.000000000000000000200.0	S387				64.51	1	1	63 : Tax_Id=10090 Gene_Symbol=Bclaf1 Isoform 2 of Bcl-2-associated transcription factor 1	Bclaf1	Q8K019	BCLF1_MOUSE	IPI00169477	1.184	0.64
387	ADGDWDDQEVLDYFSDKESAK	838.338	3	Phospho (ST)	0.000000000000002000000.0	S383				52.2	6	1	63 : Tax_Id=10090 Gene_Symbol=Bclaf1 Isoform 2 of Bcl-2-associated transcription factor 1	Bclaf1	Q8K019	BCLF1_MOUSE	IPI00169477	1.184	0.639
388	YSPSQNSPIHHIPSR	627.268	3	2 Phospho (ST)	0.020000200000000.0	S284	S289			35.13	5	0	63 : Tax_Id=10090 Gene_Symbol=Bclaf1 Isoform 2 of Bcl-2-associated transcription factor 1	Bclaf1	Q8K019	BCLF1_MOUSE	IPI00169477	1.357	0.524
389	KLSGDSTHTETAVEELAEDPLK	817.383	3	Phospho (ST)	0.0020000000000000000000.0	S1143				42.38	2	1	591 : Tax_Id=10090 Gene_Symbol=Bcor Isoform 1 of BCL-6 corepressor	Bcor	Q8CGN4	BCOR_MOUSE	IPI00229530	─	0.531
390	DAIPKPPLSPHK	460.574	3	Phospho (ST)	0.000000002000.0	S361				29.92	1	0	1327 : Tax_Id=10090 Gene_Symbol=Bend5 Isoform 1 of BEN domain-containing protein 5	Bend5	Q8C6D4	BEND5_MOUSE	IPI00453517	NAN	─
391	SLSIEIGHEVK	646.318	2	Phospho (ST)	0.00200000000.0	S50				49.03	2	0	718 : Tax_Id=10090 Gene_Symbol=Bet1 BET1 homolog	Bet1	O35623	BET1_MOUSE	IPI00132685	2.297	─
392	DRFLSER	501.722	2	Phospho (ST)	0.0000200.0	S207				38.46	2	1	1234 : Tax_Id=10090 Gene_Symbol=Bfar Isoform 1 of Bifunctional apoptosis regulator	Bfar	Q8R079	BFAR_MOUSE	IPI00471293	1.907	─
393	VNHEPEPASGASPGATIPK	646.971	3	Phospho (ST)	0.0000000000020000000.0	S324				42.05	1	0	367 : Tax_Id=10090 Gene_Symbol=Bin1 Isoform 1 of Myc box-dependent-interacting protein 1	Bin1	O08539	BIN1_MOUSE	IPI00114352	NAN	─
394	GNKSPSPPPDGSPAATPEIR	1067.96	2	2 Phospho (ST)	0.00000200000200000000.0	S298	S304			55.09	1	1	367 : Tax_Id=10090 Gene_Symbol=Bin1 Isoform 1 of Myc box-dependent-interacting protein 1	Bin1	O08539	BIN1_MOUSE	IPI00114352	1.45	─
395	SPSPPPDGSPAATPEIR	878.4	2	Phospho (ST)	0.00200000000000000.0	S298				60.37	7	0	442 : Tax_Id=10090 Gene_Symbol=Bin1 Isoform 1 of Myc box-dependent-interacting protein 1	Bin1	O08539	BIN1_MOUSE	IPI00114352	9999	1.413
396	SPSPPPDGSPAATPEIR	878.4	2	Phospho (ST)	0.20000000000000000.0	S296				45.34	2	0	442 : Tax_Id=10090 Gene_Symbol=Bin1 Isoform 1 of Myc box-dependent-interacting protein 1	Bin1	O08539	BIN1_MOUSE	IPI00114352	0.964	1.412
397	GNKSPSPPPDGSPAATPEIR	1067.96	2	2 Phospho (ST)	0.00020200000000000000.0	S296	S298			57.47	2	1	442 : Tax_Id=10090 Gene_Symbol=Bin1 Isoform 1 of Myc box-dependent-interacting protein 1	Bin1	O08539	BIN1_MOUSE	IPI00114352	1.456	0.984
398	GNKSPSPPPDGSPAATPEIR	712.311	3	2 Phospho (ST)	0.00020200000000000000.0	S296	S298			40.98	4	1	442 : Tax_Id=10090 Gene_Symbol=Bin1 Isoform 1 of Myc box-dependent-interacting protein 1	Bin1	O08539	BIN1_MOUSE	IPI00114352	1.345	0.907
399	ASPDASSNPEPAETR	804.831	2	Phospho (ST)	0.020000000000000.0	S443				46.99	2	0	1262 : Tax_Id=10090 Gene_Symbol=Bin2 similar to Bridging integrator 2	Bin2	D3Z6Q9	BIN2_MOUSE	IPI00752684	NAN	─
400	LEGDSDDLLEDSDSEEHSR	1114.43	2	Phospho (ST)	0.0000000000020000000.0	S483				72.95	5	0	666 : Tax_Id=10090 Gene_Symbol=Birc6 baculoviral IAP repeat-containing 6	Birc6	O88738	BIRC6_MOUSE	IPI00134095	NAN	─
401	IIDSEYTAQEGAK	752.831	2	Phospho (Y)	0.0000030000000.0	Y383				54.39	1	0	870 : Tax_Id=10090 Gene_Symbol=Blk B lymphoid tyrosine kinase	Blk	P16277	BLK_MOUSE	IPI00322314	4.722	─
402	IIDSEYTAQEGAK	752.832	2	Phospho (ST)	0.0000002000000.0	T384				41.08	1	0	870 : Tax_Id=10090 Gene_Symbol=Blk B lymphoid tyrosine kinase	Blk	P16277	BLK_MOUSE	IPI00322314	4.721	─
403	APPPLPPLVVFNHLAPPSPNQDPDEEER	1051.51	3	Phospho (ST)	0.0000000000000000020000000000.0	S45				31.94	1	0	870 : Tax_Id=10090 Gene_Symbol=Blk B lymphoid tyrosine kinase	Blk	P16277	BLK_MOUSE	IPI00322314	2.136	─
404	TLPSKPSWPSAK	689.842	2	Phospho (ST)	0.200000000000.0	T135				34.04	1	0	1081 : Tax_Id=10090 Gene_Symbol=Blnk B-cell linker protein	Blnk	Q9QUN3	BLNK_MOUSE	IPI00331479	9999	─
405	SSQRHSPPFSK	446.538	3	Phospho (ST)	0.02000000000.0	S125				30.95	1	1	201 : Tax_Id=10090 Gene_Symbol=Blnk B-cell linker protein	Blnk	Q9QUN3	BLNK_MOUSE	IPI00331479	─	2.206
406	KSSLSESENATSLTTF	891.394	2	Phospho (ST)	0.0020000000000000.0	S361				58.95	4	1	18 : Tax_Id=10090 Gene_Symbol=Blr1 C-X-C chemokine receptor type 5	Blr1	Q04683	CXCR5_MOUSE	IPI00108764	1.458	0.833
407	KSSLSESENATSLTTF	891.395	2	Phospho (ST)	0.0200000000000000.0	S360				51.74	3	1	18 : Tax_Id=10090 Gene_Symbol=Blr1 C-X-C chemokine receptor type 5	Blr1	Q04683	CXCR5_MOUSE	IPI00108764	1.458	0.831
408	GKPGPDTQSEDIEEEEVKEETDPSEEESAR	1142.81	3	Phospho (ST)	0.000000002000000000000000000000.0	S805				35.44	1	1	736 : Tax_Id=10090 Gene_Symbol=Bms1 BMS1-like, ribosome assembly protein	Bms1	Q6PGF5	Q6PGF5_MOUSE	IPI00453860	-9999	─
409	KGSITEYTATEEK	768.843	2	Phospho (ST)	0.0020000000000.0	S114				69.1	6	1	265 : Tax_Id=10090 Gene_Symbol=Bnip2 BCL2/adenovirus E1B 19 kDa protein-interacting protein 2	Bnip2	O54940	BNIP2_MOUSE	IPI00119891	2.127	0.957
410	RLSVLGR	440.742	2	Phospho (ST)	0.0020000.0	S795				42.45	3	1	165 : Tax_Id=10090 Gene_Symbol=Bod1l biorientation of chromosomes in cell division 1-like	Bod1l	E9Q6J5	BD1L1_MOUSE	IPI00753321	2.272	─
411	TKSLLEDK	507.249	2	Phospho (ST)	0.00200000.0	S896				33.76	1	1	165 : Tax_Id=10090 Gene_Symbol=Bod1l biorientation of chromosomes in cell division 1-like	Bod1l	E9Q6J5	BD1L1_MOUSE	IPI00753321	1.459	─
412	RTSTPVILEGAQEETDTR	1041.99	2	Phospho (ST)	0.002000000000000000.0	S656				54.5	5	1	165 : Tax_Id=10090 Gene_Symbol=Bod1l biorientation of chromosomes in cell division 1-like	Bod1l	E9Q6J5	BD1L1_MOUSE	IPI00753321	1.128	─
413	SVSETSEDKKDEESDEEEEEEEEEEPLGATTR	1251.17	3	Phospho (ST)	0.00000200000000000000000000000000.0	S2912				70.27	1	2	165 : Tax_Id=10090 Gene_Symbol=Bod1l biorientation of chromosomes in cell division 1-like	Bod1l	E9Q6J5	BD1L1_MOUSE	IPI00753321	0.939	─
414	SVSETSEDKKDEESDEEEEEEEEEEPLGATTR	1251.17	3	Phospho (ST)	0.00000000000002000000000000000000.0	S2920				44.41	1	2	165 : Tax_Id=10090 Gene_Symbol=Bod1l biorientation of chromosomes in cell division 1-like	Bod1l	E9Q6J5	BD1L1_MOUSE	IPI00753321	0.93	─
415	RTSTPVILEGAQEETDTR	694.995	3	Phospho (ST)	0.000200000000000000.0	T657				40.99	2	1	165 : Tax_Id=10090 Gene_Symbol=Bod1l biorientation of chromosomes in cell division 1-like	Bod1l	E9Q6J5	BD1L1_MOUSE	IPI00753321	0.848	─
416	YYSDSDDELTVEQR	940.338	2	2 Phospho (ST)	0.00202000000000.0	S480	S482			33.81	1	0	165 : Tax_Id=10090 Gene_Symbol=Bod1l biorientation of chromosomes in cell division 1-like	Bod1l	E9Q6J5	BD1L1_MOUSE	IPI00753321	0.684	─
417	TEEAGALAQDEYEEDSSDEEDIR	1381	2	2 Phospho (ST)	0.00000000000000022000000.0	S112	S113			60.65	10	0	683 : Tax_Id=10090 Gene_Symbol=Bop1 Ribosome biogenesis protein BOP1	Bop1	P97452	BOP1_MOUSE	IPI00387354	1.387	─
418	QNSVESDLDAR	657.273	2	Phospho (ST)	0.00200000000.0	S1249				61.7	2	0	863 : Tax_Id=10090 Gene_Symbol=Bptf Bromodomain PHD finger transcription factor	Bptf	A2A655	A2A655_MOUSE	IPI00229432	9999	─
419	SPILEEKDIPPLEFPK	966.492	2	Phospho (ST)	0.2000000000000000.0	S228				40.76	2	1	863 : Tax_Id=10090 Gene_Symbol=Bptf Bromodomain PHD finger transcription factor	Bptf	A2A655	A2A655_MOUSE	IPI00229432	0.531	─
420	STLPASVPKSPR	660.339	2	Phospho (ST)	0.000000000200.0	S1325				28.3	1	1	790 : Tax_Id=10090 Gene_Symbol=Bptf Fetal Alzheimer antigen	Bptf	A2A655	A2A655_MOUSE	IPI00229432	-9999	1.928
421	RDSSDDWEIPDGQITVGQR	1127.49	2	Phospho (ST)	0.0020000000000000000.0	S483				55.79	4	1	527 : Tax_Id=10090 Gene_Symbol=Braf Isoform 1 of B-Raf proto-oncogene serine/threonine-protein kinase	Braf	P28028	BRAF_MOUSE	IPI00230719	0.875	─
422	TAPPVLPTGYDSEEEEESRPMSYDEK	1018.09	3	Oxidation (M); Phospho (ST)	0.00000000000200000000100000.0	S631				34.32	1	0	556 : Tax_Id=10090 Gene_Symbol=Brd2 Isoform 2 of Bromodomain-containing protein 2	Brd2	Q7JJ13	BRD2_MOUSE	IPI00622700	1.49	0.79
423	KADTTTPTPTAILAPGSPASPPGSLEPK	954.79	3	2 Phospho (ST)	0.0000000000000000200200000000.0	S297	S300			29.59	3	1	556 : Tax_Id=10090 Gene_Symbol=Brd2 Isoform 2 of Bromodomain-containing protein 2	Brd2	Q7JJ13	BRD2_MOUSE	IPI00622700	1.387	0.71
424	SESPPPLSEPK	624.281	2	Phospho (ST)	0.00200000000.0	S262				27.45	1	0	760 : Tax_Id=10090 Gene_Symbol=Brd3 Isoform 1 of Bromodomain-containing protein 3	Brd3	Q8K2F0	BRD3_MOUSE	IPI00410791	1.061	1.978
425	IHSPIIR	458.244	2	Phospho (ST)	0.0020000.0	S1153				36.78	5	0	701 : Tax_Id=10090 Gene_Symbol=Brd4 Putative uncharacterized protein	Brd4	Q9ESU6	BRD4_MOUSE	IPI00652110	-9999	─
426	TKPPPTYESEEEDK	865.362	2	Phospho (ST)	0.00000000200000.0	S602				33.01	1	0	645 : Tax_Id=10090 Gene_Symbol=Brd4 Isoform 2 of Bromodomain-containing protein 4	Brd4	Q9ESU6	BRD4_MOUSE	IPI00454097	─	1.206
427	ATPPPSPLLSELLK	771.911	2	Phospho (ST)	0.02000000000000.0	T264				49.59	5	0	117 : Tax_Id=10090 Gene_Symbol=Brd8 Bromodomain-containing protein 8	Brd8	Q8R3B7	BRD8_MOUSE	IPI00153722	-9999	1.382
428	SSYEDYTDTPLEKPLK	983.441	2	Phospho (ST)	0.0200000000000000.0	S15				41.46	2	0	1031 : Tax_Id=10090 Gene_Symbol=Brd9 Putative uncharacterized protein	Brd9	Q3U3P9	Q3U3P9_MOUSE	IPI00754443	1.946	─
429	LSVGEQPDVAHDPYEFLQSPEPAAPAK	991.462	3	Phospho (ST)	0.000000000000000000200000000.0	S587				34.72	1	0	1321 : Tax_Id=10090 Gene_Symbol=Brd9 bromodomain containing 9	Brd9	Q3UQU0	BRD9_MOUSE	IPI00762915	0.813	─
430	ESQMTPSHGGSPVGPPQLPIMGSLR	891.408	3	2 Oxidation (M); Phospho (ST)	0.0001000000200000000010000.0	S925				31.93	1	0	437 : Tax_Id=10090 Gene_Symbol=Brpf1 Putative uncharacterized protein	Brpf1	Q3U109	Q3U109_MOUSE	IPI00467789	NAN	─
431	RLPALSHSEGEEEEDEEEDEGK	892.007	3	2 Phospho (ST)	0.0000020200000000000000.0	S459	S461			39.74	1	1	635 : Tax_Id=10090 Gene_Symbol=Brpf1 Activated spleen cDNA, RIKEN full-length enriched library, clone:F830019C13 product:bromodomain and PHD finger containing, 1, full insert sequence	Brpf1	Q3U109	Q3U109_MOUSE	IPI00467789	1.424	0.875
432	RGPEVEGSPVSEALR	831.896	2	Phospho (ST)	0.000000020000000.0	S1830				78.45	7	1	286 : Tax_Id=10090 Gene_Symbol=Brwd1 Isoform A of Bromodomain and WD repeat domain-containing protein 1	Brwd1	Q921C3	BRWD1_MOUSE	IPI00121655	0.783	1.322
433	KVPEFSPR	520.253	2	Phospho (ST)	0.00000200.0	S988				33.46	1	1	545 : Tax_Id=10090 Gene_Symbol=Btbd12 Structure-specific endonuclease subunit SLX4	Btbd12	Q6P1D7	SLX4_MOUSE	IPI00408258	1.279	─
434	KEDEVILLLDSDEELEHTK	779.036	3	Phospho (ST)	0.0000000000200000000.0	S962				51.79	1	1	545 : Tax_Id=10090 Gene_Symbol=Btbd12 Structure-specific endonuclease subunit SLX4	Btbd12	Q6P1D7	SLX4_MOUSE	IPI00408258	0.425	─
435	HDLDASPPR	544.232	2	Phospho (ST)	0.000002000.0	S238				39.48	1	0	554 : Tax_Id=10090 Gene_Symbol=Bud13 Isoform 1 of BUD13 homolog	Bud13	Q8R149	BUD13_MOUSE	IPI00153284	─	NaN
436	RGHHGSLGTSSPR	476.888	3	Phospho (ST)	0.0000000002000.0	S263				34.82	1	1	411 : Tax_Id=10090 Gene_Symbol=Bud13 Isoform 1 of BUD13 homolog	Bud13	Q8R149	BUD13_MOUSE	IPI00153284	201.199	─
437	HDTPDTSPPR	601.746	2	Phospho (ST)	0.0000020000.0	T134				32.71	1	0	411 : Tax_Id=10090 Gene_Symbol=Bud13 Isoform 1 of BUD13 homolog	Bud13	Q8R149	BUD13_MOUSE	IPI00153284	1.478	─
438	VRHDLDASPPR	448.214	3	Phospho (ST)	0.00000002000.0	S238				33.81	1	1	411 : Tax_Id=10090 Gene_Symbol=Bud13 Isoform 1 of BUD13 homolog	Bud13	Q8R149	BUD13_MOUSE	IPI00153284	0.353	─
439	HDTPDLSPPR	607.764	2	Phospho (ST)	0.0000002000.0	S200				41.68	2	0	554 : Tax_Id=10090 Gene_Symbol=Bud13 Isoform 1 of BUD13 homolog	Bud13	Q8R149	BUD13_MOUSE	IPI00153284	─	2.962
440	HDTPDTSPPR	601.746	2	Phospho (ST)	0.0000002000.0	S135				28.73	1	0	554 : Tax_Id=10090 Gene_Symbol=Bud13 Isoform 1 of BUD13 homolog	Bud13	Q8R149	BUD13_MOUSE	IPI00153284	─	1.575
441	YEHDSDLSPPR	698.282	2	Phospho (ST)	0.00000002000.0	S344				31.52	2	0	554 : Tax_Id=10090 Gene_Symbol=Bud13 Isoform 1 of BUD13 homolog	Bud13	Q8R149	BUD13_MOUSE	IPI00153284	1.133	1.351
442	HDTPDPSPPRK	703.778	2	2 Phospho (ST)	0.00200020000.0	T144	S148			27.38	1	1	554 : Tax_Id=10090 Gene_Symbol=Bud13 Isoform 1 of BUD13 homolog	Bud13	Q8R149	BUD13_MOUSE	IPI00153284	─	0.791
443	LGPGLPQDGSDEEDEEWPTLEK	841.027	3	Phospho (ST)	0.0000000002000000000000.0	S97				49.73	3	0	273 : Tax_Id=10090 Gene_Symbol=Bysl Bystin	Bysl	O54825	BYST_MOUSE	IPI00118762	0.706	─
444	LGPGLPQDGSDEEDEEWPTLEK	1261.03	2	Phospho (ST)	0.0000000002000000000000.0	S97				78.85	9	0	211 : Tax_Id=10090 Gene_Symbol=Bysl Bystin	Bysl	O54825	BYST_MOUSE	IPI00118762	1.049	0.641
445	SNSSEVTPPVLSVMGEATPVSIEPR	1380.12	2	Oxidation (M); 2 Phospho (ST)	0.2020000000000100000000000.0	S690	S692			52.88	1	0	28 : Tax_Id=10090 Gene_Symbol=C130039O16Rik hypothetical protein LOC238317	C130039O16Rik	E9Q2I4	E9Q2I4_MOUSE	IPI00225777	1.515	─
446	SNSSEVTPPVLSVMGEATPVSIEPR	920.413	3	Oxidation (M); 2 Phospho (ST)	0.0002002000000100000000000.0	S693	T696			30.28	2	0	28 : Tax_Id=10090 Gene_Symbol=C130039O16Rik hypothetical protein LOC238317	C130039O16Rik	E9Q2I4	E9Q2I4_MOUSE	IPI00225777	0.844	─
447	RRVSQEANLLTLAQK	602.991	3	Phospho (ST)	0.000200000000000.0	S456				49.33	1	2	161 : Tax_Id=10090 Gene_Symbol=C130039O16Rik hypothetical protein	C130039O16Rik	E9Q2I4	E9Q2I4_MOUSE	IPI00225777	0.372	9999
448	RVSQEANLLTLAQK	825.931	2	Phospho (ST)	0.00200000000000.0	S456				80.39	5	1	161 : Tax_Id=10090 Gene_Symbol=C130039O16Rik hypothetical protein	C130039O16Rik	E9Q2I4	E9Q2I4_MOUSE	IPI00225777	0.521	3.03
449	SFEPPPYTPPPILSPVR	1027.47	2	2 Phospho (ST)	0.00000002000002000.0	T647	S653			44.52	4	0	161 : Tax_Id=10090 Gene_Symbol=C130039O16Rik hypothetical protein	C130039O16Rik	E9Q2I4	E9Q2I4_MOUSE	IPI00225777	1.483	1.911
450	SFEPPPYTPPPILSPVR	987.489	2	Phospho (ST)	0.00000000000002000.0	S653				36.29	2	0	161 : Tax_Id=10090 Gene_Symbol=C130039O16Rik hypothetical protein	C130039O16Rik	E9Q2I4	E9Q2I4_MOUSE	IPI00225777	NAN	1.219
451	RESPSEERLEPK	512.906	3	Phospho (ST)	0.002000000000.0	S915				27.33	1	2	161 : Tax_Id=10090 Gene_Symbol=C130039O16Rik hypothetical protein	C130039O16Rik	E9Q2I4	E9Q2I4_MOUSE	IPI00225777	5.113	0.557
452	SDVGTSELPSEDDGVEPSR	1028.42	2	Phospho (ST)	0.0000000002000000000.0	S476				32.38	1	0	917 : Tax_Id=10090 Gene_Symbol=C2cd3 Putative uncharacterized protein (Fragment)	C2cd3	Q3TSB8	Q3TSB8_MOUSE	IPI00653741	6.418	─
453	RVLEFQDFTVPR	529.598	3	Phospho (ST)	0.000000002000.0	T389				31.19	1	1	985 : Tax_Id=10090 Gene_Symbol=C330019G07Rik EMO2	C330019G07Rik	Q6UDR4	Q6UDR4_MOUSE	IPI00351054	1.158	─
454	STSSEEAVATEAGGSSLDELQENHPK	918.398	3	Phospho (ST)	0.02000000000000000000000000.0	T438				56.45	4	0	372 : Tax_Id=10090 Gene_Symbol=C80913 Isoform 1 of Unconventional prefoldin RPB5 interactor	C80913	Q3TLD5	RMP_MOUSE	IPI00331656	1.441	─
455	STSSEEAVATEAGGSSLDELQENHPK	918.398	3	Phospho (ST)	0.00020000000000000000000000.0	S440				59.88	1	0	372 : Tax_Id=10090 Gene_Symbol=C80913 Isoform 1 of Unconventional prefoldin RPB5 interactor	C80913	Q3TLD5	RMP_MOUSE	IPI00331656	1.188	─
456	STSSEEAVATEAGGSSLDELQENHPK	918.398	3	Phospho (ST)	0.00200000000000000000000000.0	S439				47.31	7	0	372 : Tax_Id=10090 Gene_Symbol=C80913 Isoform 1 of Unconventional prefoldin RPB5 interactor	C80913	Q3TLD5	RMP_MOUSE	IPI00331656	0.776	─
457	SILKSR	392.21	2	Phospho (ST)	0.000020.0	S409				29.42	1	1	372 : Tax_Id=10090 Gene_Symbol=C80913 Isoform 1 of Unconventional prefoldin RPB5 interactor	C80913	Q3TLD5	RMP_MOUSE	IPI00331656	-9999	─
458	RLSSFVTK	509.26	2	Phospho (ST)	0.00200000.0	S1406				36.34	9	1	434 : Tax_Id=10090 Gene_Symbol=Cad carbamoyl-phosphate synthetase 2, aspartate transcarbamylase, and dihydroorotase	Cad	B2RQC6	PYR1_MOUSE	IPI00380280	0.329	─
459	ASDPGLPAEEPK	645.784	2	Phospho (ST)	0.020000000000.0	S1859				35.57	5	0	210 : Tax_Id=10090 Gene_Symbol=Cad carbamoyl-phosphate synthetase 2, aspartate transcarbamylase, and dihydroorotase	Cad	B2RQC6	PYR1_MOUSE	IPI00380280	4.921	0.863
460	IHRASDPGLPAEEPK	566.273	3	Phospho (ST)	0.000020000000000.0	S1859				30.63	3	1	210 : Tax_Id=10090 Gene_Symbol=Cad carbamoyl-phosphate synthetase 2, aspartate transcarbamylase, and dihydroorotase	Cad	B2RQC6	PYR1_MOUSE	IPI00380280	3.067	0.786
461	RGSQESELR	571.254	2	Phospho (ST)	0.002000000.0	S349				33.48	1	1	963 : Tax_Id=10090 Gene_Symbol=Camk1d Isoform 2 of Calcium/calmodulin-dependent protein kinase type 1D	Camk1d	Q8BW96	KCC1D_MOUSE	IPI00480395	4.878	─
462	KPDGVKESTESSNTTIEDEDVK	830.037	3	Phospho (ST)	0.0000000200000000000000.0	S330				43.71	1	1	421 : Tax_Id=10090 Gene_Symbol=Camk2d Isoform 1 of Calcium/calmodulin-dependent protein kinase type II delta chain	Camk2d	Q6PHZ2	KCC2D_MOUSE	IPI00112584	0.562	─
463	ESTESSNTTIEDEDVK	932.372	2	Phospho (ST)	0.0000000020000000.0	T337				54.33	3	0	562 : Tax_Id=10090 Gene_Symbol=Camk2d Isoform 1 of Calcium/calmodulin-dependent protein kinase type II delta chain	Camk2d	Q6PHZ2	KCC2D_MOUSE	IPI00112584	9999	1.514
464	KPDGVKESTESSNTTIEDEDVK	830.037	3	Phospho (ST)	0.0000000000200000000000.0	S333				43.98	1	1	562 : Tax_Id=10090 Gene_Symbol=Camk2d Isoform 1 of Calcium/calmodulin-dependent protein kinase type II delta chain	Camk2d	Q6PHZ2	KCC2D_MOUSE	IPI00112584	0.553	0.686
465	KPDGVKESTESSNTTIEDEDVK	830.037	3	Phospho (ST)	0.0000000020000000000000.0	T331				35.96	1	1	562 : Tax_Id=10090 Gene_Symbol=Camk2d Isoform 1 of Calcium/calmodulin-dependent protein kinase type II delta chain	Camk2d	Q6PHZ2	KCC2D_MOUSE	IPI00112584	0.553	0.686
466	SFGNPFEGSR	589.237	2	Phospho (ST)	0.2000000000.0	S495				39.01	1	0	1266 : Tax_Id=10090 Gene_Symbol=Camkk2 Isoform 1 of Calcium/calmodulin-dependent protein kinase kinase 2	Camkk2	Q8C078	KKCC2_MOUSE	IPI00404152	NAN	─
467	QKSDAEEDGVTGSQDEEDSKPK	1269.99	2	2 Phospho (ST)	0.0020000000002000000000.0	S553	S563			42.09	2	1	232 : Tax_Id=10090 Gene_Symbol=Canx Calnexin	Canx	P35564	CALX_MOUSE	IPI00119618	46.798	─
468	QKSDAEEDGVTGSQDEEDSKPK	846.997	3	2 Phospho (ST)	0.0020000000200000000000.0	S553	T561			35.34	1	1	232 : Tax_Id=10090 Gene_Symbol=Canx Calnexin	Canx	P35564	CALX_MOUSE	IPI00119618	43.977	─
469	SDAEEDGVTGSQDEEDSKPK	1101.93	2	Phospho (ST)	0.00000000200000000000.0	T561				92.63	3	0	232 : Tax_Id=10090 Gene_Symbol=Canx Calnexin	Canx	P35564	CALX_MOUSE	IPI00119618	15.598	─
470	QKSDAEEDGVTGSQDEEDSKPK	820.341	3	Phospho (ST)	0.0000000000002000000000.0	S563				54.48	2	1	232 : Tax_Id=10090 Gene_Symbol=Canx Calnexin	Canx	P35564	CALX_MOUSE	IPI00119618	11.56	─
471	QKSDAEEDGVTGSQDEEDSKPK	820.342	3	Phospho (ST)	0.0020000000000000000000.0	S553				68.26	5	1	225 : Tax_Id=10090 Gene_Symbol=Canx Calnexin precursor	Canx	P35564	CALX_MOUSE	IPI00119618	11.558	1.352
472	QKSDAEEDGVTGSQDEEDSKPK	820.34	3	Phospho (ST)	0.0000000000000000002000.0	S569				40.45	1	1	225 : Tax_Id=10090 Gene_Symbol=Canx Calnexin precursor	Canx	P35564	CALX_MOUSE	IPI00119618	11.557	1.136
473	QKSDAEEDGVTGSQDEEDSKPK	846.996	3	2 Phospho (ST)	0.0020000000002000000000.0	S553	S563			60.23	3	1	225 : Tax_Id=10090 Gene_Symbol=Canx Calnexin precursor	Canx	P35564	CALX_MOUSE	IPI00119618	38.934	0.939
474	QKSDAEEDGVTGSQDEEDSKPK	1269.99	2	2 Phospho (ST)	0.0020000000200000000000.0	S553	T561			28.17	1	1	225 : Tax_Id=10090 Gene_Symbol=Canx Calnexin precursor	Canx	P35564	CALX_MOUSE	IPI00119618	─	0.857
475	AEEDEILNRSPR	754.84	2	Phospho (ST)	0.000000000200.0	S582				35.44	5	1	225 : Tax_Id=10090 Gene_Symbol=Canx Calnexin precursor	Canx	P35564	CALX_MOUSE	IPI00119618	2.248	0.845
476	SDAEEDGVTGSQDEEDSKPK	1101.93	2	Phospho (ST)	0.00000000002000000000.0	S563				106.1	2	0	225 : Tax_Id=10090 Gene_Symbol=Canx Calnexin precursor	Canx	P35564	CALX_MOUSE	IPI00119618	15.601	0.817
477	SDAEEDGVTGSQDEEDSKPK	734.956	3	Phospho (ST)	0.00000000002000000000.0	S563				37.26	1	0	225 : Tax_Id=10090 Gene_Symbol=Canx Calnexin precursor	Canx	P35564	CALX_MOUSE	IPI00119618	─	0.802
478	YSPNTQVEILPQGRESPIFK	795.061	3	Phospho (ST)	0.00000000000000020000.0	S341				28.4	2	1	37 : Tax_Id=10090 Gene_Symbol=Capg Macrophage-capping protein	Capg	P24452	CAPG_MOUSE	IPI00136906	0.122	1.86
479	YSPNTQVEILPQGRESPIFK	1192.09	2	Phospho (ST)	0.00000000000000020000.0	S341				27.93	1	1	37 : Tax_Id=10090 Gene_Symbol=Capg Macrophage-capping protein	Capg	P24452	CAPG_MOUSE	IPI00136906	0.146	1.438
480	KISLPR	397.22	2	Phospho (ST)	0.002000.0	S427				31.6	3	1	763 : Tax_Id=10090 Gene_Symbol=Capn10 Calpain-10	Capn10	Q9ESK3	CAN10_MOUSE	IPI00113369	-9999	─
481	IISGSPLGSLSR	633.827	2	Phospho (ST)	0.000020000000.0	S930				61.71	6	0	344 : Tax_Id=10090 Gene_Symbol=Card11 Isoform 2 of Caspase recruitment domain-containing protein 11	Card11	Q8CIS0	CAR11_MOUSE	IPI00229908	NAN	─
482	RLSKDNGSLDQSLPR	589.291	3	Phospho (ST)	0.002000000000000.0	S439				52.38	9	2	344 : Tax_Id=10090 Gene_Symbol=Card11 Isoform 2 of Caspase recruitment domain-containing protein 11	Card11	Q8CIS0	CAR11_MOUSE	IPI00229908	1.214	─
483	RLSKDNGSLDQSLPR	589.292	3	Phospho (ST)	0.000000020000000.0	S444				35.42	1	2	344 : Tax_Id=10090 Gene_Symbol=Card11 Isoform 2 of Caspase recruitment domain-containing protein 11	Card11	Q8CIS0	CAR11_MOUSE	IPI00229908	1.214	─
484	GHEEDFTDGSPSSSR	844.314	2	Phospho (ST)	0.000000000200000.0	S540				52.73	2	0	626 : Tax_Id=10090 Gene_Symbol=Card11 Caspase recruitment domain family member 11	Card11	Q8CIS0	CAR11_MOUSE	IPI00229908	9999	9999
485	HLPATIISQNLGDTSPR	633.983	3	Phospho (ST)	0.00000000000000200.0	S466				35.32	1	0	626 : Tax_Id=10090 Gene_Symbol=Card11 Caspase recruitment domain family member 11	Card11	Q8CIS0	CAR11_MOUSE	IPI00229908	─	1.14
486	HLPATIISQNLGDTSPR	950.468	2	Phospho (ST)	0.00000000000000200.0	S466				68.29	1	0	626 : Tax_Id=10090 Gene_Symbol=Card11 Caspase recruitment domain family member 11	Card11	Q8CIS0	CAR11_MOUSE	IPI00229908	0.76	1.092
487	SIRTLPHIK	612.797	2	2 Phospho (ST)	0.200200000.0	S870	T873			29.42	2	1	827 : Tax_Id=10090 Gene_Symbol=Card6 caspase recruitment domain family, member 6	Card6	E9PWH2	E9PWH2_MOUSE	IPI00351041	0.93	─
488	TFSATVR	431.197	2	Phospho (ST)	0.0020000.0	S53				36.49	6	0	606 : Tax_Id=10090 Gene_Symbol=Carhsp1 Calcium-regulated heat stable protein 1	Carhsp1	Q9CR86	CHSP1_MOUSE	IPI00133349	0.313	─
489	GTVTGERQSGDGQESTEPVENK	795.68	3	Phospho (ST)	0.0000000020000000000000.0	S145				54.45	6	1	589 : Tax_Id=10090 Gene_Symbol=Casc3 Protein CASC3	Casc3	Q8K3W3	CASC3_MOUSE	IPI00877339	1.568	─
490	GTVTGERQSGDGQESTEPVENK	1193.01	2	Phospho (ST)	0.0000000020000000000000.0	S145				48.09	1	1	589 : Tax_Id=10090 Gene_Symbol=Casc3 Protein CASC3	Casc3	Q8K3W3	CASC3_MOUSE	IPI00877339	2.421	1.593
491	FGSSPQRDPNWIGDR	604.6	3	Phospho (ST)	0.000200000000000.0	S263				41.3	2	1	589 : Tax_Id=10090 Gene_Symbol=Casc3 Protein CASC3	Casc3	Q8K3W3	CASC3_MOUSE	IPI00877339	1.507	0.617
492	RMSLEGREELPPSVLDEMSLK	843.398	3	2 Oxidation (M); Phospho (ST)	0.012000000000000001000.0	S188				29.83	1	2	1249 : Tax_Id=10090 Gene_Symbol=Casp8 Caspase-8	Casp8	O89110	CASP8_MOUSE	IPI00131533	1.053	─
493	EQKPFTPASPVQSTPSKPSDK	779.378	3	Phospho (ST)	0.000000002000000000000.0	S219				35.84	1	0	1296 : Tax_Id=10090 Gene_Symbol=Cast Isoform 2 of Calpastatin	Cast	P51125	ICAL_MOUSE	IPI00230641	NAN	─
494	RQQDPSPGSNLGGGDDLK	960.926	2	Phospho (ST)	0.000000002000000000.0	S176				33.98	1	1	742 : Tax_Id=10090 Gene_Symbol=Cbfb Isoform 1 of Core-binding factor subunit beta	Cbfb	Q08024	PEBB_MOUSE	IPI00116450	0.631	─
495	ELTNRHSLPFSLPSQMEPR	779.035	3	Oxidation (M); Phospho (ST)	0.0000002000000001000.0	S617				29.29	1	1	1215 : Tax_Id=10090 Gene_Symbol=Cbl E3 ubiquitin-protein ligase CBL	Cbl	P22682	CBL_MOUSE	IPI00323590	2.223	─
496	KADSDSEDKGEESKPK	458.2	4	Phospho (ST)	0.0002000000000000.0	S89				32.81	1	2	1275 : Tax_Id=10090 Gene_Symbol=Cbx1 Chromobox homolog 1 (Drosophila HP1 beta), isoform CRA_a	Cbx1	Q9CYJ8	Q9CYJ8_MOUSE	IPI00111589	153.41	─
497	SLSDSESDDSK	625.227	2	Phospho (ST)	0.00200000000.0	S95				46.66	6	0	256 : Tax_Id=10090 Gene_Symbol=Cbx3 Chromobox protein homolog 3	Cbx3	P23198	CBX3_MOUSE	IPI00129468	─	NaN
498	RKSLSDSESDDSK	807.306	2	2 Phospho (ST)	0.0020000020000.0	S93	S99			38.41	2	2	256 : Tax_Id=10090 Gene_Symbol=Cbx3 Chromobox protein homolog 3	Cbx3	P23198	CBX3_MOUSE	IPI00129468	─	2.123
499	RKSLSDSESDDSK	511.885	3	Phospho (ST)	0.0020000000000.0	S93				48.69	5	2	256 : Tax_Id=10090 Gene_Symbol=Cbx3 Chromobox protein homolog 3	Cbx3	P23198	CBX3_MOUSE	IPI00129468	4.792	2.026
500	RKSLSDSESDDSK	511.886	3	Phospho (ST)	0.0000200000000.0	S95				38.81	1	2	256 : Tax_Id=10090 Gene_Symbol=Cbx3 Chromobox protein homolog 3	Cbx3	P23198	CBX3_MOUSE	IPI00129468	─	2.021
501	KSLSDSESDDSK	689.274	2	Phospho (ST)	0.000200000000.0	S95				68.71	5	1	256 : Tax_Id=10090 Gene_Symbol=Cbx3 Chromobox protein homolog 3	Cbx3	P23198	CBX3_MOUSE	IPI00129468	─	1.877
502	SSFSNSADDIK	625.751	2	Phospho (ST)	0.02000000000.0	S93				40.48	6	0	539 : Tax_Id=10090 Gene_Symbol=Cbx5 Chromobox protein homolog 5	Cbx5	Q61686	CBX5_MOUSE	IPI00123755	1.204	─
503	KSSFSNSADDIK	689.798	2	Phospho (ST)	0.002000000000.0	S93				70.27	6	1	100 : Tax_Id=10090 Gene_Symbol=Cbx5 Chromobox protein homolog 5	Cbx5	Q61686	CBX5_MOUSE	IPI00123755	NAN	0.767
504	HSSGTPASVGSLYR	749.839	2	Phospho (ST)	0.00200000000000.0	S284				41.17	2	0	597 : Tax_Id=10090 Gene_Symbol=Cbx8 Chromobox protein homolog 8	Cbx8	Q9QXV1	CBX8_MOUSE	IPI00135606	NAN	─
505	HSSGTPASVGSLYR	749.839	2	Phospho (ST)	0.00002000000000.0	T286				32.71	1	0	597 : Tax_Id=10090 Gene_Symbol=Cbx8 Chromobox protein homolog 8	Cbx8	Q9QXV1	CBX8_MOUSE	IPI00135606	NAN	─
506	LANHDEGSDDEEEETPKK	708.286	3	Phospho (ST)	0.000000020000000000.0	S435				29.36	2	1	632 : Tax_Id=10090 Gene_Symbol=Cc2d1a Coiled-coil and C2 domain-containing protein 1A	Cc2d1a	Q8K1A6	C2D1A_MOUSE	IPI00321848	─	1.022
507	KGSEQDSVAATLATAQK	595.619	3	Phospho (ST)	0.00000020000000000.0	S459				39.01	1	1	182 : Tax_Id=10090 Gene_Symbol=Cc2d1b Coiled-coil and C2 domain-containing protein 1B	Cc2d1b	Q8BRN9	C2D1B_MOUSE	IPI00649691	1.636	─
508	KGSEQDSVAATLATAQK	595.619	3	Phospho (ST)	0.00200000000000000.0	S455				39.52	2	1	182 : Tax_Id=10090 Gene_Symbol=Cc2d1b Coiled-coil and C2 domain-containing protein 1B	Cc2d1b	Q8BRN9	C2D1B_MOUSE	IPI00649691	1.636	─
509	KGSEQDSVAATLATAQK	892.925	2	Phospho (ST)	0.00200000000000000.0	S455				96.82	7	1	182 : Tax_Id=10090 Gene_Symbol=Cc2d1b Coiled-coil and C2 domain-containing protein 1B	Cc2d1b	Q8BRN9	C2D1B_MOUSE	IPI00649691	1.22	─
510	FLEQSRSPSVSPSK	814.887	2	Phospho (ST)	0.00002000000000.0	S492				31.59	1	1	780 : Tax_Id=10090 Gene_Symbol=Ccdc132 Isoform 2 of Coiled-coil domain-containing protein 132	Ccdc132	Q8CI71	VPS50_MOUSE	IPI00621085	4.005	─
511	SAYQDYDSDSDVPEELKR	1098.95	2	Phospho (ST)	0.000000020000000000.0	S559				63.29	2	1	780 : Tax_Id=10090 Gene_Symbol=Ccdc132 Isoform 2 of Coiled-coil domain-containing protein 132	Ccdc132	Q8CI71	VPS50_MOUSE	IPI00621085	1.153	─
512	KLSAEELER	577.776	2	Phospho (ST)	0.002000000.0	S328				46.11	14	1	734 : Tax_Id=10090 Gene_Symbol=Ccdc49 Isoform 1 of Coiled-coil domain-containing protein 49	Ccdc49	Q9DBF7	CWC25_MOUSE	IPI00848418	1.382	─
513	LVGLNLSSSPVSPVESPLR	1016.03	2	Phospho (ST)	0.0000000000020000000.0	S769				48.98	3	0	1211 : Tax_Id=10090 Gene_Symbol=Ccdc52 Coiled-coil domain-containing protein 52	Ccdc52	Q8C804	SPICE_MOUSE	IPI00170090	9999	─
514	VLQKPSVFGSDSDDDETSVSESLQR	962.41	3	2 Phospho (ST)	0.0000000000020000200000000.0	S33	T38			49.56	1	0	726 : Tax_Id=10090 Gene_Symbol=Ccdc55 Coiled-coil domain-containing protein 55	Ccdc55	Q5NCR9	NSRP1_MOUSE	IPI00345960	1.421	─
515	VLQKPSVFGSDSDDDETSVSESLQR	962.41	3	2 Phospho (ST)	0.0000000002020000000000000.0	S31	S33			40.16	1	0	726 : Tax_Id=10090 Gene_Symbol=Ccdc55 Coiled-coil domain-containing protein 55	Ccdc55	Q5NCR9	NSRP1_MOUSE	IPI00345960	1.421	─
516	VLQKPSVFGSDSDDDETSVSESLQR	1443.11	2	2 Phospho (ST)	0.0000000002020000000000000.0	S31	S33			82.35	1	0	726 : Tax_Id=10090 Gene_Symbol=Ccdc55 Coiled-coil domain-containing protein 55	Ccdc55	Q5NCR9	NSRP1_MOUSE	IPI00345960	1.346	─
517	LLEDSESEDEAPPSRPR	1043.92	2	2 Phospho (ST)	0.00002020000000000.0	S211	S213			32.47	1	0	915 : Tax_Id=10090 Gene_Symbol=Ccdc94 Coiled-coil domain-containing protein 94	Ccdc94	Q9D6J3	CCD94_MOUSE	IPI00109162	1.347	─
518	GIITDSFGR	523.239	2	Phospho (ST)	0.000002000.0	S393				38.9	11	0	480 : Tax_Id=10090 Gene_Symbol=Ccm2 Isoform 1 of Malcavernin	Ccm2	Q8K2Y9	CCM2_MOUSE	IPI00170037	1.937	─
519	KPSPQPSPPR	625.77	2	2 Phospho (ST)	0.0020002000.0	S325	S329			32.37	2	0	392 : Tax_Id=10090 Gene_Symbol=Ccnk Cyclin-K	Ccnk	O88874	CCNK_MOUSE	IPI00153134	1.299	─
520	RAVVVSPKEENK	479.248	3	Phospho (ST)	0.000002000000.0	S341				29.48	1	2	392 : Tax_Id=10090 Gene_Symbol=Ccnk Cyclin-K	Ccnk	O88874	CCNK_MOUSE	IPI00153134	1.17	─
521	AVVVSPKEENK	640.318	2	Phospho (ST)	0.00002000000.0	S341				46.47	6	1	344 : Tax_Id=10090 Gene_Symbol=Ccnk Cyclin-K	Ccnk	O88874	CCNK_MOUSE	IPI00153134	0.298	2.321
522	LSPTPSMQDGLDLPSETDLR	1134.51	2	Oxidation (M); Phospho (ST)	0.02000010000000000000.0	S71				61.96	3	0	210 : Tax_Id=10090 Gene_Symbol=Ccnl1 Isoform 1 of Cyclin-L1	Ccnl1	Q52KE7	CCNL1_MOUSE	IPI00336973	1.314	─
523	AEEKSPVSINVK	690.842	2	Phospho (ST)	0.000020000000.0	S358				66.41	3	1	435 : Tax_Id=10090 Gene_Symbol=Ccnl1 Isoform 1 of Cyclin-L1	Ccnl1	Q52KE7	CCNL1_MOUSE	IPI00336973	0.928	2.101
524	GLNLDGTPALSTLGGFSPASKPSSPR	896.42	3	2 Phospho (ST)	0.00000000000000002002000000.0	S341	S344			37.57	1	0	435 : Tax_Id=10090 Gene_Symbol=Ccnl1 Isoform 1 of Cyclin-L1	Ccnl1	Q52KE7	CCNL1_MOUSE	IPI00336973	0.947	0.808
525	GLNLDGTPALSTLGGFSPASKPSSPR	896.421	3	2 Phospho (ST)	0.00000000000000000002002000.0	S344	S347			29.48	1	0	435 : Tax_Id=10090 Gene_Symbol=Ccnl1 Isoform 1 of Cyclin-L1	Ccnl1	Q52KE7	CCNL1_MOUSE	IPI00336973	0.919	0.808
526	GLLPGTAPGLDSAAGFSPAPK	1002.5	2	Phospho (ST)	0.000000000000000020000.0	S328				81.55	7	0	572 : Tax_Id=10090 Gene_Symbol=Ccnl2 Isoform 1 of Cyclin-L2	Ccnl2	Q9JJA7	CCNL2_MOUSE	IPI00310772	-9999	─
527	KAQGHSPVNGLLK	476.917	3	Phospho (ST)	0.0000020000000.0	S366				32.07	5	1	572 : Tax_Id=10090 Gene_Symbol=Ccnl2 Isoform 1 of Cyclin-L2	Ccnl2	Q9JJA7	CCNL2_MOUSE	IPI00310772	-9999	─
528	AQGHSPVNGLLK	650.824	2	Phospho (ST)	0.000020000000.0	S366				27.22	1	0	755 : Tax_Id=10090 Gene_Symbol=Ccnl2 Isoform 1 of Cyclin-L2	Ccnl2	Q9JJA7	CCNL2_MOUSE	IPI00310772	NAN	9999
529	RSASADNLILPR	696.854	2	Phospho (ST)	0.000200000000.0	S326				55.41	7	1	323 : Tax_Id=10090 Gene_Symbol=Ccny;LOC100044842 Isoform 1 of Cyclin-Y	Ccny;LOC100044842	Q8BGU5	CCNY_MOUSE	IPI00308149	0.934	─
530	SASADNLILPR	618.803	2	Phospho (ST)	0.00200000000.0	S326				50.63	4	0	460 : Tax_Id=10090 Gene_Symbol=Ccny;LOC100044842 Isoform 1 of Cyclin-Y	Ccny;LOC100044842	Q8BGU5	CCNY_MOUSE	IPI00308149	0.732	1.067
531	SASADNLILPR	618.802	2	Phospho (ST)	0.20000000000.0	S324				44.51	2	0	460 : Tax_Id=10090 Gene_Symbol=Ccny;LOC100044842 Isoform 1 of Cyclin-Y	Ccny;LOC100044842	Q8BGU5	CCNY_MOUSE	IPI00308149	0.732	1.055
532	VYSESYISR	592.255	2	Phospho (ST)	0.002000000.0	S345				40.08	3	0	414 : Tax_Id=10090 Gene_Symbol=Ccr6 C-C chemokine receptor type 6	Ccr6	O54689	CCR6_MOUSE	IPI00117033	1.465	─
533	VYSESYISR	592.255	2	Phospho (ST)	0.000020000.0	S347				33.24	2	0	131 : Tax_Id=10090 Gene_Symbol=Ccr6 C-C chemokine receptor type 6	Ccr6	O54689	CCR6_MOUSE	IPI00117033	0.653	0.543
534	VYSESYISR	592.255	2	Phospho (Y)	0.000003000.0	Y348				41.31	2	0	131 : Tax_Id=10090 Gene_Symbol=Ccr6 C-C chemokine receptor type 6	Ccr6	O54689	CCR6_MOUSE	IPI00117033	0.641	0.543
535	EDVDYVTLK	581.257	2	Phospho (Y)	0.000030000.0	Y857				43.51	3	0	379 : Tax_Id=10090 Gene_Symbol=Cd22 Isoform 1 of B-cell receptor CD22	Cd22	P35329	CD22_MOUSE	IPI00117413	9999	─
536	EDVDYVTLKH	649.786	2	Phospho (Y)	0.0000300000.0	Y857				36.38	1	1	379 : Tax_Id=10090 Gene_Symbol=Cd22 Isoform 1 of B-cell receptor CD22	Cd22	P35329	CD22_MOUSE	IPI00117413	3.085	─
537	SQQGLQENSSGQSFFVR	989.937	2	Phospho (ST)	0.00000000200000000.0	S740				31.38	1	0	379 : Tax_Id=10090 Gene_Symbol=Cd22 Isoform 1 of B-cell receptor CD22	Cd22	P35329	CD22_MOUSE	IPI00117413	1.013	─
538	SQQGLQENSSGQSFFVR	989.938	2	Phospho (ST)	0.00000000000020000.0	S744				39.64	1	0	166 : Tax_Id=10090 Gene_Symbol=Cd22 Isoform 1 of B-cell receptor CD22 precursor	Cd22	P35329	CD22_MOUSE	IPI00117413	1.573	1.833
539	SQQGLQENSSGQSFFVR	989.934	2	Phospho (ST)	0.00000000020000000.0	S741				46.51	6	0	166 : Tax_Id=10090 Gene_Symbol=Cd22 Isoform 1 of B-cell receptor CD22 precursor	Cd22	P35329	CD22_MOUSE	IPI00117413	1.014	1.079
540	SVDLDAFVAR	586.771	2	Phospho (ST)	0.2000000000.0	S458				65.67	15	0	283 : Tax_Id=10090 Gene_Symbol=Cd2ap CD2-associated protein	Cd2ap	Q9JLQ0	CD2AP_MOUSE	IPI00268688	1.453	─
541	HSLDSDEEDDDEEGSSK	987.341	2	Phospho (ST)	0.00002000000000000.0	S49				109.57	5	0	541 : Tax_Id=10090 Gene_Symbol=Cd2bp2 CD2 antigen cytoplasmic tail-binding protein 2	Cd2bp2	Q9CWK3	CD2B2_MOUSE	IPI00109203	9999	1.277
542	SQEMVHLVNK	632.791	2	Phospho (ST)	0.2000000000.0	S742				38.83	1	0	756 : Tax_Id=10090 Gene_Symbol=Cd44 CD44 antigen isoform c	Cd44	P15379	CD44_MOUSE	IPI00223769	─	NaN
543	KPSELNGEASKSQEMVHLVNK	606.043	4	Oxidation (M); Phospho (ST)	0.000000000002001000000.0	S742				30.42	1	1	1210 : Tax_Id=10090 Gene_Symbol=Cd44 CD44 antigen isoform c	Cd44	P15379	CD44_MOUSE	IPI00223769	-9999	─
544	KPSELNGEASKSQEMVHLVNK	602.044	4	Phospho (ST)	0.000000000002000000000.0	S742				32.26	1	1	756 : Tax_Id=10090 Gene_Symbol=Cd44 CD44 antigen isoform c	Cd44	P15379	CD44_MOUSE	IPI00223769	─	0.619
545	YTEFNSSTTGTGTSQTR	959.393	2	Phospho (ST)	0.00000000000020000.0	T711				51.62	1	0	70 : Tax_Id=10090 Gene_Symbol=Cd97 Cd97 protein	Cd97	Q4FJS6	Q4FJS6_MOUSE	IPI00123957	─	2.274
546	YTEFNSSTTGTGTSQTR	959.396	2	Phospho (ST)	0.00000000000002000.0	S712				63.6	5	0	70 : Tax_Id=10090 Gene_Symbol=Cd97 Cd97 protein	Cd97	Q4FJS6	Q4FJS6_MOUSE	IPI00123957	9999	2.084
547	YTEFNSSTTGTGTSQTR	959.396	2	Phospho (ST)	0.00000000000000020.0	T714				33.14	1	0	70 : Tax_Id=10090 Gene_Symbol=Cd97 Cd97 protein	Cd97	Q4FJS6	Q4FJS6_MOUSE	IPI00123957	─	2.081
548	RVSPLNLSSVTP	675.345	2	Phospho (ST)	0.002000000000.0	S588				52.84	6	1	1128 : Tax_Id=10090 Gene_Symbol=Cdc23 Isoform 1 of Cell division cycle protein 23 homolog	Cdc23	Q8BGZ4	CDC23_MOUSE	IPI00221793	NAN	─
549	GTSPRPPEGGLGYSQLGDDDLK	780.357	3	Phospho (ST)	0.0020000000000000000000.0	S741				42.68	4	0	48 : Tax_Id=10090 Gene_Symbol=Cdc2l1 Isoform 1 of PITSLRE serine/threonine-protein kinase CDC2L1	Cdc2l1	P24788	CD11B_MOUSE	IPI00110050	1.237	─
550	DLLSDLQDISDSER	883.35	2	2 Phospho (ST)	0.00020000020000.0	S264	S270			48.51	7	0	48 : Tax_Id=10090 Gene_Symbol=Cdc2l1 Isoform 1 of PITSLRE serine/threonine-protein kinase CDC2L1	Cdc2l1	P24788	CD11B_MOUSE	IPI00110050	1.19	─
551	AYTPVVVTLWYR	774.387	2	Phospho (ST)	0.002000000000.0	T584				46.76	1	0	48 : Tax_Id=10090 Gene_Symbol=Cdc2l1 Isoform 1 of PITSLRE serine/threonine-protein kinase CDC2L1	Cdc2l1	P24788	CD11B_MOUSE	IPI00110050	-9999	─
552	DLLSDLQDISDSER	843.365	2	Phospho (ST)	0.00000000020000.0	S270				69.78	8	0	175 : Tax_Id=10090 Gene_Symbol=Cdc2l1 Isoform 1 of PITSLRE serine/threonine-protein kinase CDC2L1	Cdc2l1	P24788	CD11B_MOUSE	IPI00110050	0.776	0.765
553	RDSLEEGELR	642.285	2	Phospho (ST)	0.0020000000.0	S47				48.12	9	1	175 : Tax_Id=10090 Gene_Symbol=Cdc2l1 Isoform 1 of PITSLRE serine/threonine-protein kinase CDC2L1	Cdc2l1	P24788	CD11B_MOUSE	IPI00110050	2.44	0.657
554	HSSISPSTLTLK	715.821	2	2 Phospho (ST)	0.002000200000.0	S438	S442			38.04	1	0	32 : Tax_Id=10090 Gene_Symbol=Cdc2l5 Isoform 1 of Cell division cycle 2-like protein kinase 5	Cdc2l5	Q69ZA1	CDK13_MOUSE	IPI00464128	NAN	─
555	ILELTPEPDRPR	758.383	2	Phospho (ST)	0.000020000000.0	T1245				40.03	6	0	32 : Tax_Id=10090 Gene_Symbol=Cdc2l5 Isoform 1 of Cell division cycle 2-like protein kinase 5	Cdc2l5	Q69ZA1	CDK13_MOUSE	IPI00464128	0.79	─
556	HSSISPSTLTLK	715.821	2	2 Phospho (ST)	0.002020000000.0	S438	S440			36.83	4	0	32 : Tax_Id=10090 Gene_Symbol=Cdc2l5 Isoform 1 of Cell division cycle 2-like protein kinase 5	Cdc2l5	Q69ZA1	CDK13_MOUSE	IPI00464128	-9999	─
557	SPYSPVLR	499.739	2	Phospho (ST)	0.00020000.0	S401				30.89	2	0	227 : Tax_Id=10090 Gene_Symbol=Cdc2l5 Isoform 1 of Cell division cycle 2-like protein kinase 5	Cdc2l5	Q69ZA1	CDK13_MOUSE	IPI00464128	NAN	9999
558	GGDVSPSPYSSSSWR	824.835	2	Phospho (ST)	0.000020000000000.0	S384				58.97	1	0	227 : Tax_Id=10090 Gene_Symbol=Cdc2l5 Isoform 1 of Cell division cycle 2-like protein kinase 5	Cdc2l5	Q69ZA1	CDK13_MOUSE	IPI00464128	1.116	1.59
559	LYSSEESRPYTNK	827.36	2	Phospho (ST)	0.0000000000200.0	T871				47.51	5	0	227 : Tax_Id=10090 Gene_Symbol=Cdc2l5 Isoform 1 of Cell division cycle 2-like protein kinase 5	Cdc2l5	Q69ZA1	CDK13_MOUSE	IPI00464128	0.065	1.344
560	SLSPLGGRDESPVSHR	618.603	3	2 Phospho (ST)	0.0020000000200000.0	S318	S326			31.73	1	1	227 : Tax_Id=10090 Gene_Symbol=Cdc2l5 Isoform 1 of Cell division cycle 2-like protein kinase 5	Cdc2l5	Q69ZA1	CDK13_MOUSE	IPI00464128	─	0.771
561	RSSFGLR	451.716	2	Phospho (ST)	0.0020000.0	S136				46.78	7	1	591 : Tax_Id=10090 Gene_Symbol=Cdca7l Cell division cycle-associated 7-like protein	Cdca7l	Q922M5	CDA7L_MOUSE	IPI00123159	NAN	─
562	IGEGTYGVVYK	633.294	2	Phospho (Y)	0.00000300000.0	Y15				34.59	1	0	909 : Tax_Id=10090 Gene_Symbol=Cdk3 Isoform 1 of Cell division protein kinase 3	Cdk3	Q80YP0	CDK3_MOUSE	IPI00109650	0.457	─
563	SLTGSGSQEDLLLQK	828.399	2	Phospho (ST)	0.000000200000000.0	S485				59.17	12	0	669 : Tax_Id=10090 Gene_Symbol=Cdk5rap2 CDK5 regulatory subunit-associated protein 2	Cdk5rap2	Q8K389	CK5P2_MOUSE	IPI00453807	NAN	─
564	SLTGSGSQEDLLLQK	828.399	2	Phospho (ST)	0.200000000000000.0	S479				53.78	1	0	669 : Tax_Id=10090 Gene_Symbol=Cdk5rap2 CDK5 regulatory subunit-associated protein 2	Cdk5rap2	Q8K389	CK5P2_MOUSE	IPI00453807	9999	─
565	SLTGSGSQEDLLLQK	828.398	2	Phospho (ST)	0.000020000000000.0	S483				37.08	1	0	669 : Tax_Id=10090 Gene_Symbol=Cdk5rap2 CDK5 regulatory subunit-associated protein 2	Cdk5rap2	Q8K389	CK5P2_MOUSE	IPI00453807	9999	─
566	AYTHQVVTR	577.771	2	Phospho (ST)	0.002000000.0	T170				39.88	4	0	298 : Tax_Id=10090 Gene_Symbol=Cdk7 Cell division protein kinase 7	Cdk7	Q03147	CDK7_MOUSE	IPI00129222	-9999	1.122
567	TEENVSDGSPNAGTVEQTPK	1070.46	2	Phospho (ST)	0.00000000200000000000.0	S178				77.58	2	0	1046 : Tax_Id=10090 Gene_Symbol=Cdkn1b Cyclin-dependent kinase inhibitor 1B	Cdkn1b	Q4FJM2	Q4FJM2_MOUSE	IPI00133537	0.508	─
568	VSNGSPSLER	563.25	2	Phospho (ST)	0.0000200000.0	S10				35.08	2	0	785 : Tax_Id=10090 Gene_Symbol=Cdkn1b Cyclin-dependent kinase inhibitor 1B	Cdkn1b	Q4FJM2	Q4FJM2_MOUSE	IPI00133537	NAN	2.189
569	GISSSNEGVEEPSK	750.317	2	Phospho (ST)	0.00200000000000.0	S124				65.44	9	0	378 : Tax_Id=10090 Gene_Symbol=Cdkn2aip CDKN2A-interacting protein	Cdkn2aip	Q8BI72	CARF_MOUSE	IPI00263028	0.682	─
570	LDGETASDSESR	673.759	2	Phospho (ST)	0.000020000000.0	T30				29.74	1	0	879 : Tax_Id=10090 Gene_Symbol=Cds2 Phosphatidate cytidylyltransferase 2	Cds2	Q99L43	CDS2_MOUSE	IPI00468999	9999	─
571	LDGETASDSESR	673.758	2	Phospho (ST)	0.000000200000.0	S32				52.71	5	0	588 : Tax_Id=10090 Gene_Symbol=Cds2 Phosphatidate cytidylyltransferase 2	Cds2	Q99L43	CDS2_MOUSE	IPI00468999	9999	2.371
572	GRTSVDGFQGESPEK	837.362	2	Phospho (ST)	0.000200000000000.0	S203				42.11	5	1	409 : Tax_Id=10090 Gene_Symbol=Cdyl Isoform 1 of Chromodomain Y-like protein	Cdyl	Q9WTK2	CDYL_MOUSE	IPI00466664	2.134	─
573	GRTSVDGFQGESPEK	837.362	2	Phospho (ST)	0.002000000000000.0	T202				41.41	2	1	409 : Tax_Id=10090 Gene_Symbol=Cdyl Isoform 1 of Chromodomain Y-like protein	Cdyl	Q9WTK2	CDYL_MOUSE	IPI00466664	1.85	─
574	RRPSSPAPGPSR	448.889	3	Phospho (ST)	0.000200000000.0	S15				41.68	2	1	824 : Tax_Id=10090 Gene_Symbol=Cenpa Histone H3-like centromeric protein A	Cenpa	O35216	CENPA_MOUSE	IPI00128526	0.915	─
575	RRPSSPAPGPSR	448.889	3	Phospho (ST)	0.000000000020.0	S22				29.65	1	1	824 : Tax_Id=10090 Gene_Symbol=Cenpa Histone H3-like centromeric protein A	Cenpa	O35216	CENPA_MOUSE	IPI00128526	0.913	─
576	RRPSSPAPGPSR	448.889	3	Phospho (ST)	0.000020000000.0	S16				38.74	1	1	686 : Tax_Id=10090 Gene_Symbol=Cenpa Histone H3-like centromeric protein A	Cenpa	O35216	CENPA_MOUSE	IPI00128526	0.913	1.48
577	LVLPSNSPNVR	638.326	2	Phospho (ST)	0.00000020000.0	S699				43.33	3	0	1306 : Tax_Id=10090 Gene_Symbol=Cenpc1 Centromere protein C 1	Cenpc1	P49452	CENPC_MOUSE	IPI00114808	0.815	─
578	RNVSIR	412.711	2	Phospho (ST)	0.000200.0	S1215				26.82	1	1	368 : Tax_Id=10090 Gene_Symbol=Centd2 ARAP1	Centd2	Q4LDD4	ARAP1_MOUSE	IPI00377288	─	2.344
579	LLPEFDDSDYDDVPEEGPGAPASVMTK	997.42	3	Oxidation (M); Phospho (Y)	0.000000000300000000000000100.0	Y234				38.79	1	0	368 : Tax_Id=10090 Gene_Symbol=Centd2 ARAP1	Centd2	Q4LDD4	ARAP1_MOUSE	IPI00377288	1.452	1.065
580	LLPEFDDSDYDDVPEEGPGAPASVMTK	1495.63	2	Oxidation (M); Phospho (ST)	0.000000020000000000000000100.0	S232				37.4	1	0	368 : Tax_Id=10090 Gene_Symbol=Centd2 ARAP1	Centd2	Q4LDD4	ARAP1_MOUSE	IPI00377288	1.765	0.822
581	LLPEFDDSDYDDVPEEGPGAPASVMTK	1487.63	2	Phospho (ST)	0.000000020000000000000000000.0	S232				51.27	2	0	368 : Tax_Id=10090 Gene_Symbol=Centd2 ARAP1	Centd2	Q4LDD4	ARAP1_MOUSE	IPI00377288	─	0.571
582	IHSPSDVLGK	566.773	2	Phospho (ST)	0.0020000000.0	S832				29.01	1	0	50 : Tax_Id=10090 Gene_Symbol=Cep110 Centrosomal protein 1	Cep110	A2AL36	CNTRL_MOUSE	IPI00606303	0.891	0.934
583	ASTQHSEEEVDGLHR	592.251	3	Phospho (ST)	0.000002000000000.0	S1355				34.7	1	0	50 : Tax_Id=10090 Gene_Symbol=Cep110 Centrosomal protein 1	Cep110	A2AL36	CNTRL_MOUSE	IPI00606303	NAN	0.791
584	LGLPTSPLSSTLK	697.371	2	Phospho (ST)	0.0000020000000.0	S1122				33.32	3	0	1232 : Tax_Id=10090 Gene_Symbol=Cep135 Centrosomal protein of 135 kDa	Cep135	Q6P5D4	CP135_MOUSE	IPI00396692	NAN	─
585	LGEASDSELADADK	750.81	2	Phospho (ST)	0.00002000000000.0	S1102				82.3	7	0	262 : Tax_Id=10090 Gene_Symbol=Cep170 Isoform 1 of Centrosomal protein of 170 kDa	Cep170	Q6A065	CE170_MOUSE	IPI00667973	9999	─
586	TEEDSKSIKSDVPVYLK	1049.47	2	2 Phospho (ST)	0.00002000020000000.0	S353	S358			47.57	1	2	262 : Tax_Id=10090 Gene_Symbol=Cep170 Isoform 1 of Centrosomal protein of 170 kDa	Cep170	Q6A065	CE170_MOUSE	IPI00667973	1.451	─
587	TEEDSKSIKSDVPVYLK	1049.47	2	2 Phospho (ST)	0.00002020000000000.0	S353	S355			44.63	3	2	262 : Tax_Id=10090 Gene_Symbol=Cep170 Isoform 1 of Centrosomal protein of 170 kDa	Cep170	Q6A065	CE170_MOUSE	IPI00667973	1.447	─
588	TEEDSKSIKSDVPVYLK	1049.47	2	2 Phospho (ST)	0.00000020020000000.0	S355	S358			50.82	4	2	262 : Tax_Id=10090 Gene_Symbol=Cep170 Isoform 1 of Centrosomal protein of 170 kDa	Cep170	Q6A065	CE170_MOUSE	IPI00667973	1.447	─
589	SIKSDVPVYLK	664.846	2	Phospho (ST)	0.00020000000.0	S358				35.79	3	1	478 : Tax_Id=10090 Gene_Symbol=Cep170 similar to Centrosomal protein of 170 kDa isoform 2	Cep170	Q6A065	CE170_MOUSE	IPI00662263	1.265	0.666
590	TEEDSKSIKSDVPVYLK	699.984	3	2 Phospho (ST)	0.00000020020000000.0	S355	S358			36.01	1	2	478 : Tax_Id=10090 Gene_Symbol=Cep170 similar to Centrosomal protein of 170 kDa isoform 2	Cep170	Q6A065	CE170_MOUSE	IPI00662263	─	0.656
591	DSLESAPSLSPVKELNAPDR	1103.03	2	Phospho (ST)	0.00000000020000000000.0	S2221				61.7	1	1	1125 : Tax_Id=10090 Gene_Symbol=Cep350 centrosome-associated protein 350	Cep350	E9Q309	E9Q309_MOUSE	IPI00928565	NAN	─
592	VQAQPGSPEHSTLTEEMVFSQELESTSPSK	1119.5	3	Oxidation (M); Phospho (ST)	0.000000200000000010000000000000.0	S1962				30.67	1	0	1125 : Tax_Id=10090 Gene_Symbol=Cep350 centrosome-associated protein 350	Cep350	E9Q309	E9Q309_MOUSE	IPI00928565	NAN	─
593	AISPPVKEDIEDAFSAR	962.956	2	Phospho (ST)	0.00200000000000000.0	S874				57.55	4	1	1125 : Tax_Id=10090 Gene_Symbol=Cep350 centrosome-associated protein 350	Cep350	E9Q309	E9Q309_MOUSE	IPI00928565	1.384	─
594	LLELRSPTELMK	763.388	2	Oxidation (M); Phospho (ST)	0.000002000010.0	S2450				32.65	2	1	1125 : Tax_Id=10090 Gene_Symbol=Cep350 centrosome-associated protein 350	Cep350	E9Q309	E9Q309_MOUSE	IPI00928565	1.308	─
595	ELQGDGPPSSPTNDPTVK	959.925	2	Phospho (ST)	0.000000000200000000.0	S765				71.71	6	0	1112 : Tax_Id=10090 Gene_Symbol=Chd3 chromodomain helicase DNA binding protein 3	Chd3	E9Q614	E9Q614_MOUSE	IPI00551435	NAN	─
596	KLDSEEEFGSERDEYR	1074.91	2	2 Phospho (ST)	0.0002000002000000.0	S102	S108			33.6	1	2	912 : Tax_Id=10090 Gene_Symbol=Chd3 Proline-rich protein 7 (Fragment)	Chd3	O35327	O35327_MOUSE	IPI00460246	1.87	─
597	EIIKQEESVDPDYWEK	1044.46	2	Phospho (ST)	0.0000000200000000.0	S1301				32.1	3	1	451 : Tax_Id=10090 Gene_Symbol=Chd4 Chromodomain-helicase-DNA-binding protein 4	Chd4	Q6PDQ2	CHD4_MOUSE	IPI00396802	1.527	─
598	MSQPGSPSPKTPTPSTPGDTQPNTPAPVPPAEDGIK	1253.23	3	Oxidation (M); 2 Phospho (ST)	0.100002020000000000000000000000000000.0	S1528	S1530			33.16	1	1	451 : Tax_Id=10090 Gene_Symbol=Chd4 Chromodomain-helicase-DNA-binding protein 4	Chd4	Q6PDQ2	CHD4_MOUSE	IPI00396802	1.174	─
599	LGGFGSKR	451.218	2	Phospho (ST)	0.00000200.0	S296				51.55	3	1	4 : Tax_Id=10090 Gene_Symbol=Chd4 Chromodomain-helicase-DNA-binding protein 4	Chd4	Q6PDQ2	CHD4_MOUSE	IPI00396802	1.217	9999
600	IEENSLKEEESTEGEK	965.909	2	Phospho (ST)	0.0000200000000000.0	S1563				66.27	4	1	4 : Tax_Id=10090 Gene_Symbol=Chd4 Chromodomain-helicase-DNA-binding protein 4	Chd4	Q6PDQ2	CHD4_MOUSE	IPI00396802	4.564	1.242
601	TASPSPLRPDAPVEK	862.886	2	2 Phospho (ST)	0.002020000000000.0	S1997	S1999			35.37	2	0	461 : Tax_Id=10090 Gene_Symbol=Chd8 Protein	Chd8	Q09XV5	CHD8_MOUSE	IPI00407590	1.427	─
602	LTSQDYEVR	595.758	2	Phospho (ST)	0.002000000.0	S2040				35.87	3	0	461 : Tax_Id=10090 Gene_Symbol=Chd8 Protein	Chd8	Q09XV5	CHD8_MOUSE	IPI00407590	0.463	─
603	LLDSPGAATER	605.28	2	Phospho (ST)	0.00020000000.0	S2302				44.5	1	0	709 : Tax_Id=10090 Gene_Symbol=Chd9 Isoform 2 of Chromodomain-helicase-DNA-binding protein 9	Chd9	Q8BYH8	CHD9_MOUSE	IPI00229650	9999	─
604	SRSPTPPSAAGLGSNSAPPIPDSR	853.695	3	3 Phospho (ST)	0.202020000000000000000000.0	S824	S826	T828		34	3	1	946 : Tax_Id=10090 Gene_Symbol=Cherp Isoform 1 of Calcium homeostasis endoplasmic reticulum protein	Cherp	Q8CGZ0	CHERP_MOUSE	IPI00229604	1.072	─
605	SRSPTPPSAAGLGSNSAPPIPDSR	827.038	3	2 Phospho (ST)	0.202000000000000000000000.0	S824	S826			29.28	2	1	621 : Tax_Id=10090 Gene_Symbol=Cherp SR-related CTD associated factor 6	Cherp	Q8CGZ0	CHERP_MOUSE	IPI00229604	─	0.828
606	SRSPTPPSAAGLGSNSAPPIPDSR	827.039	3	2 Phospho (ST)	0.002020000000000000000000.0	S826	T828			30.92	1	1	621 : Tax_Id=10090 Gene_Symbol=Cherp SR-related CTD associated factor 6	Cherp	Q8CGZ0	CHERP_MOUSE	IPI00229604	─	0.824
607	ATISDEEIER	621.766	2	Phospho (ST)	0.0002000000.0	S199				42.58	5	0	443 : Tax_Id=10090 Gene_Symbol=Chmp2b Charged multivesicular body protein 2b	Chmp2b	Q8BJF9	CHM2B_MOUSE	IPI00222386	1.444	0.688
608	EKREEEEDNEDDGSDLGEALA	1215.48	2	Phospho (ST)	0.000000000000020000000.0	S122				30.91	1	2	1102 : Tax_Id=10090 Gene_Symbol=Chrac1 Chromatin accessibility complex protein 1	Chrac1	Q9JKP8	CHRC1_MOUSE	IPI00123267	1.244	─
609	KVFSPVIR	513.281	2	Phospho (ST)	0.00020000.0	S1403				38.15	6	1	1192 : Tax_Id=10090 Gene_Symbol=Cic Isoform 4 of Protein capicua homolog	Cic	Q924A2	CIC_MOUSE	IPI00653910	NAN	─
610	RQSSGSTTNVASTPSDSR	959.418	2	Phospho (ST)	0.000200000000000000.0	S647				59.71	1	1	86 : Tax_Id=10090 Gene_Symbol=Clasp1 Isoform 2 of CLIP-associating protein 1	Clasp1	Q80TV8	CLAP1_MOUSE	IPI00669522	4.242	─
611	RQSSGSTTNVASTPSDSR	959.418	2	Phospho (ST)	0.002000000000000000.0	S646				56	1	1	86 : Tax_Id=10090 Gene_Symbol=Clasp1 Isoform 2 of CLIP-associating protein 1	Clasp1	Q80TV8	CLAP1_MOUSE	IPI00669522	3.324	─
612	SRSDIDVNAAASAK	742.84	2	Phospho (ST)	0.00200000000000.0	S600				103.2	15	1	86 : Tax_Id=10090 Gene_Symbol=Clasp1 Isoform 2 of CLIP-associating protein 1	Clasp1	Q80TV8	CLAP1_MOUSE	IPI00669522	1.375	─
613	SRSDIDVNAAAGAK	727.836	2	Phospho (ST)	0.00200000000000.0	S603				100.81	15	1	118 : Tax_Id=10090 Gene_Symbol=Clasp2 CLIP-associating protein CLASP2 c	Clasp2	E9QB05	E9QB05_MOUSE	IPI00407863	2.665	─
614	DKSFDDEESVDGNRPSSAASAFK	847.026	3	Phospho (ST)	0.00200000000000000000000.0	S241				34.31	4	1	118 : Tax_Id=10090 Gene_Symbol=Clasp2 CLIP-associating protein CLASP2 c	Clasp2	E9QB05	E9QB05_MOUSE	IPI00407863	1.211	─
615	SSSSSQESLNRPFSSK	904.398	2	Phospho (ST)	0.0000200000000000.0	S560				32.33	1	0	118 : Tax_Id=10090 Gene_Symbol=Clasp2 CLIP-associating protein CLASP2 c	Clasp2	E9QB05	E9QB05_MOUSE	IPI00407863	0.457	─
616	SSSSSQESLNRPFSSK	904.397	2	Phospho (ST)	0.0002000000000000.0	S559				31.46	1	0	118 : Tax_Id=10090 Gene_Symbol=Clasp2 CLIP-associating protein CLASP2 c	Clasp2	E9QB05	E9QB05_MOUSE	IPI00407863	0.127	─
617	VVDFGSATYDDEHHSTLVSTR	806.021	3	Phospho (ST)	0.000000000000000200000.0	T337				36.59	5	0	469 : Tax_Id=10090 Gene_Symbol=Clk1 Isoform Long of Dual specificity protein kinase CLK1	Clk1	P22518	CLK1_MOUSE	IPI00129398	3.684	─
618	VVDFGSATYDDEHHSTLVSTR	806.021	3	Phospho (ST)	0.000000000000000000200.0	S340				47.27	2	0	469 : Tax_Id=10090 Gene_Symbol=Clk1 Isoform Long of Dual specificity protein kinase CLK1	Clk1	P22518	CLK1_MOUSE	IPI00129398	2.63	─
619	YRSPEPDPYLSYR	861.879	2	Phospho (ST)	0.0020000000000.0	S157				28.86	2	1	181 : Tax_Id=10090 Gene_Symbol=Clk3 Dual specificity protein kinase CLK3	Clk3	O35492	CLK3_MOUSE	IPI00314963	1.184	1.035
620	EPLSDEDEEDNDDVEPISEFR	1280	2	Phospho (ST)	0.000200000000000000000.0	S100				60.52	1	0	187 : Tax_Id=10090 Gene_Symbol=Clns1a Chloride channel, nucleotide-sensitive, 1A, isoform CRA_b	Clns1a	Q923F1	Q923F1_MOUSE	IPI00124248	1.019	─
621	NQWQLSADDLKK	763.356	2	Phospho (ST)	0.000002000000.0	S169				35.53	5	1	588 : Tax_Id=10090 Gene_Symbol=Cnp Isoform CNPI of 2',3'-cyclic-nucleotide 3'-phosphodiesterase	Cnp	P16330	CN37_MOUSE	IPI00229598	1.058	─
622	SSVTETEADVK	623.266	2	Phospho (ST)	0.20000000000.0	S335				32.55	1	0	955 : Tax_Id=10090 Gene_Symbol=Cnr2 Cannabinoid receptor 2	Cnr2	P47936	CNR2_MOUSE	IPI00113350	-9999	─
623	SSVTETEADVK	623.266	2	Phospho (ST)	0.02000000000.0	S336				42.26	3	0	955 : Tax_Id=10090 Gene_Symbol=Cnr2 Cannabinoid receptor 2	Cnr2	P47936	CNR2_MOUSE	IPI00113350	-9999	─
624	DPQLSPEQHPSSLSER	943.918	2	Phospho (ST)	0.0000200000000000.0	S993				52.49	7	0	149 : Tax_Id=10090 Gene_Symbol=Cobll1 Isoform 2 of Cordon-bleu protein-like 1	Cobll1	Q3UMF0	COBL1_MOUSE	IPI00408265	NAN	─
625	TLSSPTGTETNPPK	755.345	2	Phospho (ST)	0.00200000000000.0	S896				53.65	2	0	149 : Tax_Id=10090 Gene_Symbol=Cobll1 Isoform 2 of Cordon-bleu protein-like 1	Cobll1	Q3UMF0	COBL1_MOUSE	IPI00408265	NAN	─
626	STSVDDTDKSSSEAIMVR	1052.41	2	Oxidation (M); 2 Phospho (ST)	0.000000000022000100.0	S374	S375			30.42	1	1	149 : Tax_Id=10090 Gene_Symbol=Cobll1 Isoform 2 of Cordon-bleu protein-like 1	Cobll1	Q3UMF0	COBL1_MOUSE	IPI00408265	1.489	─
627	STSVDDTDKSSSEAIMVR	1012.43	2	Oxidation (M); Phospho (ST)	0.020000000000000100.0	T365				53.09	2	1	149 : Tax_Id=10090 Gene_Symbol=Cobll1 Isoform 2 of Cordon-bleu protein-like 1	Cobll1	Q3UMF0	COBL1_MOUSE	IPI00408265	1.485	─
628	STSVDDTDKSSSEAIMVR	1012.43	2	Oxidation (M); Phospho (ST)	0.002000000000000100.0	S366				64.16	8	1	149 : Tax_Id=10090 Gene_Symbol=Cobll1 Isoform 2 of Cordon-bleu protein-like 1	Cobll1	Q3UMF0	COBL1_MOUSE	IPI00408265	1.467	─
629	ITVEKDPDSALGISDGETSPSSK	1207.06	2	Phospho (ST)	0.00000000000002000000000.0	S546				56.33	2	1	149 : Tax_Id=10090 Gene_Symbol=Cobll1 Isoform 2 of Cordon-bleu protein-like 1	Cobll1	Q3UMF0	COBL1_MOUSE	IPI00408265	1.178	─
630	TGSLQLSSTSIGTSSLK	873.93	2	Phospho (ST)	0.20000000000000000.0	T382				91.91	6	0	149 : Tax_Id=10090 Gene_Symbol=Cobll1 Isoform 2 of Cordon-bleu protein-like 1	Cobll1	Q3UMF0	COBL1_MOUSE	IPI00408265	-9999	─
631	TGSLQLSSTSIGTSSLK	873.93	2	Phospho (ST)	0.00200000000000000.0	S384				69.54	1	0	149 : Tax_Id=10090 Gene_Symbol=Cobll1 Isoform 2 of Cordon-bleu protein-like 1	Cobll1	Q3UMF0	COBL1_MOUSE	IPI00408265	-9999	─
632	KPSPTQAAETPALDLPLPSVPAPATL	888.129	3	Phospho (ST)	0.00000000020000000000000000.0	T564				29.5	1	0	1257 : Tax_Id=10090 Gene_Symbol=Cobra1 54 kDa protein	Cobra1	Q8C4Y3	NELFB_MOUSE	IPI00114872	9999	─
633	KPSPTQAAETPALDLPLPSVPAPATL	1331.69	2	Phospho (ST)	0.00002000000000000000000000.0	T559				55.93	3	0	1257 : Tax_Id=10090 Gene_Symbol=Cobra1 54 kDa protein	Cobra1	Q8C4Y3	NELFB_MOUSE	IPI00114872	7.757	─
634	KPSPTQAAETPALDLPLPSVPAPATL	1331.69	2	Phospho (ST)	0.00200000000000000000000000.0	S557				55.22	1	0	1257 : Tax_Id=10090 Gene_Symbol=Cobra1 54 kDa protein	Cobra1	Q8C4Y3	NELFB_MOUSE	IPI00114872	7.753	─
635	RATPEPSGTPSSDTVSR	912.91	2	Phospho (ST)	0.00000020000000000.0	S422				47.43	2	1	1000 : Tax_Id=10090 Gene_Symbol=Coro1a Coronin-1A	Coro1a	O89053	COR1A_MOUSE	IPI00323600	NAN	─
636	ATPEPSGTPSSDTVSR	834.859	2	Phospho (ST)	0.0000000000200000.0	S427				47.48	5	0	1000 : Tax_Id=10090 Gene_Symbol=Coro1a Coronin-1A	Coro1a	O89053	COR1A_MOUSE	IPI00323600	1.589	─
637	RRATPEPSGTPSSDTVSR	660.976	3	Phospho (ST)	0.000200000000000000.0	T418				37.19	2	2	1000 : Tax_Id=10090 Gene_Symbol=Coro1a Coronin-1A	Coro1a	O89053	COR1A_MOUSE	IPI00323600	-9999	─
638	ATPEPSGTPSSDTVSR	834.859	2	Phospho (ST)	0.0200000000000000.0	T418				31.04	2	0	193 : Tax_Id=10090 Gene_Symbol=Coro1a Coronin-1A	Coro1a	O89053	COR1A_MOUSE	IPI00323600	1.09	2.384
639	RATPEPSGTPSSDTVSR	912.909	2	Phospho (ST)	0.00200000000000000.0	T418				37.54	2	1	193 : Tax_Id=10090 Gene_Symbol=Coro1a Coronin-1A	Coro1a	O89053	COR1A_MOUSE	IPI00323600	NAN	1.37
640	SLQSLLGPSSK	598.8	2	Phospho (ST)	0.20000000000.0	S459				45.25	3	0	1148 : Tax_Id=10090 Gene_Symbol=Coro7 Coronin-7	Coro7	Q9D2V7	CORO7_MOUSE	IPI00135390	NAN	─
641	KILNDLSSDAPGVPR	831.417	2	Phospho (ST)	0.000000200000000.0	S142				64.75	1	1	432 : Tax_Id=10090 Gene_Symbol=Creb1 Isoform 1 of Cyclic AMP-responsive element-binding protein 1	Creb1	Q01147	CREB1_MOUSE	IPI00119924	9999	─
642	KILNDLSSDAPGVPR	831.417	2	Phospho (ST)	0.000000020000000.0	S143				65.93	1	1	432 : Tax_Id=10090 Gene_Symbol=Creb1 Isoform 1 of Cyclic AMP-responsive element-binding protein 1	Creb1	Q01147	CREB1_MOUSE	IPI00119924	9999	─
643	ILNDLSSDAPGVPR	767.37	2	Phospho (ST)	0.00000200000000.0	S142				49.14	9	0	432 : Tax_Id=10090 Gene_Symbol=Creb1 Isoform 1 of Cyclic AMP-responsive element-binding protein 1	Creb1	Q01147	CREB1_MOUSE	IPI00119924	2.137	─
644	SISPSALQDLLR	690.35	2	Phospho (ST)	0.002000000000.0	S2064				53.64	6	0	1141 : Tax_Id=10090 Gene_Symbol=Crebbp CREB binding protein	Crebbp	F8VPR5	F8VPR5_MOUSE	IPI00463549	NAN	─
645	HSSISPVR	481.727	2	Phospho (ST)	0.00002000.0	S384				31.6	3	0	333 : Tax_Id=10090 Gene_Symbol=Crkrs Cdc2-related kinase, arginine/serine-rich	Crkrs	Q14AX6	CDK12_MOUSE	IPI00321774	─	9999
646	LYNSEESRPYTNK	840.867	2	Phospho (ST)	0.0000000000200.0	T889				46.58	3	0	333 : Tax_Id=10090 Gene_Symbol=Crkrs Cdc2-related kinase, arginine/serine-rich	Crkrs	Q14AX6	CDK12_MOUSE	IPI00321774	0.408	1.015
647	SRPLNAVSQDGK	676.322	2	Phospho (ST)	0.200000000000.0	S328				43.14	1	0	1263 : Tax_Id=10090 Gene_Symbol=Csda Isoform 2 of DNA-binding protein A	Csda	Q9JKB3	YBOX3_MOUSE	IPI00274739	2.643	─
648	GFGFGQGAGALVHSE	757.328	2	Phospho (ST)	0.000000000000020.0	S192				46	17	0	371 : Tax_Id=10090 Gene_Symbol=Csrp1 Cysteine and glycine-rich protein 1	Csrp1	P97315	CSRP1_MOUSE	IPI00123891	1.041	─
649	RPNEDSDEDEEKGAVVPPVHDIYR	949.425	3	Phospho (ST)	0.000002000000000000000000.0	S691				29.6	1	1	903 : Tax_Id=10090 Gene_Symbol=Cstf3 Cleavage stimulation factor 77 kDa subunit	Cstf3	Q99LI7	CSTF3_MOUSE	IPI00116929	2.021	─
650	RPNEDSDEDEEK	771.781	2	Phospho (ST)	0.000002000000.0	S691				45.2	2	0	547 : Tax_Id=10090 Gene_Symbol=Cstf3 Cleavage stimulation factor 77 kDa subunit	Cstf3	Q99LI7	CSTF3_MOUSE	IPI00116929	─	1.006
651	RPNEDSDEDEEKGAVVPPVHDIYR	712.321	4	Phospho (ST)	0.000002000000000000000000.0	S691				28.06	1	1	547 : Tax_Id=10090 Gene_Symbol=Cstf3 Cleavage stimulation factor 77 kDa subunit	Cstf3	Q99LI7	CSTF3_MOUSE	IPI00116929	1.186	0.569
652	AFLSPPTLLEGPLR	795.917	2	Phospho (ST)	0.00020000000000.0	S514				47.27	5	0	1282 : Tax_Id=10090 Gene_Symbol=Ctage5 Cutaneous T-cell lymphoma-associated antigen 5 homolog	Ctage5	Q8R311	CTGE5_MOUSE	IPI00153633	NAN	─
653	AAASPLGESGPSIHPHDK	617.619	3	Phospho (ST)	0.000200000000000000.0	S502				53.44	8	0	487 : Tax_Id=10090 Gene_Symbol=Ctdp1 Isoform 1 of RNA polymerase II subunit A C-terminal domain phosphatase	Ctdp1	Q7TSG2	CTDP1_MOUSE	IPI00338904	-9999	─
654	DNSPAVFPDR	599.25	2	Phospho (ST)	0.0020000000.0	S730				37.29	5	0	575 : Tax_Id=10090 Gene_Symbol=Ctdp1 Isoform 1 of RNA polymerase II subunit A C-terminal domain phosphatase	Ctdp1	Q7TSG2	CTDP1_MOUSE	IPI00338904	NAN	9999
655	KYSEVDDSLPSGGEKPSK	1001.95	2	Phospho (ST)	0.002000000000000000.0	S28				54.76	2	1	562 : Tax_Id=10090 Gene_Symbol=Ctdspl2 Isoform 1 of CTD small phosphatase-like protein 2	Ctdspl2	Q8BG15	CTSL2_MOUSE	IPI00454047	1.128	─
656	KYSEVDDSLPSGGEKPSK	668.305	3	Phospho (ST)	0.002000000000000000.0	S28				32.04	1	1	551 : Tax_Id=10090 Gene_Symbol=Ctdspl2 2 cells egg cDNA, RIKEN full-length enriched library, clone:B020007E03 product:weakly similar to Putative NLI interacting factor	Ctdspl2	Q8BG15	CTSL2_MOUSE	IPI00454047	9999	0.512
657	TPEELDDSDFETEDFDVR	1119.93	2	Phospho (ST)	0.000000020000000000.0	S641				90.17	5	0	772 : Tax_Id=10090 Gene_Symbol=Ctnna1 Catenin alpha-1	Ctnna1	P26231	CTNA1_MOUSE	IPI00112963	1.063	─
658	EYAENIGDGRSPEFR	607.26	3	Phospho (ST)	0.000000000020000.0	S545				42.38	4	1	579 : Tax_Id=10090 Gene_Symbol=Ctnnbl1 Beta-catenin-like protein 1	Ctnnbl1	Q9CWL8	CTBL1_MOUSE	IPI00622716	1.372	0.706
659	GEEGSEEEETENGPKPK	963.384	2	Phospho (ST)	0.00002000000000000.0	S970				76.79	3	0	497 : Tax_Id=10090 Gene_Symbol=Ctr9 Isoform 1 of RNA polymerase-associated protein CTR9 homolog	Ctr9	Q62018	CTR9_MOUSE	IPI00120919	9999	1.226
660	RPPKGEEGSEEEETENGPKPK	601.772	4	Phospho (ST)	0.000000002000000000000.0	S970				26.79	1	1	497 : Tax_Id=10090 Gene_Symbol=Ctr9 Isoform 1 of RNA polymerase-associated protein CTR9 homolog	Ctr9	Q62018	CTR9_MOUSE	IPI00120919	2.275	0.783
661	RPPKGEEGSEEEETENGPKPK	802.026	3	Phospho (ST)	0.000000002000000000000.0	S970				29.84	1	1	497 : Tax_Id=10090 Gene_Symbol=Ctr9 Isoform 1 of RNA polymerase-associated protein CTR9 homolog	Ctr9	Q62018	CTR9_MOUSE	IPI00120919	2.703	0.767
662	GGEFDEFVNDDTDDDLPVSK	1147.45	2	Phospho (ST)	0.00000000000200000000.0	T925				79.62	5	0	497 : Tax_Id=10090 Gene_Symbol=Ctr9 Isoform 1 of RNA polymerase-associated protein CTR9 homolog	Ctr9	Q62018	CTR9_MOUSE	IPI00120919	1.572	0.673
663	KGGEFDEFVNDDTDDDLPVSK	1211.5	2	Phospho (ST)	0.000000000000200000000.0	T925				97.32	3	1	497 : Tax_Id=10090 Gene_Symbol=Ctr9 Isoform 1 of RNA polymerase-associated protein CTR9 homolog	Ctr9	Q62018	CTR9_MOUSE	IPI00120919	1.737	0.627
664	GEEGSEEEETENGPKPK	642.593	3	Phospho (ST)	0.00002000000000000.0	S970				39.91	2	0	497 : Tax_Id=10090 Gene_Symbol=Ctr9 Isoform 1 of RNA polymerase-associated protein CTR9 homolog	Ctr9	Q62018	CTR9_MOUSE	IPI00120919	─	0.622
665	KGGEFDEFVNDDTDDDLPVSK	808.003	3	Phospho (ST)	0.000000000000200000000.0	T925				35.47	3	1	497 : Tax_Id=10090 Gene_Symbol=Ctr9 Isoform 1 of RNA polymerase-associated protein CTR9 homolog	Ctr9	Q62018	CTR9_MOUSE	IPI00120919	1.473	0.59
666	GGHSSVSTESESSSFHSS	938.353	2	Phospho (ST)	0.000000000000200000.0	S354				53.32	1	0	80 : Tax_Id=10090 Gene_Symbol=Cxcr4;LOC100047410 Isoform CXCR4-B of C-X-C chemokine receptor type 4	Cxcr4;LOC100047410	P70658	CXCR4_MOUSE	IPI00111763	─	2.613
667	GGHSSVSTESESSSFHSS	938.354	2	Phospho (ST)	0.000000000000020000.0	S355				55.31	2	0	80 : Tax_Id=10090 Gene_Symbol=Cxcr4;LOC100047410 Isoform CXCR4-B of C-X-C chemokine receptor type 4	Cxcr4;LOC100047410	P70658	CXCR4_MOUSE	IPI00111763	─	2.613
668	SSAQHALNSMSR	684.79	2	Phospho (ST)	0.000000002000.0	S326				41.16	2	0	80 : Tax_Id=10090 Gene_Symbol=Cxcr4;LOC100047410 Isoform CXCR4-B of C-X-C chemokine receptor type 4	Cxcr4;LOC100047410	P70658	CXCR4_MOUSE	IPI00111763	─	2.169
669	SSAQHALNSMSR	692.787	2	Oxidation (M); Phospho (ST)	0.000000002100.0	S326				46.25	6	0	80 : Tax_Id=10090 Gene_Symbol=Cxcr4;LOC100047410 Isoform CXCR4-B of C-X-C chemokine receptor type 4	Cxcr4;LOC100047410	P70658	CXCR4_MOUSE	IPI00111763	0.699	1.9
670	SSAQHALNSMSR	684.789	2	Phospho (ST)	0.000000000020.0	S328				48.8	4	0	80 : Tax_Id=10090 Gene_Symbol=Cxcr4;LOC100047410 Isoform CXCR4-B of C-X-C chemokine receptor type 4	Cxcr4;LOC100047410	P70658	CXCR4_MOUSE	IPI00111763	─	1.051
671	KKPSEGEEEAASAGGPQVNPMPVTDEVV	983.446	3	Oxidation (M); Phospho (ST)	0.0002000000000000000010000000.0	S168				38.12	2	1	818 : Tax_Id=10090 Gene_Symbol=Cyba Isoform 1 of Cytochrome b-245 light chain	Cyba	Q61462	CY24A_MOUSE	IPI00222418	3.743	─
672	KKPSEGEEEAASAGGPQVNPMPVTDEVV	983.446	3	Oxidation (M); Phospho (ST)	0.0000000000020000000010000000.0	S176				37.28	3	1	818 : Tax_Id=10090 Gene_Symbol=Cyba Isoform 1 of Cytochrome b-245 light chain	Cyba	Q61462	CY24A_MOUSE	IPI00222418	2.173	─
673	ERPQVGGTIK	582.792	2	Phospho (ST)	0.0000000200.0	T147				28.28	1	0	781 : Tax_Id=10090 Gene_Symbol=Cyba Isoform 1 of Cytochrome b-245 light chain	Cyba	Q61462	CY24A_MOUSE	IPI00222418	─	2.047
674	FHSLPFSLTK	628.808	2	Phospho (ST)	0.0020000000.0	S414				38.83	2	0	607 : Tax_Id=10090 Gene_Symbol=Cyld Isoform 2 of Probable ubiquitin carboxyl-terminal hydrolase CYLD	Cyld	Q80TQ2	CYLD_MOUSE	IPI00277703	1.084	0.888
675	SSSLGDFSWSQR	718.796	2	Phospho (ST)	0.002000000000.0	S66				61.07	16	0	333 : Tax_Id=10090 Gene_Symbol=Cytip Cytohesin-interacting protein	Cytip	Q91VY6	CYTIP_MOUSE	IPI00127446	1.308	─
676	SSSLGDFSWSQR	718.796	2	Phospho (ST)	0.020000000000.0	S65				47.59	1	0	333 : Tax_Id=10090 Gene_Symbol=Cytip Cytohesin-interacting protein	Cytip	Q91VY6	CYTIP_MOUSE	IPI00127446	1.305	─
677	GSPSPAAPGPPAGPLPR	803.392	2	Phospho (ST)	0.02000000000000000.0	S321				42.85	2	0	715 : Tax_Id=10090 Gene_Symbol=D130029J02Rik Adult male thymus cDNA, RIKEN full-length enriched library, clone:5830489H19 product:hypothetical Proline-rich region profile containing protein, full insert sequence	D130029J02Rik	Q3V3V9	LR16C_MOUSE	IPI00355099	-9999	9999
678	DAQSPLLEVDAASVK	811.888	2	Phospho (ST)	0.000200000000000.0	S836				82.3	13	0	840 : Tax_Id=10090 Gene_Symbol=D14Abb1e retinoblastoma-associated protein 140 isoform 2	D14Abb1e	Q69ZR9	TASOR_MOUSE	IPI00137113	0.904	─
679	SRFSGGFGAR	561.248	2	Phospho (ST)	0.0002000000.0	S592				32.87	1	1	1155 : Tax_Id=10090 Gene_Symbol=D1Pas1 Putative ATP-dependent RNA helicase Pl10	D1Pas1	P16381	DDX3L_MOUSE	IPI00133708	-9999	─
680	SPPKVPIVIQDDSLPTGPPPQIR	844.448	3	Phospho (ST)	0.20000000000000000000000.0	S20				32.97	3	1	1182 : Tax_Id=10090 Gene_Symbol=D4Ertd22e Isoform 2 of UPF0485 protein C1orf144 homolog	D4Ertd22e	Q6NXN1	SZRD1_MOUSE	IPI00224792	2.96	─
681	SPPKVPIVIQDDSLPTGPPPQIR	844.446	3	Phospho (ST)	0.00000000000020000000000.0	S51				35.71	1	1	47 : Tax_Id=10090 Gene_Symbol=D4Ertd22e putative MAPK activating protein PM20,PM21 isoform 2	D4Ertd22e	Q6NXN1	SZRD1_MOUSE	IPI00224792	─	1.153
682	ILGSASPEEEQEKPILDRPTR	815.737	3	Phospho (ST)	0.000002000000000000000.0	S107				32.06	1	0	47 : Tax_Id=10090 Gene_Symbol=D4Ertd22e putative MAPK activating protein PM20,PM21 isoform 2	D4Ertd22e	Q6NXN1	SZRD1_MOUSE	IPI00224792	─	0.581
683	GLFSDEEDSEDLFSSQSSSKPK	1250.03	2	Phospho (ST)	0.0000000020000000000000.0	S538				58.06	1	0	40 : Tax_Id=10090 Gene_Symbol=D6Wsu116e Isoform 1 of Protein FAM21	D6Wsu116e	Q6PGL7	FAM21_MOUSE	IPI00468516	1.441	─
684	TSALLFSSDEEDQWNIADSHTK	1327.54	2	2 Phospho (ST)	0.0000002200000000000000.0	S613	S614			48.38	2	0	40 : Tax_Id=10090 Gene_Symbol=D6Wsu116e Isoform 1 of Protein FAM21	D6Wsu116e	Q6PGL7	FAM21_MOUSE	IPI00468516	1.254	─
685	VDNARVSPEVGSADVASIAQK	731.691	3	Phospho (ST)	0.000000200000000000000.0	S747				37.84	6	1	40 : Tax_Id=10090 Gene_Symbol=D6Wsu116e Isoform 1 of Protein FAM21	D6Wsu116e	Q6PGL7	FAM21_MOUSE	IPI00468516	-9999	─
686	VSPEVGSADVASIAQK	819.393	2	Phospho (ST)	0.0200000000000000.0	S747				90.65	5	0	69 : Tax_Id=10090 Gene_Symbol=D6Wsu116e DNA segment, Chr 6, Wayne State University 116, expressed	D6Wsu116e	Q6PGL7	FAM21_MOUSE	IPI00468516	1.188	1.063
687	GLFSDEEDSEDLFSSQSSSKPK	833.685	3	Phospho (ST)	0.0002000000000000000000.0	S533				50.57	4	0	69 : Tax_Id=10090 Gene_Symbol=D6Wsu116e DNA segment, Chr 6, Wayne State University 116, expressed	D6Wsu116e	Q6PGL7	FAM21_MOUSE	IPI00468516	1.087	0.651
688	VPLLFSDEEDSEVPSGVKPEDLK	870.413	3	Phospho (ST)	0.00000200000000000000000.0	S723				35.09	4	0	69 : Tax_Id=10090 Gene_Symbol=D6Wsu116e DNA segment, Chr 6, Wayne State University 116, expressed	D6Wsu116e	Q6PGL7	FAM21_MOUSE	IPI00468516	1.225	0.539
689	GLFSDEEDSEDLFSSQSSSKPK	1250.02	2	Phospho (ST)	0.0002000000000000000000.0	S533				71	1	0	69 : Tax_Id=10090 Gene_Symbol=D6Wsu116e DNA segment, Chr 6, Wayne State University 116, expressed	D6Wsu116e	Q6PGL7	FAM21_MOUSE	IPI00468516	1.441	0.429
690	KTSPASLDFPEPQK	812.884	2	Phospho (ST)	0.00200000000000.0	S448				41.8	3	1	54 : Tax_Id=10090 Gene_Symbol=D8Ertd457e Zinc finger protein KIAA1802	D8Ertd457e	Q8K327	CHAP1_MOUSE	IPI00453800	0.068	9999
691	RPGPPLSPEIR	649.834	2	Phospho (ST)	0.00000020000.0	S416				27.1	1	0	54 : Tax_Id=10090 Gene_Symbol=D8Ertd457e Zinc finger protein KIAA1802	D8Ertd457e	Q8K327	CHAP1_MOUSE	IPI00453800	0.222	1.375
692	TALPLSPEHWK	679.828	2	Phospho (ST)	0.00000200000.0	S394				26.24	1	0	54 : Tax_Id=10090 Gene_Symbol=D8Ertd457e Zinc finger protein KIAA1802	D8Ertd457e	Q8K327	CHAP1_MOUSE	IPI00453800	1.315	1.079
693	KPSSSPDLWK	612.787	2	Phospho (ST)	0.0000200000.0	S434				41.38	5	0	54 : Tax_Id=10090 Gene_Symbol=D8Ertd457e Zinc finger protein KIAA1802	D8Ertd457e	Q8K327	CHAP1_MOUSE	IPI00453800	─	0.577
694	SASFAFEFPK	605.762	2	Phospho (ST)	0.2000000000.0	S475				39.04	1	0	1032 : Tax_Id=10090 Gene_Symbol=D8Ertd82e pragmin	D8Ertd82e	Q571I4	SG223_MOUSE	IPI00228233	9999	─
695	SASFAFEFPK	605.763	2	Phospho (ST)	0.0020000000.0	S477				39.56	2	0	1032 : Tax_Id=10090 Gene_Symbol=D8Ertd82e pragmin	D8Ertd82e	Q571I4	SG223_MOUSE	IPI00228233	9999	─
696	SRSFIFK	482.736	2	Phospho (ST)	0.0020000.0	S276				26.39	1	1	659 : Tax_Id=10090 Gene_Symbol=Dapp1 Dual adapter for phosphotyrosine and 3-phosphotyrosine and 3- phosphoinositide	Dapp1	Q9QXT1	DAPP1_MOUSE	IPI00135514	3.742	0.936
697	RNSEPAEGLR	604.774	2	Phospho (ST)	0.0020000000.0	S515				55.82	5	1	280 : Tax_Id=10090 Gene_Symbol=Daxx Fas death domain-associated protein	Daxx	O35613	DAXX_MOUSE	IPI00652304	1.729	0.938
698	AMSTTSVTSSQPGK	739.316	2	Oxidation (M); Phospho (ST)	0.01200000000000.0	S277				35.15	1	0	1231 : Tax_Id=10090 Gene_Symbol=Dbnl Isoform 2 of Drebrin-like protein	Dbnl	Q62418	DBNL_MOUSE	IPI00308222	1.068	─
699	ASGANYSFHK	581.24	2	Phospho (ST)	0.0000002000.0	S141				29.2	1	0	1231 : Tax_Id=10090 Gene_Symbol=Dbnl Isoform 2 of Drebrin-like protein	Dbnl	Q62418	DBNL_MOUSE	IPI00308222	0.645	─
700	LRSPFLQK	534.784	2	Phospho (ST)	0.00200000.0	S291				26.91	1	1	757 : Tax_Id=10090 Gene_Symbol=Dbnl Isoform 2 of Drebrin-like protein	Dbnl	Q62418	DBNL_MOUSE	IPI00308222	─	9999
701	RLSDEHEPEQR	738.317	2	Phospho (ST)	0.00200000000.0	S520				38.21	3	1	958 : Tax_Id=10090 Gene_Symbol=Dbr1 Lariat debranching enzyme	Dbr1	Q923B1	DBR1_MOUSE	IPI00395065	NAN	─
702	NLPSSMFVSSDDASRSPASGEGK	834.669	3	Oxidation (M); 2 Phospho (ST)	0.00000100000002020000000.0	S489	S491			30.82	1	1	958 : Tax_Id=10090 Gene_Symbol=Dbr1 Lariat debranching enzyme	Dbr1	Q923B1	DBR1_MOUSE	IPI00395065	1.134	─
703	SASPYHGFTIVNR	764.851	2	Phospho (ST)	0.2000000000000.0	S80				49.38	1	0	1217 : Tax_Id=10090 Gene_Symbol=Dcp1a mRNA-decapping enzyme 1A	Dcp1a	Q91YD3	DCP1A_MOUSE	IPI00130114	NAN	─
704	SASPYHGFTIVNR	764.851	2	Phospho (ST)	0.0020000000000.0	S82				60.21	5	0	1217 : Tax_Id=10090 Gene_Symbol=Dcp1a mRNA-decapping enzyme 1A	Dcp1a	Q91YD3	DCP1A_MOUSE	IPI00130114	NAN	─
705	TPFQVEHVAQLLTGSPELK	725.366	3	Phospho (ST)	0.0000000000000020000.0	S100				32.87	1	0	742 : Tax_Id=10090 Gene_Symbol=Dcps Scavenger mRNA-decapping enzyme DcpS	Dcps	Q9DAR7	DCPS_MOUSE	IPI00459280	─	2.776
706	TLSDPPSPLPHGPPNK	867.415	2	Phospho (ST)	0.0020000000000000.0	S854				32.06	2	0	638 : Tax_Id=10090 Gene_Symbol=Ddef1 Isoform 1 of 130 kDa phosphatidylinositol 4,5-biphosphate-dependent ARF1 GTPase- activating protein	Ddef1	Q9QWY8	ASAP1_MOUSE	IPI00134544	1.433	0.566
707	TQAQHSSPGEMASSPQGLDNPALLR	896.743	3	Oxidation (M); Phospho (ST)	0.0000020000100000000000000.0	S120				42.79	3	0	643 : Tax_Id=10090 Gene_Symbol=Ddi2 Protein DDI1 homolog 2	Ddi2	A2ADY9	DDI2_MOUSE	IPI00608021	0.648	─
708	TQAQHSSPGEMASSPQGLDNPALLR	896.742	3	Oxidation (M); Phospho (ST)	0.0000002000100000000000000.0	S121				39.45	3	0	643 : Tax_Id=10090 Gene_Symbol=Ddi2 Protein DDI1 homolog 2	Ddi2	A2ADY9	DDI2_MOUSE	IPI00608021	0.635	─
709	LASGDGDEEQDEETEDEETEDHLGK	953.027	3	Phospho (ST)	0.0000000000000200000000000.0	T587				35.72	2	0	688 : Tax_Id=10090 Gene_Symbol=Ddx10 DEAD (Asp-Glu-Ala-Asp) box polypeptide 10	Ddx10	Q80Y44	DDX10_MOUSE	IPI00336329	4.308	0.691
710	NGLSQPSEEEVDIPKPK	973.959	2	Phospho (ST)	0.00000020000000000.0	S192				43.18	4	0	761 : Tax_Id=10090 Gene_Symbol=Ddx21 Nucleolar RNA helicase 2	Ddx21	Q9JIK5	DDX21_MOUSE	IPI00120691	9999	─
711	EIITEEPSEEEADMPKPK	1084.47	2	Oxidation (M); Phospho (ST)	0.000000020000010000.0	S118				30.35	2	0	341 : Tax_Id=10090 Gene_Symbol=Ddx21 Nucleolar RNA helicase 2	Ddx21	Q9JIK5	DDX21_MOUSE	IPI00120691	1.364	1.488
712	EIITEEPSEEEADMPKPK	1076.47	2	Phospho (ST)	0.000000020000000000.0	S118				78.01	3	0	341 : Tax_Id=10090 Gene_Symbol=Ddx21 Nucleolar RNA helicase 2	Ddx21	Q9JIK5	DDX21_MOUSE	IPI00120691	─	0.932
713	SNSSDAPGEESSSETEKEIPVEQK	908.698	3	2 Phospho (ST)	0.000000000002200000000000.0	S244	S245			34.08	1	1	341 : Tax_Id=10090 Gene_Symbol=Ddx21 Nucleolar RNA helicase 2	Ddx21	Q9JIK5	DDX21_MOUSE	IPI00120691	1.399	0.643
714	RSSLSPGR	470.224	2	Phospho (ST)	0.00002000.0	S108				30.93	6	1	230 : Tax_Id=10090 Gene_Symbol=Ddx23 Ddx23 protein	Ddx23	D3Z0M9	D3Z0M9_MOUSE	IPI00330406	─	2.616
715	KLDTFQSTSPK	666.316	2	Phospho (ST)	0.00000020000.0	S168				32.6	1	1	817 : Tax_Id=10090 Gene_Symbol=Ddx24 DEAD (Asp-Glu-Ala-Asp) box polypeptide 24 isoform 1	Ddx24	Q9ESV0	DDX24_MOUSE	IPI00113576	-9999	─
716	KLDTFQSTSPK	666.315	2	Phospho (ST)	0.00000000200.0	S170				35.48	1	1	512 : Tax_Id=10090 Gene_Symbol=Ddx24 ATP-dependent RNA helicase DDX24	Ddx24	Q9ESV0	DDX24_MOUSE	IPI00113576	-9999	1.569
717	KLDTFQSTSPK	666.315	2	Phospho (ST)	0.00000002000.0	T169				37.72	1	1	512 : Tax_Id=10090 Gene_Symbol=Ddx24 ATP-dependent RNA helicase DDX24	Ddx24	Q9ESV0	DDX24_MOUSE	IPI00113576	-9999	1.561
718	AQAVSEEEEEEEGQSSSPK	1065.42	2	Phospho (ST)	0.0000200000000000000.0	S80				85.65	2	0	512 : Tax_Id=10090 Gene_Symbol=Ddx24 ATP-dependent RNA helicase DDX24	Ddx24	Q9ESV0	DDX24_MOUSE	IPI00113576	13.98	1.378
719	KAQAVSEEEEEEEGQSSSPK	1129.47	2	Phospho (ST)	0.00000200000000000000.0	S80				82.28	2	1	512 : Tax_Id=10090 Gene_Symbol=Ddx24 ATP-dependent RNA helicase DDX24	Ddx24	Q9ESV0	DDX24_MOUSE	IPI00113576	8.602	1.148
720	TIGENDEVPVEPESDSGDEEEEGPIVLGR	1086.45	3	2 Phospho (ST)	0.00000000000002020000000000000.0	S23	S25			29.7	1	0	641 : Tax_Id=10090 Gene_Symbol=Ddx27 Isoform 1 of Probable ATP-dependent RNA helicase DDX27	Ddx27	Q921N6	DDX27_MOUSE	IPI00122038	1.073	─
721	FSGGFGAR	439.681	2	Phospho (ST)	0.02000000.0	S594				44.15	9	0	592 : Tax_Id=10090 Gene_Symbol=Ddx3x ATP-dependent RNA helicase DDX3X	Ddx3x	Q62167	DDX3X_MOUSE	IPI00230035	9999	─
722	SSFFGDRGSGSR	670.276	2	Phospho (ST)	0.000000002000.0	S90				35.46	6	1	592 : Tax_Id=10090 Gene_Symbol=Ddx3x ATP-dependent RNA helicase DDX3X	Ddx3x	Q62167	DDX3X_MOUSE	IPI00230035	1.685	─
723	ADEATAGGSRSEDEDEDDEDYVPYVPLR	1087.42	3	2 Phospho (ST)	0.0000200020000000000000000000.0	T17	S21			33.65	1	1	447 : Tax_Id=10090 Gene_Symbol=Ddx41 Probable ATP-dependent RNA helicase DDX41	Ddx41	Q91VN6	DDX41_MOUSE	IPI00127071	1.239	─
724	ADEATAGGSRSEDEDEDDEDYVPYVPLR	1087.42	3	2 Phospho (ST)	0.0000000020200000000000000000.0	S21	S23			38.79	6	1	447 : Tax_Id=10090 Gene_Symbol=Ddx41 Probable ATP-dependent RNA helicase DDX41	Ddx41	Q91VN6	DDX41_MOUSE	IPI00127071	1.226	─
725	YMAENPTAGVVQEEEEDNLEYDSDGNPIAPSK	1203.17	3	Oxidation (M); Phospho (ST)	0.01000000000000000000002000000000.0	S185				35	1	0	316 : Tax_Id=10090 Gene_Symbol=Ddx42 Isoform 1 of ATP-dependent RNA helicase DDX42	Ddx42	Q810A7	DDX42_MOUSE	IPI00329839	1.237	─
726	YMAENPTAGVVQEEEEDNLEYDSDGNPIAPSKK	1245.87	3	Oxidation (M); Phospho (Y)	0.010000000000000000003000000000000.0	Y183				68.25	1	1	631 : Tax_Id=10090 Gene_Symbol=Ddx42 Isoform 1 of ATP-dependent RNA helicase DDX42	Ddx42	Q810A7	DDX42_MOUSE	IPI00329839	1.38	0.819
727	YMAENPTAGVVQEEEEDNLEYDSDGNPIAPSKK	1245.87	3	Oxidation (M); Phospho (ST)	0.010000000000000000000020000000000.0	S185				73.14	3	1	631 : Tax_Id=10090 Gene_Symbol=Ddx42 Isoform 1 of ATP-dependent RNA helicase DDX42	Ddx42	Q810A7	DDX42_MOUSE	IPI00329839	1.389	0.814
728	AALGLQDSDDEDAAVDIDEQIESMFNSK	1041.44	3	Oxidation (M); Phospho (ST)	0.0000000200000000000000010000.0	S804				46.8	3	0	860 : Tax_Id=10090 Gene_Symbol=Ddx46 Isoform 1 of Probable ATP-dependent RNA helicase DDX46	Ddx46	Q569Z5	DDX46_MOUSE	IPI00468896	1.534	─
729	LLQLVEDRGSGR	711.859	2	Phospho (ST)	0.000000000200.0	S480				40.87	4	1	110 : Tax_Id=10090 Gene_Symbol=Ddx5 Probable ATP-dependent RNA helicase DDX5	Ddx5	Q61656	DDX5_MOUSE	IPI00420363	1.44	1.547
730	RVSGSATPNSEAPR	754.846	2	Phospho (ST)	0.00002000000000.0	S79				76.79	2	1	347 : Tax_Id=10090 Gene_Symbol=Ddx51 ATP-dependent RNA helicase DDX51	Ddx51	Q6P9R1	DDX51_MOUSE	IPI00396728	-9999	1.524
731	RVSGSATPNSEAPR	754.846	2	Phospho (ST)	0.00200000000000.0	S77				76.86	4	1	347 : Tax_Id=10090 Gene_Symbol=Ddx51 ATP-dependent RNA helicase DDX51	Ddx51	Q6P9R1	DDX51_MOUSE	IPI00396728	-9999	1.524
732	IDDRDSEEEGPSNQR	913.86	2	Phospho (ST)	0.000002000000000.0	S774				41.82	3	1	463 : Tax_Id=10090 Gene_Symbol=Ddx54 13 days embryo male testis cDNA, RIKEN full-length enriched library, clone:6030486C03 product:hypothetical P-loop containing nucleotide triphosphate hydrolases structure containing protein, full insert sequence	Ddx54	Q8CD14	Q8CD14_MOUSE	IPI00474721	─	1.429
733	IDDRDSEEEGPSNQR	609.578	3	Phospho (ST)	0.000002000000000.0	S774				37.95	3	1	463 : Tax_Id=10090 Gene_Symbol=Ddx54 13 days embryo male testis cDNA, RIKEN full-length enriched library, clone:6030486C03 product:hypothetical P-loop containing nucleotide triphosphate hydrolases structure containing protein, full insert sequence	Ddx54	Q8CD14	Q8CD14_MOUSE	IPI00474721	─	1.269
734	TVQLTDLGVSDLEEDS	900.893	2	Phospho (ST)	0.0000000002000000.0	S594				84.22	18	0	230 : Tax_Id=10090 Gene_Symbol=Ddx55 ATP-dependent RNA helicase DDX55	Ddx55	Q6ZPL9	DDX55_MOUSE	IPI00453808	1.534	─
735	KKDEGSDIDDEDMEELLNDTR	855.019	3	Oxidation (M); Phospho (ST)	0.000002000000100000000.0	S544				50.1	11	2	230 : Tax_Id=10090 Gene_Symbol=Ddx55 ATP-dependent RNA helicase DDX55	Ddx55	Q6ZPL9	DDX55_MOUSE	IPI00453808	1.438	─
736	KKDEGSDIDDEDMEELLNDTR	849.685	3	Phospho (ST)	0.000002000000000000000.0	S544				40.23	2	2	293 : Tax_Id=10090 Gene_Symbol=Ddx55 ATP-dependent RNA helicase DDX55	Ddx55	Q6ZPL9	DDX55_MOUSE	IPI00453808	─	0.32
737	EESEEEEEDDEDDDEEDEEEEKEK	1023.34	3	Phospho (ST)	0.002000000000000000000000.0	S33				33.23	1	1	898 : Tax_Id=10090 Gene_Symbol=Dek Protein DEK	Dek	Q7TNV0	DEK_MOUSE	IPI00227720	9999	─
738	EPEMPGPREESEEEEEDDEDDDEEDEEEEKEK	1326.47	3	Oxidation (M); Phospho (ST)	0.00010000002000000000000000000000.0	S33				46.46	3	2	898 : Tax_Id=10090 Gene_Symbol=Dek Protein DEK	Dek	Q7TNV0	DEK_MOUSE	IPI00227720	23.586	─
739	EESSEDEEKESEEEQPPKK	781.651	3	Phospho (ST)	0.0000000000200000000.0	S255				33.63	1	2	668 : Tax_Id=10090 Gene_Symbol=Dek Protein DEK	Dek	Q7TNV0	DEK_MOUSE	IPI00227720	─	9999
740	KESESEDSSDDEPLIK	984.374	2	2 Phospho (ST)	0.0000000220000000.0	S311	S312			35.36	2	1	668 : Tax_Id=10090 Gene_Symbol=Dek Protein DEK	Dek	Q7TNV0	DEK_MOUSE	IPI00227720	─	47.263
741	VSSGGLTESLFILK	765.894	2	Phospho (ST)	0.02000000000000.0	S365				51.74	1	0	350 : Tax_Id=10090 Gene_Symbol=Dennd1b Isoform 4 of DENN domain-containing protein 1B	Dennd1b	Q3U1T9	DEN1B_MOUSE	IPI00406984	1.046	─
742	VSSGGLTESLFILK	765.894	2	Phospho (ST)	0.00200000000000.0	S366				47.83	4	0	350 : Tax_Id=10090 Gene_Symbol=Dennd1b Isoform 4 of DENN domain-containing protein 1B	Dennd1b	Q3U1T9	DEN1B_MOUSE	IPI00406984	1.046	─
743	VPTRHSPPESPQLLVSTEPNSDAVQR	974.477	3	Phospho (ST)	0.00200000000000000000000000.0	T696				36.25	1	1	632 : Tax_Id=10090 Gene_Symbol=Dennd1c Isoform 1 of DENN domain-containing protein 1C	Dennd1c	Q8CFK6	DEN1C_MOUSE	IPI00229326	-9999	─
744	VPTRHSPPESPQLLVSTEPNSDAVQR	974.475	3	Phospho (ST)	0.00000000020000000000000000.0	S703				35.55	1	1	719 : Tax_Id=10090 Gene_Symbol=Dennd1c DENN/MADD domain containing 1C	Dennd1c	Q8CFK6	DEN1C_MOUSE	IPI00229326	0.087	1.85
745	VPTRHSPPESPQLLVSTEPNSDAVQR	974.476	3	Phospho (ST)	0.00000200000000000000000000.0	S699				47.69	1	1	719 : Tax_Id=10090 Gene_Symbol=Dennd1c DENN/MADD domain containing 1C	Dennd1c	Q8CFK6	DEN1C_MOUSE	IPI00229326	0.086	1.832
746	GQSQNNPGEAVTEPER	896.879	2	Phospho (ST)	0.0020000000000000.0	S22				46.71	4	0	947 : Tax_Id=10090 Gene_Symbol=Dennd2d Isoform 2 of DENN domain-containing protein 2D	Dennd2d	Q91VV4	DEN2D_MOUSE	IPI00110757	NAN	─
747	FNSYDISR	541.221	2	Phospho (ST)	0.00200000.0	S193				37.55	10	0	584 : Tax_Id=10090 Gene_Symbol=Dennd5a DENN domain-containing protein 5A	Dennd5a	Q6PAL8	DEN5A_MOUSE	IPI00396735	NAN	─
748	YNSYDINR	562.724	2	Phospho (ST)	0.00200000.0	S178				35.61	3	0	712 : Tax_Id=10090 Gene_Symbol=Dennd5b Isoform 1 of DENN domain-containing protein 5B	Dennd5b	A2RSQ0	DEN5B_MOUSE	IPI00845620	1.634	─
749	RKSDSGVMLPTLR	519.26	3	Oxidation (M); Phospho (ST)	0.0020000100000.0	S833				29.84	1	2	712 : Tax_Id=10090 Gene_Symbol=Dennd5b Isoform 1 of DENN domain-containing protein 5B	Dennd5b	A2RSQ0	DEN5B_MOUSE	IPI00845620	1.466	─
750	RSPLPGEPQRPK	481.249	3	Phospho (ST)	0.020000000000.0	S314				34.49	1	1	549 : Tax_Id=10090 Gene_Symbol=Dffa Isoform ICAD-L of DNA fragmentation factor subunit alpha (Fragment)	Dffa	O54786	DFFA_MOUSE	IPI00117848	0.629	0.949
751	ELIPQESPR	574.771	2	Phospho (ST)	0.000000200.0	S295				31.41	2	0	723 : Tax_Id=10090 Gene_Symbol=Dgcr14 DiGeorge syndrome critical region protein 14 isoform 1	Dgcr14	O70279	DGC14_MOUSE	IPI00230263	1.119	─
752	TVLKSR	392.21	2	Phospho (ST)	0.000020.0	S294				27.55	1	1	736 : Tax_Id=10090 Gene_Symbol=Dgcr8 Protein DGCR8	Dgcr8	Q9EQM6	DGCR8_MOUSE	IPI00400143	-9999	1.11
753	LLEDSESGEEAVGSNGSSLQK	1148.47	2	2 Phospho (ST)	0.000020200000000000000.0	S103	S105			42.88	1	0	953 : Tax_Id=10090 Gene_Symbol=Dhx16 DEAH (Asp-Glu-Ala-His) box polypeptide 16	Dhx16	Q921Y1	Q921Y1_MOUSE	IPI00311140	1.311	─
754	AGGSKSPTEEKPASEDEWER	1175.46	2	2 Phospho (ST)	0.00020000000002000000.0	S153	S163			35.44	1	1	953 : Tax_Id=10090 Gene_Symbol=Dhx16 DEAH (Asp-Glu-Ala-His) box polypeptide 16	Dhx16	Q921Y1	Q921Y1_MOUSE	IPI00311140	0.934	─
755	AGGSKSPTEEKPASEDEWER	783.98	3	2 Phospho (ST)	0.00000200000002000000.0	S155	S163			26.03	1	1	797 : Tax_Id=10090 Gene_Symbol=Dhx16 DEAH (Asp-Glu-Ala-His) box polypeptide 16	Dhx16	Q921Y1	Q921Y1_MOUSE	IPI00311140	─	0.595
756	AEAENNSGVESSGYGSPGPTWDR	816.331	3	Phospho (ST)	0.00000000000000020000000.0	S136				38.68	1	0	203 : Tax_Id=10090 Gene_Symbol=Dhx9 Isoform 2 of ATP-dependent RNA helicase A	Dhx9	O70133	DHX9_MOUSE	IPI00339468	2.129	─
757	AEAENNSGVESSGYGSPGPTWDR	1223.99	2	Phospho (ST)	0.00000000000000020000000.0	S136				91.08	13	0	203 : Tax_Id=10090 Gene_Symbol=Dhx9 Isoform 2 of ATP-dependent RNA helicase A	Dhx9	O70133	DHX9_MOUSE	IPI00339468	NAN	0.929
758	GLSPSYLGGPR	592.279	2	Phospho (ST)	0.00200000000.0	S1840				52.03	5	0	124 : Tax_Id=10090 Gene_Symbol=Dido1 Isoform 1 of Death-inducer obliterator 1	Dido1	Q8C9B9	DIDO1_MOUSE	IPI00453851	7.061	─
759	RPSSAGELDKTDEKR	590.279	3	Phospho (ST)	0.000200000000000.0	S1199				48.86	1	2	124 : Tax_Id=10090 Gene_Symbol=Dido1 Isoform 1 of Death-inducer obliterator 1	Dido1	Q8C9B9	DIDO1_MOUSE	IPI00453851	3.769	─
760	NTTKPETIPDMEDSPPVSDSEEQQESVR	1107.79	3	Oxidation (M); 2 Phospho (ST)	0.0000000000100200020000000000.0	S802	S806			63.99	8	0	124 : Tax_Id=10090 Gene_Symbol=Dido1 Isoform 1 of Death-inducer obliterator 1	Dido1	Q8C9B9	DIDO1_MOUSE	IPI00453851	1.38	─
761	KNTTKPETIPDMEDSPPVSDSEEQQESVR	1150.48	3	Oxidation (M); 2 Phospho (ST)	0.00000000000100200020000000000.0	S802	S806			52.67	8	1	124 : Tax_Id=10090 Gene_Symbol=Dido1 Isoform 1 of Death-inducer obliterator 1	Dido1	Q8C9B9	DIDO1_MOUSE	IPI00453851	1.275	─
762	YRSDIHTEAVQAALAK	618.303	3	Phospho (ST)	0.0020000000000000.0	S99				49.56	4	1	873 : Tax_Id=10090 Gene_Symbol=Dip2b Isoform 1 of Disco-interacting protein 2 homolog B	Dip2b	Q3UH60	DIP2B_MOUSE	IPI00331314	1.276	─
763	YRSDIHTEAVQAALAK	618.303	3	Phospho (Y)	0.3000000000000000.0	Y97				39.03	1	1	873 : Tax_Id=10090 Gene_Symbol=Dip2b Isoform 1 of Disco-interacting protein 2 homolog B	Dip2b	Q3UH60	DIP2B_MOUSE	IPI00331314	1.275	─
764	RPGLEKASDEEPED	826.344	2	Phospho (ST)	0.00000002000000.0	S864				39.5	4	1	278 : Tax_Id=10090 Gene_Symbol=Dis3l2 RIKEN cDNA 4930429A22 gene	Dis3l2	Q8CI75	DI3L2_MOUSE	IPI00229771	─	0.95
765	TVLESGGETGDGDNDTTKK	1002.42	2	Phospho (ST)	0.2000000000000000000.0	T477				58.11	1	1	35 : Tax_Id=10090 Gene_Symbol=Dkc1 H/ACA ribonucleoprotein complex subunit 4	Dkc1	Q9ESX5	DKC1_MOUSE	IPI00113635	2.153	─
766	KRDSESESDETPTVPQLK	1103.47	2	2 Phospho (ST)	0.000202000000000000.0	S451	S453			48.88	4	2	35 : Tax_Id=10090 Gene_Symbol=Dkc1 H/ACA ribonucleoprotein complex subunit 4	Dkc1	Q9ESX5	DKC1_MOUSE	IPI00113635	1.659	─
767	KRDSESESDETPTVPQLK	1103.47	2	2 Phospho (ST)	0.000200020000000000.0	S451	S455			36.41	1	2	35 : Tax_Id=10090 Gene_Symbol=Dkc1 H/ACA ribonucleoprotein complex subunit 4	Dkc1	Q9ESX5	DKC1_MOUSE	IPI00113635	1.65	─
768	KRDSESESDETPTVPQLK	1143.45	2	3 Phospho (ST)	0.000202000020000000.0	S451	S453	T458		31.07	1	2	35 : Tax_Id=10090 Gene_Symbol=Dkc1 H/ACA ribonucleoprotein complex subunit 4	Dkc1	Q9ESX5	DKC1_MOUSE	IPI00113635	1.342	─
769	RDSESESDETPTVPQLK	1039.42	2	2 Phospho (ST)	0.00202000000000000.0	S451	S453			39.48	1	1	35 : Tax_Id=10090 Gene_Symbol=Dkc1 H/ACA ribonucleoprotein complex subunit 4	Dkc1	Q9ESX5	DKC1_MOUSE	IPI00113635	1.088	─
770	KRDSESESDETPTVPQLK	762.638	3	3 Phospho (ST)	0.000202020000000000.0	S451	S453	S455		26.39	1	2	238 : Tax_Id=10090 Gene_Symbol=Dkc1 H/ACA ribonucleoprotein complex subunit 4	Dkc1	Q9ESX5	DKC1_MOUSE	IPI00113635	─	1.785
771	TVLESGGETGDGDNDTTK	938.375	2	Phospho (ST)	0.000020000000000000.0	S481				99.21	6	0	238 : Tax_Id=10090 Gene_Symbol=Dkc1 H/ACA ribonucleoprotein complex subunit 4	Dkc1	Q9ESX5	DKC1_MOUSE	IPI00113635	2.812	1.365
772	TVLESGGETGDGDNDTTKK	1002.42	2	Phospho (ST)	0.0000200000000000000.0	S481				86.41	3	1	238 : Tax_Id=10090 Gene_Symbol=Dkc1 H/ACA ribonucleoprotein complex subunit 4	Dkc1	Q9ESX5	DKC1_MOUSE	IPI00113635	2.151	1.247
773	KELSEESEDEELQLEEFPMLK	1364.57	2	Oxidation (M); 2 Phospho (ST)	0.000200200000000000100.0	S60	S63			46.16	2	1	707 : Tax_Id=10090 Gene_Symbol=Dnajc2 DnaJ homolog subfamily C member 2	Dnajc2	P54103	DNJC2_MOUSE	IPI00126317	0.898	─
774	NASTSFQELEDKK	788.848	2	Phospho (ST)	0.0020000000000.0	S47				35.06	1	1	707 : Tax_Id=10090 Gene_Symbol=Dnajc2 DnaJ homolog subfamily C member 2	Dnajc2	P54103	DNJC2_MOUSE	IPI00126317	-9999	─
775	SLSTSGESLYHVLGLDK	943.451	2	Phospho (ST)	0.20000000000000000.0	S8				60.1	2	0	221 : Tax_Id=10090 Gene_Symbol=Dnajc5 Dnajc5 protein	Dnajc5	P60904	DNJC5_MOUSE	IPI00132206	0.294	─
776	SLSTSGESLYHVLGLDK	629.302	3	Phospho (ST)	0.00200000000000000.0	S10				48.53	2	0	186 : Tax_Id=10090 Gene_Symbol=Dnajc5 Dnajc5 protein	Dnajc5	P60904	DNJC5_MOUSE	IPI00132206	─	1.088
777	SLSTSGESLYHVLGLDK	943.449	2	Phospho (ST)	0.00200000000000000.0	S10				80.54	8	0	186 : Tax_Id=10090 Gene_Symbol=Dnajc5 Dnajc5 protein	Dnajc5	P60904	DNJC5_MOUSE	IPI00132206	0.294	0.925
778	KISLEDIQAFEK	750.872	2	Phospho (ST)	0.002000000000.0	S109				91.72	13	1	177 : Tax_Id=10090 Gene_Symbol=Dnajc9 DnaJ homolog subfamily C member 9	Dnajc9	Q91WN1	DNJC9_MOUSE	IPI00128268	0.941	─
779	SKSDSDTLSVETSPSSVATR	711.99	3	Phospho (ST)	0.20000000000000000000.0	S138				43.05	1	1	71 : Tax_Id=10090 Gene_Symbol=Dnmt1 Isoform 2 of DNA (cytosine-5)-methyltransferase 1	Dnmt1	P13864	DNMT1_MOUSE	IPI00474974	1.663	─
780	SKSDSDTLSVETSPSSVATR	711.99	3	Phospho (ST)	0.00000020000000000000.0	T144				41.13	1	1	71 : Tax_Id=10090 Gene_Symbol=Dnmt1 Isoform 2 of DNA (cytosine-5)-methyltransferase 1	Dnmt1	P13864	DNMT1_MOUSE	IPI00474974	1.662	─
781	SKSDSDTLSVETSPSSVATR	711.99	3	Phospho (ST)	0.00200000000000000000.0	S140				38.76	2	1	71 : Tax_Id=10090 Gene_Symbol=Dnmt1 Isoform 2 of DNA (cytosine-5)-methyltransferase 1	Dnmt1	P13864	DNMT1_MOUSE	IPI00474974	1.662	─
782	SKSDSDTLSVETSPSSVATR	1067.48	2	Phospho (ST)	0.00200000000000000000.0	S140				131.36	6	1	71 : Tax_Id=10090 Gene_Symbol=Dnmt1 Isoform 2 of DNA (cytosine-5)-methyltransferase 1	Dnmt1	P13864	DNMT1_MOUSE	IPI00474974	1.334	─
783	SKSDSDTLSVETSPSSVATR	1067.48	2	Phospho (ST)	0.20000000000000000000.0	S138				93.68	2	1	252 : Tax_Id=10090 Gene_Symbol=Dnmt1 Isoform 2 of DNA (cytosine-5)-methyltransferase 1	Dnmt1	P13864	DNMT1_MOUSE	IPI00474974	1.296	0.607
784	IPRPLSLIGSTLR	751.926	2	Phospho (ST)	0.0000020000000.0	S1318				33.56	1	0	185 : Tax_Id=10090 Gene_Symbol=Dock10 Isoform 2 of Dedicator of cytokinesis protein 10	Dock10	Q8BZN6	DOC10_MOUSE	IPI00337028	NAN	─
785	HATSVDTSFSK	630.269	2	Phospho (ST)	0.00020000000.0	S1257				32.9	1	0	185 : Tax_Id=10090 Gene_Symbol=Dock10 Isoform 2 of Dedicator of cytokinesis protein 10	Dock10	Q8BZN6	DOC10_MOUSE	IPI00337028	1.521	─
786	ASLASLDSNPSTTEK	840.842	2	2 Phospho (ST)	0.000020020000000.0	S1292	S1295			42.91	8	0	185 : Tax_Id=10090 Gene_Symbol=Dock10 Isoform 2 of Dedicator of cytokinesis protein 10	Dock10	Q8BZN6	DOC10_MOUSE	IPI00337028	1.402	─
787	RDSFENELMIKPFEEK	703.319	3	Oxidation (M); Phospho (ST)	0.0020000010000000.0	S376				53.29	6	1	185 : Tax_Id=10090 Gene_Symbol=Dock10 Isoform 2 of Dedicator of cytokinesis protein 10	Dock10	Q8BZN6	DOC10_MOUSE	IPI00337028	0.668	─
788	EKDMSQSPTSSFVR	847.859	2	Oxidation (M); Phospho (ST)	0.00010000200000.0	T879				41.81	7	1	185 : Tax_Id=10090 Gene_Symbol=Dock10 Isoform 2 of Dedicator of cytokinesis protein 10	Dock10	Q8BZN6	DOC10_MOUSE	IPI00337028	0.324	─
789	DLYPFTVNTSNQGSR	889.892	2	Phospho (ST)	0.000000000200000.0	S1232				35.07	1	0	185 : Tax_Id=10090 Gene_Symbol=Dock10 Isoform 2 of Dedicator of cytokinesis protein 10	Dock10	Q8BZN6	DOC10_MOUSE	IPI00337028	-9999	─
790	ASLASLDSNPSTTEK	800.858	2	Phospho (ST)	0.000000020000000.0	S1295				52.61	2	0	735 : Tax_Id=10090 Gene_Symbol=Dock10 Isoform 2 of Dedicator of cytokinesis protein 10	Dock10	Q8BZN6	DOC10_MOUSE	IPI00337028	0.462	3.077
791	EDSRGSLIPEGATGFPDPGSTSENTR	919.739	3	Phospho (ST)	0.00000000000020000000000000.0	T1247				31.73	1	1	518 : Tax_Id=10090 Gene_Symbol=Dock11 Dedicator of cytokinesis protein 11	Dock11	A2AF47	DOC11_MOUSE	IPI00462949	1.413	─
792	EDSRGSLIPEGATGFPDPGSTSENTR	919.738	3	Phospho (ST)	0.00200000000000000000000000.0	S1237				34.73	4	1	518 : Tax_Id=10090 Gene_Symbol=Dock11 Dedicator of cytokinesis protein 11	Dock11	A2AF47	DOC11_MOUSE	IPI00462949	1.389	─
793	RLSKPGTAAELR	460.245	3	Phospho (ST)	0.002000000000.0	S12				36.16	4	1	503 : Tax_Id=10090 Gene_Symbol=Dock11 dedicator of cytokinesis 11	Dock11	A2AF47	DOC11_MOUSE	IPI00462949	NAN	1.18
794	SSSSVGGLSVSSR	645.288	2	Phospho (ST)	0.0200000000000.0	S586				49.43	1	0	122 : Tax_Id=10090 Gene_Symbol=Dock2 Dedicator of cytokinesis protein 2	Dock2	Q8C3J5	DOCK2_MOUSE	IPI00117274	NAN	─
795	SSSSVGGLSVSSR	645.29	2	Phospho (ST)	0.0002000000000.0	S588				52.61	1	0	122 : Tax_Id=10090 Gene_Symbol=Dock2 Dedicator of cytokinesis protein 2	Dock2	Q8C3J5	DOCK2_MOUSE	IPI00117274	NAN	─
796	SSSSVGGLSVSSR	645.291	2	Phospho (ST)	0.0020000000000.0	S587				67.7	5	0	122 : Tax_Id=10090 Gene_Symbol=Dock2 Dedicator of cytokinesis protein 2	Dock2	Q8C3J5	DOCK2_MOUSE	IPI00117274	NAN	─
797	LSQTFFQVSDGDK	776.341	2	Phospho (ST)	0.0200000000000.0	S1782				54.91	3	0	122 : Tax_Id=10090 Gene_Symbol=Dock2 Dedicator of cytokinesis protein 2	Dock2	Q8C3J5	DOCK2_MOUSE	IPI00117274	9999	─
798	LSQTFFQVSDGDKK	840.388	2	Phospho (ST)	0.00020000000000.0	T1784				45.57	2	1	122 : Tax_Id=10090 Gene_Symbol=Dock2 Dedicator of cytokinesis protein 2	Dock2	Q8C3J5	DOCK2_MOUSE	IPI00117274	2.135	─
799	LSQTFFQVSDGDKK	840.389	2	Phospho (ST)	0.02000000000000.0	S1782				53.49	14	1	122 : Tax_Id=10090 Gene_Symbol=Dock2 Dedicator of cytokinesis protein 2	Dock2	Q8C3J5	DOCK2_MOUSE	IPI00117274	2.115	─
800	RSSVVFADEK	609.282	2	Phospho (ST)	0.0020000000.0	S1704				51.13	14	1	122 : Tax_Id=10090 Gene_Symbol=Dock2 Dedicator of cytokinesis protein 2	Dock2	Q8C3J5	DOCK2_MOUSE	IPI00117274	2.019	─
801	KQEFMSDTNLSEHAAIPAR	747.672	3	Oxidation (M); Phospho (ST)	0.0000100200000000000.0	T1731				60.67	7	1	122 : Tax_Id=10090 Gene_Symbol=Dock2 Dedicator of cytokinesis protein 2	Dock2	Q8C3J5	DOCK2_MOUSE	IPI00117274	1.512	─
802	KQEFMSDTNLSEHAAIPAR	747.672	3	Oxidation (M); Phospho (ST)	0.0000120000000000000.0	S1729				61.57	7	1	122 : Tax_Id=10090 Gene_Symbol=Dock2 Dedicator of cytokinesis protein 2	Dock2	Q8C3J5	DOCK2_MOUSE	IPI00117274	1.512	─
803	RVSDNLRPFHDR	398.693	4	Phospho (ST)	0.002000000000.0	S1591				36.04	4	1	122 : Tax_Id=10090 Gene_Symbol=Dock2 Dedicator of cytokinesis protein 2	Dock2	Q8C3J5	DOCK2_MOUSE	IPI00117274	0.754	─
804	SSVVFADEK	531.231	2	Phospho (ST)	0.020000000.0	S1704				36.81	3	0	122 : Tax_Id=10090 Gene_Symbol=Dock2 Dedicator of cytokinesis protein 2	Dock2	Q8C3J5	DOCK2_MOUSE	IPI00117274	0.529	─
805	SSVVFADEK	531.231	2	Phospho (ST)	0.200000000.0	S1703				35.82	1	0	122 : Tax_Id=10090 Gene_Symbol=Dock2 Dedicator of cytokinesis protein 2	Dock2	Q8C3J5	DOCK2_MOUSE	IPI00117274	0.432	─
806	VEEEPISPGSTLPEVK	895.925	2	Phospho (ST)	0.0000002000000000.0	S1683				58.37	5	0	322 : Tax_Id=10090 Gene_Symbol=Dock2 Dedicator of cytokinesis protein 2	Dock2	Q8C3J5	DOCK2_MOUSE	IPI00117274	0.411	1.667
807	VEEEPISPGSTLPEVK	895.924	2	Phospho (ST)	0.0000000000200000.0	T1687				48.85	1	0	322 : Tax_Id=10090 Gene_Symbol=Dock2 Dedicator of cytokinesis protein 2	Dock2	Q8C3J5	DOCK2_MOUSE	IPI00117274	0.429	1.644
808	ESTDVEPGVGRNSVGEK	920.411	2	Phospho (ST)	0.00200000000000000.0	T423				29.26	1	1	448 : Tax_Id=10090 Gene_Symbol=Dock8 Isoform 2 of Dedicator of cytokinesis protein 8	Dock8	Q8C147	DOCK8_MOUSE	IPI00228136	2.608	─
809	ESTDVEPGVGRNSVGEK	920.41	2	Phospho (ST)	0.00000000000020000.0	S433				34.5	2	1	448 : Tax_Id=10090 Gene_Symbol=Dock8 Isoform 2 of Dedicator of cytokinesis protein 8	Dock8	Q8C147	DOCK8_MOUSE	IPI00228136	2.053	─
810	TLSLEENGVGSNFK	787.859	2	Phospho (ST)	0.00200000000000.0	S452				60.77	1	0	694 : Tax_Id=10090 Gene_Symbol=Dock8 16 days neonate thymus cDNA, RIKEN full-length enriched library, clone:A130092O13 product:hypothetical protein, full insert sequence	Dock8	Q8C147	DOCK8_MOUSE	IPI00228136	7.178	1.003
811	ALSLPSLEPPGELR	779.896	2	Phospho (ST)	0.00200000000000.0	S274				54.69	8	0	375 : Tax_Id=10090 Gene_Symbol=Dok3 Docking protein 3	Dok3	Q9QZK7	DOK3_MOUSE	IPI00137520	0.293	1.445
812	VDDDSLGEFPVSNSR	858.858	2	Phospho (ST)	0.000020000000000.0	S142				26.26	1	0	563 : Tax_Id=10090 Gene_Symbol=Dpf2 Zinc finger protein ubi-d4	Dpf2	Q61103	REQU_MOUSE	IPI00117727	1.346	0.891
813	SSPPPLSGASEVDAGELGSER	1061.47	2	Phospho (ST)	0.200000000000000000000.0	S22				67.77	1	0	248 : Tax_Id=10090 Gene_Symbol=Dpy19l1 Isoform 1 of Protein dpy-19 homolog 1	Dpy19l1	A6X919	D19L1_MOUSE	IPI00857720	0.981	─
814	SSPPPLSGASEVDAGELGSER	1061.47	2	Phospho (ST)	0.020000000000000000000.0	S23				76.62	14	0	248 : Tax_Id=10090 Gene_Symbol=Dpy19l1 Isoform 1 of Protein dpy-19 homolog 1	Dpy19l1	A6X919	D19L1_MOUSE	IPI00857720	0.959	─
815	SASSGAEGDVSSEREP	822.823	2	Phospho (ST)	0.0002000000000000.0	S197				45.87	3	1	945 : Tax_Id=10090 Gene_Symbol=Dtd1 Isoform 1 of D-tyrosyl-tRNA(Tyr) deacylase 1	Dtd1	Q9DD18	DTD1_MOUSE	IPI00133713	3.294	─
816	TDSTSDGRPAWMR	780.319	2	Phospho (ST)	0.0020000000000.0	S4366				32.02	5	0	22 : Tax_Id=10090 Gene_Symbol=Dync1h1 Dynein heavy chain, cytosolic	Dync1h1	Q9JHU4	DYHC1_MOUSE	IPI00119876	─	0.486
817	KPASVSPTTPTSPTEGEAS	962.433	2	Phospho (ST)	0.0000000000200000000.0	T515				53.87	2	0	398 : Tax_Id=10090 Gene_Symbol=Dync1li1 Cytoplasmic dynein 1 light intermediate chain 1	Dync1li1	Q8R1Q8	DC1L1_MOUSE	IPI00153421	0.941	─
818	KPASVSPTTPTSPTEGEAS	962.433	2	Phospho (ST)	0.0000000000000200000.0	T518				37.92	1	0	398 : Tax_Id=10090 Gene_Symbol=Dync1li1 Cytoplasmic dynein 1 light intermediate chain 1	Dync1li1	Q8R1Q8	DC1L1_MOUSE	IPI00153421	0.941	─
819	KPASVSPTTPTSPTEGEAS	962.431	2	Phospho (ST)	0.0000000000020000000.0	S516				40.84	2	0	441 : Tax_Id=10090 Gene_Symbol=Dync1li1 Cytoplasmic dynein 1 light intermediate chain 1	Dync1li1	Q8R1Q8	DC1L1_MOUSE	IPI00153421	0.941	1.513
820	IYQYIQSR	575.768	2	Phospho (Y)	0.00030000.0	Y59				45.13	14	0	593 : Tax_Id=10090 Gene_Symbol=Dyrk1c YRK (Fragment)	Dyrk1c	Q61158	Q61158_MOUSE	IPI00117869	0.542	─
821	TSPLKDNPSPEPQLDDIKR	770.685	3	2 Phospho (ST)	0.0200000020000000000.0	S158	S165			27.04	1	2	649 : Tax_Id=10090 Gene_Symbol=Eaf1 ELL-associated factor 1	Eaf1	Q9D4C5	EAF1_MOUSE	IPI00187572	1.2	0.656
822	KLSGDQITLPTTVDYSSVPK	1115.05	2	Phospho (ST)	0.00200000000000000000.0	S36				62.36	1	1	313 : Tax_Id=10090 Gene_Symbol=Ebag9 Receptor-binding cancer antigen expressed on SiSo cells (Fragment)	Ebag9	Q9D0V7	RCAS1_MOUSE	IPI00154113	1.236	0.618
823	DSQDTSAEQSDHDDEVASLASASGGFGSK	993.399	3	Phospho (ST)	0.00000000000000000200000000000.0	S892				44.91	4	0	407 : Tax_Id=10090 Gene_Symbol=Edc4 Isoform 1 of Enhancer of mRNA-decapping protein 4	Edc4	Q3UJB9	EDC4_MOUSE	IPI00330066	1.737	─
824	DSQDTSAEQSDHDDEVASLASASGGFGSK	993.399	3	Phospho (ST)	0.00000000020000000000000000000.0	S884				51.46	9	0	407 : Tax_Id=10090 Gene_Symbol=Edc4 Isoform 1 of Enhancer of mRNA-decapping protein 4	Edc4	Q3UJB9	EDC4_MOUSE	IPI00330066	1.734	─
825	DSQDTSAEQSDHDDEVASLASASGGFGSK	993.399	3	Phospho (ST)	0.00000200000000000000000000000.0	S880				37.49	4	0	407 : Tax_Id=10090 Gene_Symbol=Edc4 Isoform 1 of Enhancer of mRNA-decapping protein 4	Edc4	Q3UJB9	EDC4_MOUSE	IPI00330066	1.73	─
826	TRSPDVISSASTALSQDIPEIASEALSR	994.485	3	Phospho (ST)	0.2000000000000000000000000000.0	T731				53.3	1	1	407 : Tax_Id=10090 Gene_Symbol=Edc4 Isoform 1 of Enhancer of mRNA-decapping protein 4	Edc4	Q3UJB9	EDC4_MOUSE	IPI00330066	0.63	─
827	DSQDTSAEQSDHDDEVASLASASGGFGSK	993.396	3	Phospho (ST)	0.00002000000000000000000000000.0	T879				32.89	1	0	526 : Tax_Id=10090 Gene_Symbol=Edc4 Isoform 1 of Enhancer of mRNA-decapping protein 4	Edc4	Q3UJB9	EDC4_MOUSE	IPI00330066	─	0.362
828	DSQDTSAEQSDHDDEVASLASASGGFGSK	993.401	3	Phospho (ST)	0.02000000000000000000000000000.0	S876				31.16	1	0	526 : Tax_Id=10090 Gene_Symbol=Edc4 Isoform 1 of Enhancer of mRNA-decapping protein 4	Edc4	Q3UJB9	EDC4_MOUSE	IPI00330066	1.757	0.362
829	DDDDIDLFGSDDEEESEEAKK	1240.97	2	Phospho (ST)	0.000000000000000200000.0	S112				46.09	1	1	138 : Tax_Id=10090 Gene_Symbol=Eef1b2 Elongation factor 1-beta	Eef1b2	O70251	EF1B_MOUSE	IPI00320208	2.046	─
830	DDDDIDLFGSDDEEESEEAKK	827.651	3	Phospho (ST)	0.000000000200000000000.0	S106				36.1	2	1	138 : Tax_Id=10090 Gene_Symbol=Eef1b2 Elongation factor 1-beta	Eef1b2	O70251	EF1B_MOUSE	IPI00320208	1.411	─
831	DDDDIDLFGSDDEEESEEAKK	1240.97	2	Phospho (ST)	0.000000000200000000000.0	S106				91.48	7	1	138 : Tax_Id=10090 Gene_Symbol=Eef1b2 Elongation factor 1-beta	Eef1b2	O70251	EF1B_MOUSE	IPI00320208	1.401	─
832	YGPSSVEDTTGSGAADAKDDDDIDLFGSDDEEESEEAKK	1392.23	3	Phospho (ST)	0.000000000000000000000000000200000000000.0	S106				64.15	7	2	138 : Tax_Id=10090 Gene_Symbol=Eef1b2 Elongation factor 1-beta	Eef1b2	O70251	EF1B_MOUSE	IPI00320208	1.129	─
833	YGPSSVEDTTGSGAADAKDDDDIDLFGSDDEEESEEAKK	1392.23	3	Phospho (ST)	0.000000000000000000000000000000000200000.0	S112				43.22	1	2	138 : Tax_Id=10090 Gene_Symbol=Eef1b2 Elongation factor 1-beta	Eef1b2	O70251	EF1B_MOUSE	IPI00320208	1.128	─
834	DDDDIDLFGSDDEEESEEAK	1176.92	2	Phospho (ST)	0.00000000020000000000.0	S106				87.78	3	0	169 : Tax_Id=10090 Gene_Symbol=Eef1b2 Elongation factor 1-beta	Eef1b2	O70251	EF1B_MOUSE	IPI00320208	1.325	0.615
835	YGPSSVEDTTGSGAADAKDDDDIDLFGSDDEEESEEAK	1349.53	3	Phospho (ST)	0.00000000000000000000000000020000000000.0	S106				53.83	3	1	169 : Tax_Id=10090 Gene_Symbol=Eef1b2 Elongation factor 1-beta	Eef1b2	O70251	EF1B_MOUSE	IPI00320208	1.156	0.56
836	ATAPQTQHVSPMR	760.34	2	Oxidation (M); Phospho (ST)	0.0000000002010.0	S133				37.26	5	0	394 : Tax_Id=10090 Gene_Symbol=Eef1d Isoform 1 of Elongation factor 1-delta	Eef1d	P57776	EF1D_MOUSE	IPI00118875	NAN	─
837	GATPAEDDEDKDIDLFGSDEEEEDKEAAR	819.837	4	Phospho (ST)	0.00000000000000000200000000000.0	S162				37.07	2	2	394 : Tax_Id=10090 Gene_Symbol=Eef1d Isoform 1 of Elongation factor 1-delta	Eef1d	P57776	EF1D_MOUSE	IPI00118875	0.915	─
838	ATAPQTQHVSPMR	752.342	2	Phospho (ST)	0.0000000002000.0	S133				35.79	4	0	55 : Tax_Id=10090 Gene_Symbol=Eef1d eukaryotic translation elongation factor 1 delta isoform a	Eef1d	P57776	EF1D_MOUSE	IPI00118875	─	1.468
839	DIDLFGSDEEEEDKEAAR	1074.43	2	Phospho (ST)	0.000000200000000000.0	S162				54.6	1	1	55 : Tax_Id=10090 Gene_Symbol=Eef1d eukaryotic translation elongation factor 1 delta isoform a	Eef1d	P57776	EF1D_MOUSE	IPI00118875	0.063	0.757
840	GATPAEDDEDKDIDLFGSDEEEEDKEAAR	1092.78	3	Phospho (ST)	0.00000000000000000200000000000.0	S162				85.02	7	2	55 : Tax_Id=10090 Gene_Symbol=Eef1d eukaryotic translation elongation factor 1 delta isoform a	Eef1d	P57776	EF1D_MOUSE	IPI00118875	1.036	0.67
841	ATAPQTQHVSPMR	760.34	2	Oxidation (M); Phospho (ST)	0.0000020000010.0	T129				37.08	2	0	55 : Tax_Id=10090 Gene_Symbol=Eef1d eukaryotic translation elongation factor 1 delta isoform a	Eef1d	P57776	EF1D_MOUSE	IPI00118875	─	-9999
842	GDGGTPPIGTAAPALPPLAHDAPGR	796.057	3	Phospho (ST)	0.0000200000000000000000000.0	T608				53.92	2	0	1220 : Tax_Id=10090 Gene_Symbol=Ehmt2 Isoform 1 of Histone-lysine N-methyltransferase, H3 lysine-9 specific 3	Ehmt2	Q9Z148	EHMT2_MOUSE	IPI00170261	NAN	─
843	AGSPQLDDIR	576.258	2	Phospho (ST)	0.0020000000.0	S540				55.19	6	0	160 : Tax_Id=10090 Gene_Symbol=Eif2b5 Translation initiation factor eIF-2B subunit epsilon	Eif2b5	Q8CHW4	EI2BE_MOUSE	IPI00261239	1.021	1.605
844	GHPSAGAEEEGGSDGSAAEAEPR	1124.44	2	Phospho (ST)	0.00000000000020000000000.0	S120				103.62	4	0	179 : Tax_Id=10090 Gene_Symbol=Eif3b Eif3b protein	Eif3b	Q8CIJ3	Q8CIJ3_MOUSE	IPI00229859	1.783	─
845	AKPAAQSEEETATSPAASPTPQSAER	924.731	3	2 Phospho (ST)	0.00000000000002000200000000.0	S75	S79			43.68	10	0	179 : Tax_Id=10090 Gene_Symbol=Eif3b Eif3b protein	Eif3b	Q8CIJ3	Q8CIJ3_MOUSE	IPI00229859	1.214	─
846	AKPAAQSEEETATSPAASPTPQSAER	898.073	3	Phospho (ST)	0.00000000000002000000000000.0	S75				53.66	4	0	472 : Tax_Id=10090 Gene_Symbol=Eif3b Eif3s9 protein	Eif3b	Q8CIJ3	Q8CIJ3_MOUSE	IPI00229859	NAN	2.082
847	GHPSAGAEEEGGSDGSAAEAEPR	749.964	3	Phospho (ST)	0.00000000000020000000000.0	S120				33.12	1	0	472 : Tax_Id=10090 Gene_Symbol=Eif3b Eif3s9 protein	Eif3b	Q8CIJ3	Q8CIJ3_MOUSE	IPI00229859	1.71	1.265
848	GHPSAGAEEEGGSDGSAAEAEPR	749.964	3	Phospho (ST)	0.00020000000000000000000.0	S111				26.8	1	0	472 : Tax_Id=10090 Gene_Symbol=Eif3b Eif3s9 protein	Eif3b	Q8CIJ3	Q8CIJ3_MOUSE	IPI00229859	1.659	1.265
849	GHPSAGAEEEGGSDGSAAEAEPR	749.964	3	Phospho (ST)	0.00000000000000020000000.0	S123				26.09	1	0	472 : Tax_Id=10090 Gene_Symbol=Eif3b Eif3s9 protein	Eif3b	Q8CIJ3	Q8CIJ3_MOUSE	IPI00229859	─	1.135
850	GHPSAGAEEEGGSDGSAAEAEPR	1164.42	2	2 Phospho (ST)	0.00000000000020020000000.0	S120	S123			67.93	1	0	472 : Tax_Id=10090 Gene_Symbol=Eif3b Eif3s9 protein	Eif3b	Q8CIJ3	Q8CIJ3_MOUSE	IPI00229859	4.158	0.976
851	QPLLLSEDEEDTKR	876.906	2	Phospho (ST)	0.00000200000000.0	S39				53.76	7	1	540 : Tax_Id=10090 Gene_Symbol=Eif3c Eukaryotic translation initiation factor 3 subunit 8	Eif3c	Q8R1B4	EIF3C_MOUSE	IPI00321647	3.452	0.62
852	QPLLLSEDEEDTKR	584.94	3	Phospho (ST)	0.00000200000000.0	S39				43.49	5	1	540 : Tax_Id=10090 Gene_Symbol=Eif3c Eukaryotic translation initiation factor 3 subunit 8	Eif3c	Q8R1B4	EIF3C_MOUSE	IPI00321647	3.41	0.536
853	GIPLPTGDTSPEPELLPGDPLPPPK	872.107	3	Phospho (ST)	0.0000000020000000000000000.0	T41				42.18	2	0	892 : Tax_Id=10090 Gene_Symbol=Eif3g Eukaryotic translation initiation factor 3 subunit G	Eif3g	Q9Z1D1	EIF3G_MOUSE	IPI00622371	1.111	─
854	GIPLPTGDTSPEPELLPGDPLPPPK	1307.65	2	Phospho (ST)	0.0000000002000000000000000.0	S42				54.33	7	0	379 : Tax_Id=10090 Gene_Symbol=Eif3g Eukaryotic translation initiation factor 3 subunit 4	Eif3g	Q9Z1D1	EIF3G_MOUSE	IPI00622371	0.951	1.324
855	GIPLPTGDTSPEPELLPGDPLPPPK	872.104	3	Phospho (ST)	0.0000000002000000000000000.0	S42				26.25	1	0	379 : Tax_Id=10090 Gene_Symbol=Eif3g Eukaryotic translation initiation factor 3 subunit 4	Eif3g	Q9Z1D1	EIF3G_MOUSE	IPI00622371	1.111	1.312
856	TGSESSQTGASATSGR	782.317	2	Phospho (ST)	0.2000000000000000.0	T420				73.45	1	0	1006 : Tax_Id=10090 Gene_Symbol=Eif4b Eukaryotic translation initiation factor 4B	Eif4b	Q8BGD9	IF4B_MOUSE	IPI00221581	NAN	─
857	SQSSDTEQPSPTSGGGK	865.347	2	Phospho (ST)	0.00200000000000000.0	S497				67.99	1	0	601 : Tax_Id=10090 Gene_Symbol=Eif4b Eukaryotic translation initiation factor 4B	Eif4b	Q8BGD9	IF4B_MOUSE	IPI00221581	NAN	2.035
858	TGSESSQTGASATSGR	782.317	2	Phospho (ST)	0.0020000000000000.0	S422				72.24	2	0	601 : Tax_Id=10090 Gene_Symbol=Eif4b Eukaryotic translation initiation factor 4B	Eif4b	Q8BGD9	IF4B_MOUSE	IPI00221581	─	-9999
859	KAASLTEDR	535.747	2	Phospho (ST)	0.000200000.0	S1211				52.51	6	1	42 : Tax_Id=10090 Gene_Symbol=Eif4g1 Isoform 1 of Eukaryotic translation initiation factor 4 gamma 1	Eif4g1	Q6NZJ6	IF4G1_MOUSE	IPI00421179	2.766	1.719
860	SFSKEVEER	595.758	2	Phospho (ST)	0.002000000.0	S1189				50.56	9	1	42 : Tax_Id=10090 Gene_Symbol=Eif4g1 Isoform 1 of Eukaryotic translation initiation factor 4 gamma 1	Eif4g1	Q6NZJ6	IF4G1_MOUSE	IPI00421179	1.692	0.775
861	SFSKEVEER	595.758	2	Phospho (ST)	0.200000000.0	S1187				37.8	3	1	42 : Tax_Id=10090 Gene_Symbol=Eif4g1 Isoform 1 of Eukaryotic translation initiation factor 4 gamma 1	Eif4g1	Q6NZJ6	IF4G1_MOUSE	IPI00421179	1.832	0.741
862	GSSKDLLDNQSQEEQR	957.415	2	Phospho (ST)	0.0200000000000000.0	S1150				63.12	2	1	774 : Tax_Id=10090 Gene_Symbol=Eif4g3 Isoform 4 of Eukaryotic translation initiation factor 4 gamma 3	Eif4g3	Q80XI3	IF4G3_MOUSE	IPI00417153	NAN	─
863	GSSKDLLDNQSQEEQR	957.415	2	Phospho (ST)	0.0020000000000000.0	S1151				68.92	5	1	774 : Tax_Id=10090 Gene_Symbol=Eif4g3 Isoform 4 of Eukaryotic translation initiation factor 4 gamma 3	Eif4g3	Q80XI3	IF4G3_MOUSE	IPI00417153	NAN	─
864	TSFDENDSEELEDKDSK	689.935	3	Phospho (ST)	0.00000002000000000.0	S114				31.34	1	1	38 : Tax_Id=10090 Gene_Symbol=Eif5b Isoform 1 of Eukaryotic translation initiation factor 5B	Eif5b	Q05D44	IF2P_MOUSE	IPI00756424	9999	─
865	KTSFDENDSEELEDKDSK	1138.43	2	2 Phospho (ST)	0.002000002000000000.0	S108	S114			39.16	1	2	38 : Tax_Id=10090 Gene_Symbol=Eif5b Isoform 1 of Eukaryotic translation initiation factor 5B	Eif5b	Q05D44	IF2P_MOUSE	IPI00756424	7.919	─
866	TARPNSEAPLSGSEDADDSNK	1120.97	2	Phospho (ST)	0.000000000020000000000.0	S137				97.31	1	0	38 : Tax_Id=10090 Gene_Symbol=Eif5b Isoform 1 of Eukaryotic translation initiation factor 5B	Eif5b	Q05D44	IF2P_MOUSE	IPI00756424	1.457	─
867	TARPNSEAPLSGSEDADDSNK	1120.97	2	Phospho (ST)	0.000000000000200000000.0	S139				103.97	2	0	38 : Tax_Id=10090 Gene_Symbol=Eif5b Isoform 1 of Eukaryotic translation initiation factor 5B	Eif5b	Q05D44	IF2P_MOUSE	IPI00756424	1.454	─
868	KTARPNSEAPLSGSEDADDSNK	790.347	3	Phospho (ST)	0.0000000000020000000000.0	S137				39.67	1	1	38 : Tax_Id=10090 Gene_Symbol=Eif5b Isoform 1 of Eukaryotic translation initiation factor 5B	Eif5b	Q05D44	IF2P_MOUSE	IPI00756424	0.797	─
869	VNSSGESGGESDEFLQSR	982.897	2	Phospho (ST)	0.000000000020000000.0	S191				49.35	1	0	17 : Tax_Id=10090 Gene_Symbol=Eif5b eukaryotic translation initiation factor 5B	Eif5b	Q05D44	IF2P_MOUSE	IPI00756424	─	1.53
870	TARPNSEAPLSGSEDADDSNK	747.648	3	Phospho (ST)	0.000000000020000000000.0	S137				45.45	2	0	17 : Tax_Id=10090 Gene_Symbol=Eif5b eukaryotic translation initiation factor 5B	Eif5b	Q05D44	IF2P_MOUSE	IPI00756424	1.088	1.122
871	SVPTVDSGNEDDDSSFK	939.866	2	Phospho (ST)	0.00000020000000000.0	S215				89.97	10	0	17 : Tax_Id=10090 Gene_Symbol=Eif5b eukaryotic translation initiation factor 5B	Eif5b	Q05D44	IF2P_MOUSE	IPI00756424	1.634	0.782
872	TSFDENDSEELEDKDSK	1034.4	2	Phospho (ST)	0.00000002000000000.0	S114				81.18	6	1	17 : Tax_Id=10090 Gene_Symbol=Eif5b eukaryotic translation initiation factor 5B	Eif5b	Q05D44	IF2P_MOUSE	IPI00756424	─	0.743
873	KTSFDENDSEELEDKDSK	732.634	3	Phospho (ST)	0.000000002000000000.0	S114				39.59	2	2	17 : Tax_Id=10090 Gene_Symbol=Eif5b eukaryotic translation initiation factor 5B	Eif5b	Q05D44	IF2P_MOUSE	IPI00756424	2.097	0.73
874	NMALLSQLYHSPAR	848.898	2	Oxidation (M); Phospho (ST)	0.01000000002000.0	S202				42.32	1	0	1264 : Tax_Id=10090 Gene_Symbol=Elavl1 ELAV-like protein 1	Elavl1	P70372	ELAV1_MOUSE	IPI00108271	9.272	─
875	TKPPRPDSPTTTPNISVK	672.677	3	Phospho (ST)	0.000000020000000000.0	S187				30.93	2	0	1084 : Tax_Id=10090 Gene_Symbol=Elf1 ETS-related transcription factor Elf-1	Elf1	Q60775	ELF1_MOUSE	IPI00120304	0.191	─
876	STSPVTDPSMPIR	742.328	2	Oxidation (M); Phospho (ST)	0.0200000001000.0	T186				33.98	1	0	792 : Tax_Id=10090 Gene_Symbol=Elf4 ETS-related transcription factor Elf-4	Elf4	Q9Z2U4	ELF4_MOUSE	IPI00131410	9999	─
877	STSPVTDPSMPIR	742.328	2	Oxidation (M); Phospho (ST)	0.2000000001000.0	S185				34.49	1	0	792 : Tax_Id=10090 Gene_Symbol=Elf4 ETS-related transcription factor Elf-4	Elf4	Q9Z2U4	ELF4_MOUSE	IPI00131410	9999	─
878	SPTQAPFSPFNPTSLIK	956.466	2	Phospho (ST)	0.00200000000000000.0	T635				39.01	2	0	792 : Tax_Id=10090 Gene_Symbol=Elf4 ETS-related transcription factor Elf-4	Elf4	Q9Z2U4	ELF4_MOUSE	IPI00131410	0.532	─
879	SPTQAPFSPFNPTSLIK	956.463	2	Phospho (ST)	0.20000000000000000.0	S633				42.22	2	0	618 : Tax_Id=10090 Gene_Symbol=Elf4 ETS-related transcription factor Elf-4	Elf4	Q9Z2U4	ELF4_MOUSE	IPI00131410	0.532	1.009
880	IAFDAESEPNNSSGSMEK	1004.9	2	Oxidation (M); Phospho (ST)	0.000000000000002100.0	S344				47.68	2	0	1033 : Tax_Id=10090 Gene_Symbol=Elmo1 Isoform 1 of Engulfment and cell motility protein 1	Elmo1	Q8BPU7	ELMO1_MOUSE	IPI00131428	2.658	─
881	RFSVQEQDWETTPPKK	685.99	3	Phospho (ST)	0.0020000000000000.0	S16				49.47	8	2	355 : Tax_Id=10090 Gene_Symbol=Emg1 Probable ribosome biogenesis protein NEP1	Emg1	O35130	NEP1_MOUSE	IPI00127554	1.684	─
882	RFSVQEQDWETTPPK	964.432	2	Phospho (ST)	0.002000000000000.0	S16				68.9	5	1	58 : Tax_Id=10090 Gene_Symbol=Emg1 Probable ribosome biogenesis protein NEP1	Emg1	O35130	NEP1_MOUSE	IPI00127554	-9999	0.482
883	RFSVQEQDWETTPPK	643.291	3	Phospho (ST)	0.002000000000000.0	S16				33.42	1	1	58 : Tax_Id=10090 Gene_Symbol=Emg1 Probable ribosome biogenesis protein NEP1	Emg1	O35130	NEP1_MOUSE	IPI00127554	─	0.394
884	AASSANLLLR	548.282	2	Phospho (ST)	0.0020000000.0	S177				58.71	7	0	359 : Tax_Id=10090 Gene_Symbol=Eml3 Echinoderm microtubule-associated protein-like 3	Eml3	Q8VC03	EMAL3_MOUSE	IPI00121225	NAN	─
885	ASPSPQPSSQPLQINR	893.927	2	Phospho (ST)	0.0200000000000000.0	S144				43.35	1	0	721 : Tax_Id=10090 Gene_Symbol=Eml4 Isoform 1 of Echinoderm microtubule-associated protein-like 4	Eml4	Q3UMY5	EMAL4_MOUSE	IPI00652516	-9999	2.916
886	SVNEILGLAESSPKEPK	626.646	3	Phospho (ST)	0.00000000000200000.0	S307				28.2	1	1	789 : Tax_Id=10090 Gene_Symbol=ENSMUSG00000070900;5830433M19Rik Uncharacterized protein C9orf82 homolog	ENSMUSG00000070900;5830433M19Rik	Q8VDY9	CAAP1_MOUSE	IPI00165832	0.31	9999
887	KAASSANLLLR	612.329	2	Phospho (ST)	0.00020000000.0	S177				56.48	5	1	366 : Tax_Id=10090 Gene_Symbol=ENSMUSG00000072030;Eml3 Echinoderm microtubule-associated protein-like 3	ENSMUSG00000072030;Eml3	Q8VC03	EMAL3_MOUSE	IPI00121225	-9999	2.021
888	TDGKEEEEQPSTSATQSSPAPGQSK	886.046	3	Phospho (ST)	0.0000000000000000020000000.0	S1037				39.4	1	1	1292 : Tax_Id=10090 Gene_Symbol=Ep300 Ep300 protein	Ep300	B2RWS6	EP300_MOUSE	IPI00461822	3.581	─
889	GFDTSPEHSLDLGISGR	934.416	2	Phospho (ST)	0.00020000000000000.0	T922				50.34	3	0	370 : Tax_Id=10090 Gene_Symbol=Ep400 Isoform 2 of E1A-binding protein p400	Ep400	Q8CHI8	EP400_MOUSE	IPI00229659	1.207	─
890	GFDTSPEHSLDLGISGR	623.278	3	Phospho (ST)	0.00000000200000000.0	S927				39.4	6	0	150 : Tax_Id=10090 Gene_Symbol=Ep400 Isoform 2 of E1A-binding protein p400	Ep400	Q8CHI8	EP400_MOUSE	IPI00229659	0.777	0.625
891	GFDTSPEHSLDLGISGR	934.413	2	Phospho (ST)	0.00002000000000000.0	S923				54.55	2	0	150 : Tax_Id=10090 Gene_Symbol=Ep400 Isoform 2 of E1A-binding protein p400	Ep400	Q8CHI8	EP400_MOUSE	IPI00229659	1.209	0.556
892	SLDGAAAAESTDR	672.278	2	Phospho (ST)	0.2000000000000.0	S543				41.55	2	0	720 : Tax_Id=10090 Gene_Symbol=Epb4.1 Isoform 1 of Protein 4.1	Epb4.1	P48193	41_MOUSE	IPI00395157	1.519	─
893	RLSTHSPFR	590.784	2	Phospho (ST)	0.002000000.0	S703				35.4	1	1	720 : Tax_Id=10090 Gene_Symbol=Epb4.1 Isoform 1 of Protein 4.1	Epb4.1	P48193	41_MOUSE	IPI00395157	-9999	─
894	SSHETLNVVEEK	726.325	2	Phospho (ST)	0.020000000000.0	S113				35.55	2	0	981 : Tax_Id=10090 Gene_Symbol=Epb4.1l2 4.1G protein	Epb4.1l2	Q9EPM7	Q9EPM7_MOUSE	IPI00110107	1.239	─
895	ATPLPAEGKSSHETLNVVEEK	772.708	3	Phospho (ST)	0.000000000000020000000.0	T599				31.92	1	1	749 : Tax_Id=10090 Gene_Symbol=Epb4.1l2 Protein 4.1G	Epb4.1l2	Q80UE4	Q80UE4_MOUSE	IPI00330290	1.009	─
896	ATPLPAEGKSSHETLNVVEEK	772.708	3	Phospho (ST)	0.000000000020000000000.0	S596				29.93	2	1	126 : Tax_Id=10090 Gene_Symbol=Epb4.1l2 Protein 4.1G	Epb4.1l2	Q80UE4	Q80UE4_MOUSE	IPI00330290	0.984	0.87
897	SSHETLNVVEEK	726.324	2	Phospho (ST)	0.020000000000.0	S596				37.21	1	0	126 : Tax_Id=10090 Gene_Symbol=Epb4.1l2 Protein 4.1G	Epb4.1l2	Q80UE4	Q80UE4_MOUSE	IPI00330290	─	0.561
898	TALPTSGSSTGELELLAGEVPAR	1168.57	2	Phospho (ST)	0.00000000200000000000000.0	S419				67.28	1	0	1117 : Tax_Id=10090 Gene_Symbol=Epn1 Isoform 2 of Epsin-1	Epn1	Q80VP1	EPN1_MOUSE	IPI00330477	0.204	─
899	TALPTSGSSTGELELLAGEVPAR	1168.57	2	Phospho (ST)	0.00000000020000000000000.0	T420				59.08	2	0	1117 : Tax_Id=10090 Gene_Symbol=Epn1 Isoform 2 of Epsin-1	Epn1	Q80VP1	EPN1_MOUSE	IPI00330477	0.196	─
900	NITGSSPVADFSAIK	793.877	2	Phospho (ST)	0.000002000000000.0	S324				80.94	5	0	1114 : Tax_Id=10090 Gene_Symbol=Eps15 Isoform 1 of Epidermal growth factor receptor substrate 15	Eps15	P42567	EPS15_MOUSE	IPI00117454	0.689	─
901	FHDSSSPLLTSGPSVAELPWAVK	835.737	3	Phospho (ST)	0.00000200000000000000000.0	S108				27.23	1	0	710 : Tax_Id=10090 Gene_Symbol=Eps15 Epidermal growth factor receptor substrate 15	Eps15	P42567	EPS15_MOUSE	IPI00117454	─	1.503
902	STPSHGSVSSLNSTGSLSPK	1005.46	2	Phospho (ST)	0.00000000000000000200.0	S255				57.41	5	0	783 : Tax_Id=10090 Gene_Symbol=Eps15l1 Isoform 1 of Epidermal growth factor receptor substrate 15-like 1	Eps15l1	Q60902	EP15R_MOUSE	IPI00420185	NAN	─
903	STPSHGSVSSLNSTGSLSPK	1005.46	2	Phospho (ST)	0.00000000000002000000.0	T251				40.57	1	0	783 : Tax_Id=10090 Gene_Symbol=Eps15l1 Isoform 1 of Epidermal growth factor receptor substrate 15-like 1	Eps15l1	Q60902	EP15R_MOUSE	IPI00420185	NAN	─
904	STPSHGSVSSLNSTGSLSPK	1005.46	2	Phospho (ST)	0.00000000000000020000.0	S253				30.98	1	0	783 : Tax_Id=10090 Gene_Symbol=Eps15l1 Isoform 1 of Epidermal growth factor receptor substrate 15-like 1	Eps15l1	Q60902	EP15R_MOUSE	IPI00420185	NAN	─
905	FHDTSSPLMATQSSAETHWAVR	852.374	3	Oxidation (M); Phospho (ST)	0.0000200010000000000000.0	S107				31.45	1	0	783 : Tax_Id=10090 Gene_Symbol=Eps15l1 Isoform 1 of Epidermal growth factor receptor substrate 15-like 1	Eps15l1	Q60902	EP15R_MOUSE	IPI00420185	0.868	─
906	FHDTSSPLMATQSSAETHWAVR	852.372	3	Oxidation (M); Phospho (ST)	0.0000020010000000000000.0	S108				29.5	1	0	726 : Tax_Id=10090 Gene_Symbol=Eps15l1 Isoform 1 of Epidermal growth factor receptor substrate 15-like 1	Eps15l1	Q60902	EP15R_MOUSE	IPI00420185	0.741	1.147
907	RQSLEVAAPEGPK	731.359	2	Phospho (ST)	0.0020000000000.0	S39				65.05	3	1	673 : Tax_Id=10090 Gene_Symbol=Epsti1 Epithelial stromal interaction 1	Epsti1	Q8VDI1	ESIP1_MOUSE	IPI00165822	0.84	2.119
908	ILSDDEDEDEEDAFK	925.35	2	Phospho (ST)	0.002000000000000.0	S1021				35.06	1	0	1080 : Tax_Id=10090 Gene_Symbol=Ercc6l DNA excision repair protein ERCC-6-like	Ercc6l	Q8BHK9	ERC6L_MOUSE	IPI00221889	1.428	─
909	SSSSLLASPSHIAAK	768.377	2	Phospho (ST)	0.020000000000000.0	S661				36.06	1	0	1184 : Tax_Id=10090 Gene_Symbol=Esyt2 Isoform 1 of Extended synaptotagmin-2	Esyt2	Q3TZZ7	ESYT2_MOUSE	IPI00266942	NAN	─
910	SSSSLLASPSHIAAK	768.377	2	Phospho (ST)	0.002000000000000.0	S662				33.54	1	0	1184 : Tax_Id=10090 Gene_Symbol=Esyt2 Isoform 1 of Extended synaptotagmin-2	Esyt2	Q3TZZ7	ESYT2_MOUSE	IPI00266942	NAN	─
911	VPSYDSFDYEDYPAALPNHKPK	878.392	3	Phospho (ST)	0.0020000000000000000000.0	S282				35.38	5	0	1105 : Tax_Id=10090 Gene_Symbol=Ets1 Protein C-ets-1	Ets1	P27577	ETS1_MOUSE	IPI00117744	1.212	─
912	RLSPVEK	454.734	2	Phospho (ST)	0.0020000.0	S215				33.89	11	1	806 : Tax_Id=10090 Gene_Symbol=Etv6 Transcription factor ETV6	Etv6	P97360	ETV6_MOUSE	IPI00124171	NAN	─
913	RASVVSLMTWKPSK	562.62	3	Oxidation (M); Phospho (ST)	0.00200001000000.0	S269				46.73	4	1	286 : Tax_Id=10090 Gene_Symbol=Evi2b Protein EVI2B	Evi2b	Q8VD58	EVI2B_MOUSE	IPI00122599	-9999	─
914	LFESSEHINDTSNLK	907.403	2	Phospho (ST)	0.000200000000000.0	S295				72.58	6	0	594 : Tax_Id=10090 Gene_Symbol=Evi2b EVI2B protein precursor	Evi2b	Q8VD58	EVI2B_MOUSE	IPI00122599	1.822	1.165
915	KEDESQTEDPSTSPSPGTR	1064.44	2	Phospho (ST)	0.0000000000002000000.0	S302				56.91	2	1	73 : Tax_Id=10090 Gene_Symbol=Evl Isoform 2 of Ena/VASP-like protein	Evl	P70429	EVL_MOUSE	IPI00109256	1.804	─
916	ASSGGGGGGLMEEMNK	797.3	2	2 Oxidation (M); Phospho (ST)	0.0020000000100100.0	S258				32.47	1	0	73 : Tax_Id=10090 Gene_Symbol=Evl Isoform 2 of Ena/VASP-like protein	Evl	P70429	EVL_MOUSE	IPI00109256	1.566	─
917	VKPAGSVNDVGLDALDLDR	678.668	3	Phospho (ST)	0.0000020000000000000.0	S367				40.57	3	0	73 : Tax_Id=10090 Gene_Symbol=Evl Isoform 2 of Ena/VASP-like protein	Evl	P70429	EVL_MOUSE	IPI00109256	1.467	─
918	RVQRPEDASGGSSPSGTSK	661.636	3	Phospho (ST)	0.0000000000000020000.0	S246				31.1	1	1	73 : Tax_Id=10090 Gene_Symbol=Evl Isoform 2 of Ena/VASP-like protein	Evl	P70429	EVL_MOUSE	IPI00109256	-9999	─
919	RVQRPEDASGGSSPSGTSK	661.635	3	Phospho (ST)	0.0000000000002000000.0	S244				56.71	1	1	73 : Tax_Id=10090 Gene_Symbol=Evl Isoform 2 of Ena/VASP-like protein	Evl	P70429	EVL_MOUSE	IPI00109256	-9999	─
920	TPSVAKSPEAK	597.792	2	Phospho (ST)	0.00000020000.0	S347				32.95	3	1	114 : Tax_Id=10090 Gene_Symbol=Evl Isoform 2 of Ena/VASP-like protein	Evl	P70429	EVL_MOUSE	IPI00109256	NAN	2.567
921	TPSVAKSPEAK	597.792	2	Phospho (ST)	0.00200000000.0	S343				32.92	1	1	114 : Tax_Id=10090 Gene_Symbol=Evl Isoform 2 of Ena/VASP-like protein	Evl	P70429	EVL_MOUSE	IPI00109256	─	2.567
922	SNSVEKPVSSLLSR	791.895	2	Phospho (ST)	0.20000000000000.0	S327				53.36	4	0	114 : Tax_Id=10090 Gene_Symbol=Evl Isoform 2 of Ena/VASP-like protein	Evl	P70429	EVL_MOUSE	IPI00109256	0.111	1.529
923	SNSVEKPVSSLLSR	791.895	2	Phospho (ST)	0.00200000000000.0	S329				61.62	4	0	114 : Tax_Id=10090 Gene_Symbol=Evl Isoform 2 of Ena/VASP-like protein	Evl	P70429	EVL_MOUSE	IPI00109256	0.111	1.528
924	VKPAGSVNDVGLDALDLDR	1017.5	2	Phospho (ST)	0.0000020000000000000.0	S367				90.8	8	0	114 : Tax_Id=10090 Gene_Symbol=Evl Isoform 2 of Ena/VASP-like protein	Evl	P70429	EVL_MOUSE	IPI00109256	1.731	0.696
925	FGLHGSSGK	485.213	2	Phospho (ST)	0.000000200.0	S449				41.38	1	0	976 : Tax_Id=10090 Gene_Symbol=Exoc1 Exocyst complex component 1	Exoc1	Q5PPR2	Q5PPR2_MOUSE	IPI00751036	NAN	─
926	MDTGEVSDIGSQGAPIVLSDSEEEEMIILEPEK	1247.2	3	2 Oxidation (M); 2 Phospho (ST)	0.100000000000000000202000010000000.0	S393	S395			50	3	0	457 : Tax_Id=10090 Gene_Symbol=Exosc9 Exosome complex exonuclease RRP45	Exosc9	Q9JHI7	EXOS9_MOUSE	IPI00119442	1.15	─
927	SENMSPVLR	564.741	2	Oxidation (M); Phospho (ST)	0.000120000.0	S191				46.7	3	0	652 : Tax_Id=10090 Gene_Symbol=Fadd Protein FADD	Fadd	Q61160	FADD_MOUSE	IPI00117888	2.617	2.859
928	TPSGEFLER	558.242	2	Phospho (ST)	0.002000000.0	S581				29.73	1	0	823 : Tax_Id=10090 Gene_Symbol=Faf1 FAS-associated factor 1	Faf1	P54731	FAF1_MOUSE	IPI00108791	NAN	─
929	RPPESPPIVEEWNSR	936.936	2	Phospho (ST)	0.000020000000000.0	S36				34.43	2	0	483 : Tax_Id=10090 Gene_Symbol=Fam103a1;LOC100048057 Protein FAM103A1	Fam103a1;LOC100048057	Q9CQY2	RAM_MOUSE	IPI00133339	5.029	─
930	RPPESPPIVEEWNSR	624.96	3	Phospho (ST)	0.000020000000000.0	S36				41.55	9	0	483 : Tax_Id=10090 Gene_Symbol=Fam103a1;LOC100048057 Protein FAM103A1	Fam103a1;LOC100048057	Q9CQY2	RAM_MOUSE	IPI00133339	0.56	─
931	HGLLLPASPVR	620.334	2	Phospho (ST)	0.00000002000.0	S73				43.01	2	0	516 : Tax_Id=10090 Gene_Symbol=Fam122a Protein FAM122A	Fam122a	Q9DB52	F122A_MOUSE	IPI00154109	NAN	─
932	RIDFIPVSPAPSPTR	906.927	2	2 Phospho (ST)	0.000000020002000.0	S140	S144			47.76	9	1	516 : Tax_Id=10090 Gene_Symbol=Fam122a Protein FAM122A	Fam122a	Q9DB52	F122A_MOUSE	IPI00154109	1.537	─
933	SNSAPLIHGLSDSSPVFQAEAPSAR	873.414	3	Phospho (ST)	0.0000000000002000000000000.0	S44				39.28	1	0	516 : Tax_Id=10090 Gene_Symbol=Fam122a Protein FAM122A	Fam122a	Q9DB52	F122A_MOUSE	IPI00154109	-9999	─
934	SNSAPLIHGLSDSSPVFQAEAPSAR	873.414	3	Phospho (ST)	0.2000000000000000000000000.0	S32				51.42	1	0	516 : Tax_Id=10090 Gene_Symbol=Fam122a Protein FAM122A	Fam122a	Q9DB52	F122A_MOUSE	IPI00154109	-9999	─
935	SNSAPLIHGLSDSSPVFQAEAPSAR	873.414	3	Phospho (ST)	0.0020000000000000000000000.0	S34				41.6	4	0	516 : Tax_Id=10090 Gene_Symbol=Fam122a Protein FAM122A	Fam122a	Q9DB52	F122A_MOUSE	IPI00154109	-9999	─
936	AQSENLELLSLK	712.856	2	Phospho (ST)	0.002000000000.0	S415				50.65	1	0	1174 : Tax_Id=10090 Gene_Symbol=Fam126a Hyccin	Fam126a	Q6P9N1	HYCCI_MOUSE	IPI00118616	9999	─
937	AMSGSWER	510.186	2	Oxidation (M); Phospho (ST)	0.01200000.0	S26				35.49	1	0	616 : Tax_Id=10090 Gene_Symbol=Fam134c Isoform 1 of Protein FAM134C	Fam134c	Q9CQV4	F134C_MOUSE	IPI00133174	9999	─
938	GQTPLTEGSEDLDGHSDPEESFAR	885.368	3	Phospho (ST)	0.000000000000000200000000.0	S320				36.97	2	0	616 : Tax_Id=10090 Gene_Symbol=Fam134c Isoform 1 of Protein FAM134C	Fam134c	Q9CQV4	F134C_MOUSE	IPI00133174	0.674	─
939	TASELLLDR	549.265	2	Phospho (ST)	0.002000000.0	S1646				54.96	11	0	442 : Tax_Id=10090 Gene_Symbol=Fam38a family with sequence similarity 38, member A	Fam38a	E2JF22	PIEZ1_MOUSE	IPI00620800	NAN	─
940	KDSEGYSESPDLEFEYADTDK	835.668	3	Phospho (ST)	0.000000200000000000000.0	S63				35.81	1	1	131 : Tax_Id=10090 Gene_Symbol=Fam40a Isoform 1 of Protein FAM40A	Fam40a	Q8C079	STRP1_MOUSE	IPI00223670	1.847	─
941	KDSEGYSESPDLEFEYADTDK	835.668	3	Phospho (Y)	0.000003000000000000000.0	Y62				47.3	5	1	131 : Tax_Id=10090 Gene_Symbol=Fam40a Isoform 1 of Protein FAM40A	Fam40a	Q8C079	STRP1_MOUSE	IPI00223670	1.846	─
942	KDSEGYSESPDLEFEYADTDK	835.667	3	Phospho (ST)	0.002000000000000000000.0	S59				35.91	2	1	131 : Tax_Id=10090 Gene_Symbol=Fam40a Isoform 1 of Protein FAM40A	Fam40a	Q8C079	STRP1_MOUSE	IPI00223670	1.842	─
943	KDSEGYSESPDLEFEYADTDK	1253	2	Phospho (ST)	0.002000000000000000000.0	S59				108.24	9	1	131 : Tax_Id=10090 Gene_Symbol=Fam40a Isoform 1 of Protein FAM40A	Fam40a	Q8C079	STRP1_MOUSE	IPI00223670	1.467	─
944	AASPPASASDLIEQQQK	910.925	2	Phospho (ST)	0.00200000000000000.0	S335				59.52	4	0	131 : Tax_Id=10090 Gene_Symbol=Fam40a Isoform 1 of Protein FAM40A	Fam40a	Q8C079	STRP1_MOUSE	IPI00223670	1.004	─
945	ADEENDSQMSPSHSSADDHSNWFVIGSK	1058.42	3	Oxidation (M); Phospho (ST)	0.0000000012000000000000000000.0	S381				29.44	1	0	1304 : Tax_Id=10090 Gene_Symbol=Fam48a Isoform 2 of Protein FAM48A	Fam48a	Q7TT00	SP20H_MOUSE	IPI00404628	1.053	─
946	SSSFSLPAR	516.231	2	Phospho (ST)	0.002000000.0	S168				49.28	4	0	1165 : Tax_Id=10090 Gene_Symbol=Fam53b Isoform 1 of Protein FAM53B	Fam53b	Q8BGR5	FA53B_MOUSE	IPI00221682	NAN	─
947	NASVPNLR	475.725	2	Phospho (ST)	0.00200000.0	S100				29.85	1	0	455 : Tax_Id=10090 Gene_Symbol=Fam54b Isoform 1 of Protein FAM54B	Fam54b	Q9CWE0	MFR1L_MOUSE	IPI00109033	NAN	─
948	ASSFADMMGILK	691.791	2	2 Oxidation (M); Phospho (ST)	0.002000110000.0	S235				39.52	13	0	455 : Tax_Id=10090 Gene_Symbol=Fam54b Isoform 1 of Protein FAM54B	Fam54b	Q9CWE0	MFR1L_MOUSE	IPI00109033	1.131	─
949	ASSFADMMGILK	691.79	2	2 Oxidation (M); Phospho (ST)	0.020000110000.0	S234				38.62	2	0	455 : Tax_Id=10090 Gene_Symbol=Fam54b Isoform 1 of Protein FAM54B	Fam54b	Q9CWE0	MFR1L_MOUSE	IPI00109033	1.131	─
950	NSLGEDHEPK	603.245	2	Phospho (ST)	0.0200000000.0	S508				34.82	1	0	59 : Tax_Id=10090 Gene_Symbol=Fam65b Isoform 2 of Protein FAM65B	Fam65b	Q80U16	FA65B_MOUSE	IPI00222280	9999	─
951	SHSLPNSLDYAQASER	618.939	3	Phospho (ST)	0.0020000000000000.0	S46				38.97	1	0	315 : Tax_Id=10090 Gene_Symbol=Fam82a2 Regulator of microtubule dynamics protein 3	Fam82a2	Q3UJU9	RMD3_MOUSE	IPI00678532	1.291	─
952	SHSLPNSLDYAQASER	927.905	2	Phospho (ST)	0.0020000000000000.0	S46				65.07	14	0	315 : Tax_Id=10090 Gene_Symbol=Fam82a2 Regulator of microtubule dynamics protein 3	Fam82a2	Q3UJU9	RMD3_MOUSE	IPI00678532	1.179	─
953	SHSLPNSLDYAQASER	927.905	2	Phospho (ST)	0.2000000000000000.0	S44				29.1	1	0	315 : Tax_Id=10090 Gene_Symbol=Fam82a2 Regulator of microtubule dynamics protein 3	Fam82a2	Q3UJU9	RMD3_MOUSE	IPI00678532	1.178	─
954	KDSLDLDVEAASSPAAAALEEDDSSGR	933.746	3	Phospho (ST)	0.002000000000000000000000000.0	S212				40.76	1	1	315 : Tax_Id=10090 Gene_Symbol=Fam82a2 Regulator of microtubule dynamics protein 3	Fam82a2	Q3UJU9	RMD3_MOUSE	IPI00678532	0.998	─
955	KIEESDEEAVQAK	778.348	2	Phospho (ST)	0.0000200000000.0	S692				83.05	5	1	580 : Tax_Id=10090 Gene_Symbol=Fbxl11 Isoform 1 of JmjC domain-containing histone demethylation protein 1A	Fbxl11	P59997	KDM2A_MOUSE	IPI00742275	3.526	0.981
956	GAGSPPPASDWGR	667.78	2	Phospho (ST)	0.0002000000000.0	S11				37.26	4	0	796 : Tax_Id=10090 Gene_Symbol=Fbxo4 F-box only protein 4	Fbxo4	Q8CHQ0	FBX4_MOUSE	IPI00336840	0.53	─
957	APSPGPWGPEGGADSLTPADPTR	1157.01	2	Phospho (ST)	0.00200000000000000000000.0	S518				59.53	1	0	1256 : Tax_Id=10090 Gene_Symbol=Fcho1 FCH domain only protein 1	Fcho1	Q8K285	FCHO1_MOUSE	IPI00621763	0.581	─
958	TASGDYIDSSWELR	840.352	2	Phospho (ST)	0.20000000000000.0	T6				65.19	2	0	470 : Tax_Id=10090 Gene_Symbol=Fermt3 Fermitin family homolog 3	Fermt3	Q8K1B8	URP2_MOUSE	IPI00169731	0.91	─
959	TASGDYIDSSWELR	840.351	2	Phospho (ST)	0.00200000000000.0	S8				80.92	2	0	470 : Tax_Id=10090 Gene_Symbol=Fermt3 Fermitin family homolog 3	Fermt3	Q8K1B8	URP2_MOUSE	IPI00169731	0.909	─
960	GPASVEGALDLSDGHPPSKSPEGK	804.708	3	Phospho (ST)	0.000000000000000000020000.0	S160				42.24	7	1	478 : Tax_Id=10090 Gene_Symbol=Fgfr1op Putative uncharacterized protein	Fgfr1op	Q8C0Y5	Q8C0Y5_MOUSE	IPI00404365	0.907	─
961	SNSNSSSVITTEDNK	831.847	2	Phospho (ST)	0.002000000000000.0	S1047				68.34	2	0	393 : Tax_Id=10090 Gene_Symbol=Filip1l Isoform 3 of Filamin A-interacting protein 1-like	Filip1l	Q6P6L0	FIL1L_MOUSE	IPI00876144	1.24	─
962	RISDPQVFSK	628.805	2	Phospho (ST)	0.0020000000.0	S789				60.11	16	1	393 : Tax_Id=10090 Gene_Symbol=Filip1l Isoform 3 of Filamin A-interacting protein 1-like	Filip1l	Q6P6L0	FIL1L_MOUSE	IPI00876144	1.34	0.424
963	AEFTSPPSLFK	652.302	2	Phospho (ST)	0.00002000000.0	S235				38.48	4	0	186 : Tax_Id=10090 Gene_Symbol=Fip1l1 Isoform 1 of Pre-mRNA 3'-end-processing factor FIP1	Fip1l1	Q9D824	FIP1_MOUSE	IPI00110716	NAN	─
964	DHSPTPSVFNSDEER	599.576	3	Phospho (ST)	0.002000000000000.0	S479				44.81	3	0	186 : Tax_Id=10090 Gene_Symbol=Fip1l1 Isoform 1 of Pre-mRNA 3'-end-processing factor FIP1	Fip1l1	Q9D824	FIP1_MOUSE	IPI00110716	1.576	─
965	DHSPTPSVFNSDEER	599.575	3	Phospho (ST)	0.000020000000000.0	T481				31.52	1	0	186 : Tax_Id=10090 Gene_Symbol=Fip1l1 Isoform 1 of Pre-mRNA 3'-end-processing factor FIP1	Fip1l1	Q9D824	FIP1_MOUSE	IPI00110716	1.575	─
966	DHSPTPSVFNSDEER	599.576	3	Phospho (ST)	0.000000200000000.0	S483				33.99	1	0	186 : Tax_Id=10090 Gene_Symbol=Fip1l1 Isoform 1 of Pre-mRNA 3'-end-processing factor FIP1	Fip1l1	Q9D824	FIP1_MOUSE	IPI00110716	1.571	─
967	ERDHSPTPSVFNSDEER	1041.43	2	Phospho (ST)	0.00002000000000000.0	S479				36.7	1	1	186 : Tax_Id=10090 Gene_Symbol=Fip1l1 Isoform 1 of Pre-mRNA 3'-end-processing factor FIP1	Fip1l1	Q9D824	FIP1_MOUSE	IPI00110716	-9999	─
968	DHSPTPSVFNSDEER	898.859	2	Phospho (ST)	0.002000000000000.0	S479				91.86	8	0	316 : Tax_Id=10090 Gene_Symbol=Fip1l1 Isoform 1 of Pre-mRNA 3'-end-processing factor FIP1	Fip1l1	Q9D824	FIP1_MOUSE	IPI00110716	-9999	0.788
969	DHSPTPSVFNSDEER	938.842	2	2 Phospho (ST)	0.002000000020000.0	S479	S487			54.57	3	0	316 : Tax_Id=10090 Gene_Symbol=Fip1l1 Isoform 1 of Pre-mRNA 3'-end-processing factor FIP1	Fip1l1	Q9D824	FIP1_MOUSE	IPI00110716	1.264	0.643
970	ERDHSPTPSVFNSDEER	694.623	3	Phospho (ST)	0.00000020000000000.0	T481				30.8	3	1	316 : Tax_Id=10090 Gene_Symbol=Fip1l1 Isoform 1 of Pre-mRNA 3'-end-processing factor FIP1	Fip1l1	Q9D824	FIP1_MOUSE	IPI00110716	1.174	0.566
971	ERDHSPTPSVFNSDEER	694.623	3	Phospho (ST)	0.00002000000000000.0	S479				44.86	1	1	316 : Tax_Id=10090 Gene_Symbol=Fip1l1 Isoform 1 of Pre-mRNA 3'-end-processing factor FIP1	Fip1l1	Q9D824	FIP1_MOUSE	IPI00110716	1.174	0.566
972	SNSLSEQLTVNSNPDTVK	1006.96	2	Phospho (ST)	0.002000000000000000.0	S344				76.45	11	0	147 : Tax_Id=10090 Gene_Symbol=Fkbp15 Isoform B of FK506-binding protein 15	Fkbp15	Q6P9Q6	FKB15_MOUSE	IPI00458068	1.886	─
973	RLSLTPDPEK	618.305	2	Phospho (ST)	0.0020000000.0	S1091				29.46	1	1	147 : Tax_Id=10090 Gene_Symbol=Fkbp15 Isoform B of FK506-binding protein 15	Fkbp15	Q6P9Q6	FKB15_MOUSE	IPI00458068	0.846	─
974	AHSPAEGASSESSSPGPK	881.867	2	Phospho (ST)	0.002000000000000000.0	S62				45.07	2	0	573 : Tax_Id=10090 Gene_Symbol=Flcn Folliculin	Flcn	Q8QZS3	FLCN_MOUSE	IPI00323161	1.674	─
975	ADMTASGSPDYGQPHK	879.345	2	Oxidation (M); Phospho (ST)	0.0010020000000000.0	S37				53.56	3	0	474 : Tax_Id=10090 Gene_Symbol=Fli1 Friend leukemia integration 1 transcription factor	Fli1	P26323	FLI1_MOUSE	IPI00331273	-9999	─
976	ADMTASGSPDYGQPHK	879.346	2	Oxidation (M); Phospho (ST)	0.0010000200000000.0	S39				56.53	4	0	302 : Tax_Id=10090 Gene_Symbol=Fli1 Friend leukemia integration 1 transcription factor	Fli1	P26323	FLI1_MOUSE	IPI00331273	-9999	9999
977	ADMTASGSPDYGQPHK	879.343	2	Oxidation (M); Phospho (ST)	0.0012000000000000.0	T35				48.07	1	0	302 : Tax_Id=10090 Gene_Symbol=Fli1 Friend leukemia integration 1 transcription factor	Fli1	P26323	FLI1_MOUSE	IPI00331273	-9999	9999
978	ADMTASGSPDYGQPHK	871.348	2	Phospho (ST)	0.0000020000000000.0	S37				39.8	1	0	302 : Tax_Id=10090 Gene_Symbol=Fli1 Friend leukemia integration 1 transcription factor	Fli1	P26323	FLI1_MOUSE	IPI00331273	─	1.169
979	ADMTASGSPDYGQPHK	871.346	2	Phospho (ST)	0.0000000200000000.0	S39				45.33	3	0	302 : Tax_Id=10090 Gene_Symbol=Fli1 Friend leukemia integration 1 transcription factor	Fli1	P26323	FLI1_MOUSE	IPI00331273	─	1.167
980	ADMTASGSPDYGQPHK	871.347	2	Phospho (ST)	0.0002000000000000.0	T35				43.51	1	0	302 : Tax_Id=10090 Gene_Symbol=Fli1 Friend leukemia integration 1 transcription factor	Fli1	P26323	FLI1_MOUSE	IPI00331273	─	1.122
981	SPFSVGVSPSLDLSK	800.388	2	Phospho (ST)	0.000000000200000.0	S968				45.05	1	0	1177 : Tax_Id=10090 Gene_Symbol=Flna Isoform 1 of Filamin-A	Flna	Q8BTM8	FLNA_MOUSE	IPI00131138	1.871	─
982	VKESITR	456.731	2	Phospho (ST)	0.0002000.0	S2143				29.98	1	1	1177 : Tax_Id=10090 Gene_Symbol=Flna Isoform 1 of Filamin-A	Flna	Q8BTM8	FLNA_MOUSE	IPI00131138	-9999	─
983	EAAADTSGREEPPTPKSPPK	715.666	3	Phospho (ST)	0.00000000000000002000.0	S1021				43.26	3	2	476 : Tax_Id=10090 Gene_Symbol=Fmnl1 Isoform 1 of Formin-like protein 1	Fmnl1	Q9JL26	FMNL1_MOUSE	IPI00123377	0.157	─
984	SKPLDQSVEDLSK	763.361	2	Phospho (ST)	0.0000002000000.0	S184				52.49	9	0	239 : Tax_Id=10090 Gene_Symbol=Fmnl1 Isoform 1 of Formin-like protein 1	Fmnl1	Q9JL26	FMNL1_MOUSE	IPI00123377	1.692	1.05
985	TVSDNSLSSSK	602.758	2	Phospho (ST)	0.00200000000.0	S296				63.99	5	0	395 : Tax_Id=10090 Gene_Symbol=Fnbp1 Formin binding protein 1	Fnbp1	Q80TY0	FNBP1_MOUSE	IPI00116278	1.894	1.607
986	RPILQLSPPGPR	705.885	2	Phospho (ST)	0.000000200000.0	S19				36.08	2	0	37 : Tax_Id=10090 Gene_Symbol=Fnbp4 formin binding protein 4	Fnbp4	Q6ZQ03	FNBP4_MOUSE	IPI00119242	NAN	─
987	TGRDSPENGETAIGAEDSEK	1071.94	2	Phospho (ST)	0.00000000002000000000.0	T493				45.2	1	1	37 : Tax_Id=10090 Gene_Symbol=Fnbp4 formin binding protein 4	Fnbp4	Q6ZQ03	FNBP4_MOUSE	IPI00119242	2.288	─
988	ALEEGDGSVSGSSPR	764.32	2	Phospho (ST)	0.000000000000200.0	S440				43.49	1	0	30 : Tax_Id=10090 Gene_Symbol=Fnbp4 formin binding protein 4	Fnbp4	Q6ZQ03	FNBP4_MOUSE	IPI00119242	1.143	2.266
989	TGRDSPENGETAIGAEDSEK	1071.94	2	Phospho (ST)	0.00002000000000000000.0	S487				62.87	3	1	30 : Tax_Id=10090 Gene_Symbol=Fnbp4 formin binding protein 4	Fnbp4	Q6ZQ03	FNBP4_MOUSE	IPI00119242	2.287	1.134
990	IDEISDKETEVEESSEK	1023.93	2	Phospho (ST)	0.00002000000000000.0	S507				89.63	9	1	30 : Tax_Id=10090 Gene_Symbol=Fnbp4 formin binding protein 4	Fnbp4	Q6ZQ03	FNBP4_MOUSE	IPI00119242	1.273	0.642
991	IDEISDKETEVEESSEK	682.959	3	Phospho (ST)	0.00002000000000000.0	S507				37.49	1	1	30 : Tax_Id=10090 Gene_Symbol=Fnbp4 formin binding protein 4	Fnbp4	Q6ZQ03	FNBP4_MOUSE	IPI00119242	─	0.485
992	EEAPASPLRPLYPQISPLK	729.38	3	Phospho (ST)	0.0000020000000000000.0	S199				30.03	1	0	520 : Tax_Id=10090 Gene_Symbol=Foxk1 Forkhead box protein K1	Foxk1	P42128	FOXK1_MOUSE	IPI00656285	NAN	─
993	SAPASPTHPGLMSPR	841.344	2	Oxidation (M); 2 Phospho (ST)	0.200020000001000.0	S402	S406			45.56	13	0	520 : Tax_Id=10090 Gene_Symbol=Foxk1 Forkhead box protein K1	Foxk1	P42128	FOXK1_MOUSE	IPI00656285	NAN	─
994	SAPASPTHPGLMSPR	841.344	2	Oxidation (M); 2 Phospho (ST)	0.000020000001200.0	S406	S414			32.7	1	0	520 : Tax_Id=10090 Gene_Symbol=Foxk1 Forkhead box protein K1	Foxk1	P42128	FOXK1_MOUSE	IPI00656285	1.133	─
995	QSPGPALAR	488.734	2	Phospho (ST)	0.020000000.0	S87				26.21	1	0	644 : Tax_Id=10090 Gene_Symbol=Foxk1;ENSMUSG00000075577 Forkhead box protein K1	Foxk1;ENSMUSG00000075577	P42128	FOXK1_MOUSE	IPI00656285	─	2.71
996	EGSPIPHDPDLGSK	764.837	2	Phospho (ST)	0.00200000000000.0	S431				38.81	3	0	644 : Tax_Id=10090 Gene_Symbol=Foxk1;ENSMUSG00000075577 Forkhead box protein K1	Foxk1;ENSMUSG00000075577	P42128	FOXK1_MOUSE	IPI00656285	0.885	1.944
997	SVSPVQDLDDDTPPSPAHSDMPYDAR	970.072	3	Oxidation (M); Phospho (ST)	0.20000000000000000000100000.0	S83				36.82	2	0	951 : Tax_Id=10090 Gene_Symbol=Foxn3 Forkhead box protein N3	Foxn3	Q499D0	FOXN3_MOUSE	IPI00136780	1.21	─
998	SVSPVQDLDDDTPPSPAHSDMPYDAR	970.072	3	Oxidation (M); Phospho (ST)	0.00200000000000000000100000.0	S85				36.03	4	0	951 : Tax_Id=10090 Gene_Symbol=Foxn3 Forkhead box protein N3	Foxn3	Q499D0	FOXN3_MOUSE	IPI00136780	1.177	─
999	ELLTSDSPPHNDIMSPVDPGVAQPNSR	990.451	3	Oxidation (M); Phospho (ST)	0.000000200000010000000000000.0	S467				63.46	5	0	188 : Tax_Id=10090 Gene_Symbol=Foxo1 forkhead box O1	Foxo1	Q9R1E0	FOXO1_MOUSE	IPI00311101	0.877	─
1000	LSPIMTEQDDLGDGDVHSLVYPPSAAK	1476.17	2	Oxidation (M); Phospho (ST)	0.000012000000000000000000000.0	T330				32.45	1	0	188 : Tax_Id=10090 Gene_Symbol=Foxo1 forkhead box O1	Foxo1	Q9R1E0	FOXO1_MOUSE	IPI00311101	-9999	─
1001	ASLQSGQEGPGDSPGSQFSK	1022.43	2	Phospho (ST)	0.00000000000020000000.0	S284				84.88	3	0	402 : Tax_Id=10090 Gene_Symbol=Foxo1 Forkhead protein FKHR	Foxo1	Q9R1E0	FOXO1_MOUSE	IPI00311101	1.082	1.808
1002	LSPIMTEQDDLGDGDVHSLVYPPSAAK	984.45	3	Oxidation (M); Phospho (ST)	0.020010000000000000000000000.0	S326				66.18	6	0	402 : Tax_Id=10090 Gene_Symbol=Foxo1 Forkhead protein FKHR	Foxo1	Q9R1E0	FOXO1_MOUSE	IPI00311101	1.104	0.691
1003	LSPIMTEQDDLGDGDVHSLVYPPSAAK	979.118	3	Phospho (ST)	0.020000000000000000000000000.0	S326				53.82	6	0	402 : Tax_Id=10090 Gene_Symbol=Foxo1 Forkhead protein FKHR	Foxo1	Q9R1E0	FOXO1_MOUSE	IPI00311101	─	0.532
1004	EELNGAMEHTNSNESDSSPGR	786.305	3	Oxidation (M); Phospho (ST)	0.000000100000000002000.0	S649				31.26	1	0	303 : Tax_Id=10090 Gene_Symbol=Foxp1 Isoform 2 of Forkhead box protein P1	Foxp1	P58462	FOXP1_MOUSE	IPI00230542	0.668	─
1005	RYSDKYNVPISSADIAQNQEFYK	939.436	3	Phospho (Y)	0.00000300000000000000000.0	Y471				42.27	1	2	419 : Tax_Id=10090 Gene_Symbol=Foxp1 Isoform 2 of Forkhead box protein P1	Foxp1	P58462	FOXP1_MOUSE	IPI00230542	1.881	1.539
1006	RYSDKYNVPISSADIAQNQEFYK	939.433	3	Phospho (ST)	0.00200000000000000000000.0	S468				73.58	5	2	419 : Tax_Id=10090 Gene_Symbol=Foxp1 Isoform 2 of Forkhead box protein P1	Foxp1	P58462	FOXP1_MOUSE	IPI00230542	1.219	1.507
1007	NSDLFTVLSR	616.29	2	Phospho (ST)	0.0000000020.0	S1936				41.1	3	0	1028 : Tax_Id=10090 Gene_Symbol=Fry furry homolog	Fry	E9Q8I9	FRY_MOUSE	IPI00848482	0.777	─
1008	AYGVDVGSPEISFAK	810.371	2	Phospho (ST)	0.000000020000000.0	S567				41.6	2	0	1091 : Tax_Id=10090 Gene_Symbol=Fryl Fryl protein	Fryl	Q80XD5	Q80XD5_MOUSE	IPI00229629	NAN	─
1009	ALDISLSSEEEEEGDEEEAVAETK	1385.04	2	2 Phospho (ST)	0.000000220000000000000000.0	S335	S336			87.85	11	0	83 : Tax_Id=10090 Gene_Symbol=Ftsj3 Putative rRNA methyltransferase 3	Ftsj3	Q9DBE9	SPB1_MOUSE	IPI00119632	1.037	─
1010	HLSSTSDDEPLSSVNHAAK	718.963	3	2 Phospho (ST)	0.0002020000000000000.0	S28	S30			30.57	1	0	345 : Tax_Id=10090 Gene_Symbol=Ftsjd2 FtsJ methyltransferase domain-containing protein 2	Ftsjd2	Q9DBC3	CMTR1_MOUSE	IPI00459652	1.387	─
1011	HLSSTSDDEPLSSVNHAAK	1077.94	2	2 Phospho (ST)	0.0020020000000000000.0	S27	S30			36.5	4	0	345 : Tax_Id=10090 Gene_Symbol=Ftsjd2 FtsJ methyltransferase domain-containing protein 2	Ftsjd2	Q9DBC3	CMTR1_MOUSE	IPI00459652	1.332	─
1012	HLSSTSDDEPLSSVNHAAK	1077.94	2	2 Phospho (ST)	0.0020000000020000000.0	S27	S36			33.21	1	0	345 : Tax_Id=10090 Gene_Symbol=Ftsjd2 FtsJ methyltransferase domain-containing protein 2	Ftsjd2	Q9DBC3	CMTR1_MOUSE	IPI00459652	1.331	─
1013	HLSSTSDDEPLSSVNHAAK	1077.94	2	2 Phospho (ST)	0.0020200000000000000.0	S27	T29			33.61	2	0	345 : Tax_Id=10090 Gene_Symbol=Ftsjd2 FtsJ methyltransferase domain-containing protein 2	Ftsjd2	Q9DBC3	CMTR1_MOUSE	IPI00459652	1.331	─
1014	HLSSTSDDEPLSSVNHAAK	1077.94	2	2 Phospho (ST)	0.0000220000000000000.0	T29	S30			39.43	1	0	345 : Tax_Id=10090 Gene_Symbol=Ftsjd2 FtsJ methyltransferase domain-containing protein 2	Ftsjd2	Q9DBC3	CMTR1_MOUSE	IPI00459652	1.331	─
1015	HLSSTSDDEPLSSVNHAAK	1037.96	2	Phospho (ST)	0.0002000000000000000.0	S28				36.73	1	0	345 : Tax_Id=10090 Gene_Symbol=Ftsjd2 FtsJ methyltransferase domain-containing protein 2	Ftsjd2	Q9DBC3	CMTR1_MOUSE	IPI00459652	1.233	─
1016	HLSSTSDDEPLSSVNHAAK	692.308	3	Phospho (ST)	0.0000200000000000000.0	T29				34.83	1	0	345 : Tax_Id=10090 Gene_Symbol=Ftsjd2 FtsJ methyltransferase domain-containing protein 2	Ftsjd2	Q9DBC3	CMTR1_MOUSE	IPI00459652	1.16	─
1017	SRSFDYNYR	644.261	2	Phospho (ST)	0.002000000.0	S133				47.15	7	1	351 : Tax_Id=10090 Gene_Symbol=Fusip1 Isoform 3 of FUS-interacting serine-arginine-rich protein 1	Fusip1	Q9R0U0	SRS10_MOUSE	IPI00117232	2.394	0.533
1018	TDGSISGDRQPVTVADYISR	1149	2	2 Phospho (ST)	0.00020200000000000000.0	S602	S604			44.67	7	1	586 : Tax_Id=10090 Gene_Symbol=Fxr2 Putative uncharacterized protein	Fxr2	Q9WVR4	FXR2_MOUSE	IPI00126389	1.701	─
1019	TDGSISGDRQPVTVADYISR	1149	2	2 Phospho (ST)	0.20000200000000000000.0	T599	S604			29.39	1	1	586 : Tax_Id=10090 Gene_Symbol=Fxr2 Putative uncharacterized protein	Fxr2	Q9WVR4	FXR2_MOUSE	IPI00126389	1.684	─
1020	TDGSISGDRQPVTVADYISR	766.334	3	2 Phospho (ST)	0.00020200000000000000.0	S602	S604			42.72	1	1	586 : Tax_Id=10090 Gene_Symbol=Fxr2 Putative uncharacterized protein	Fxr2	Q9WVR4	FXR2_MOUSE	IPI00126389	1.543	─
1021	TTAVEIDYDSLKR	795.875	2	Phospho (ST)	0.0000000002000.0	S561				74.12	16	1	223 : Tax_Id=10090 Gene_Symbol=Fyb Isoform FYB-120 of FYN-binding protein	Fyb	O35601	FYB_MOUSE	IPI00226593	0.693	─
1022	GEKTPPDTELHQEPVPADLVLK	831.748	3	Phospho (ST)	0.0002000000000000000000.0	T372				33.07	1	1	1272 : Tax_Id=10090 Gene_Symbol=Fyco1 FYVE and coiled-coil domain containing 1	Fyco1	Q8VDC1	FYCO1_MOUSE	IPI00123140	-9999	─
1023	STSPAPADVAPAQEDLR	602.275	3	Phospho (ST)	0.02000000000000000.0	T230				39.35	1	0	89 : Tax_Id=10090 Gene_Symbol=G3bp1 Ras GTPase-activating protein-binding protein 1	G3bp1	P97855	G3BP1_MOUSE	IPI00130095	NAN	─
1024	STSPAPADVAPAQEDLR	902.908	2	Phospho (ST)	0.00200000000000000.0	S231				85.3	8	0	195 : Tax_Id=10090 Gene_Symbol=G3bp1 Ras GTPase-activating protein-binding protein 1	G3bp1	P97855	G3BP1_MOUSE	IPI00130095	0.407	1.607
1025	STSPAPADVAPAQEDLR	902.909	2	Phospho (ST)	0.02000000000000000.0	T230				62.21	4	0	195 : Tax_Id=10090 Gene_Symbol=G3bp1 Ras GTPase-activating protein-binding protein 1	G3bp1	P97855	G3BP1_MOUSE	IPI00130095	0.407	1.601
1026	YQDEVFGGFVTEPQEESEEEVEEPEER	1099.45	3	Phospho (ST)	0.000000000000000020000000000.0	S149				54.88	9	0	195 : Tax_Id=10090 Gene_Symbol=G3bp1 Ras GTPase-activating protein-binding protein 1	G3bp1	P97855	G3BP1_MOUSE	IPI00130095	0.799	0.916
1027	SRSSDIVSSVR	636.801	2	Phospho (ST)	0.20000000000.0	S900				65.52	4	1	169 : Tax_Id=10090 Gene_Symbol=Gapvd1 Isoform 2 of GTPase-activating protein and VPS9 domain-containing protein 1	Gapvd1	Q6PAR5	GAPD1_MOUSE	IPI00406596	2.185	─
1028	SRSSDIVSSVR	636.801	2	Phospho (ST)	0.00020000000.0	S903				42.8	1	1	169 : Tax_Id=10090 Gene_Symbol=Gapvd1 Isoform 2 of GTPase-activating protein and VPS9 domain-containing protein 1	Gapvd1	Q6PAR5	GAPD1_MOUSE	IPI00406596	2.181	─
1029	RTSPSEGAMANDESAEVMGDGESAHDSPR	1034.74	3	2 Oxidation (M); Phospho (ST)	0.00002000100000000100000000000.0	S1044				58.12	4	1	169 : Tax_Id=10090 Gene_Symbol=Gapvd1 Isoform 2 of GTPase-activating protein and VPS9 domain-containing protein 1	Gapvd1	Q6PAR5	GAPD1_MOUSE	IPI00406596	1.199	─
1030	RTSPSEGAMANDESAEVMGDGESAHDSPR	1034.74	3	2 Oxidation (M); Phospho (ST)	0.00200000100000000100000000000.0	S1042				80.74	9	1	169 : Tax_Id=10090 Gene_Symbol=Gapvd1 Isoform 2 of GTPase-activating protein and VPS9 domain-containing protein 1	Gapvd1	Q6PAR5	GAPD1_MOUSE	IPI00406596	1.193	─
1031	SRSSDIVSSVR	636.801	2	Phospho (ST)	0.00200000000.0	S902				61.91	3	1	654 : Tax_Id=10090 Gene_Symbol=Gapvd1 GTPase activating protein and VPS9 domains 1	Gapvd1	Q6PAR5	GAPD1_MOUSE	IPI00406596	2.181	9999
1032	RGSSPGSLEIPK	654.322	2	Phospho (ST)	0.002000000000.0	S859				29.14	1	1	769 : Tax_Id=10090 Gene_Symbol=Garnl1 Isoform 1 of GTPase-activating RapGAP domain-like 1	Garnl1	Q6GYP7	RGPA1_MOUSE	IPI00454161	NAN	0.96
1033	GRLTPSPDIIVLSDNEASSPR	848.68	3	4 Phospho (ST)	0.000202000000200000200.0	T121	S123	S130	S136	35.91	2	1	787 : Tax_Id=10090 Gene_Symbol=Gatad2b Isoform 1 of Transcriptional repressor p66-beta	Gatad2b	Q8VHR5	P66B_MOUSE	IPI00128615	1.32	─
1034	GRLTPSPDIIVLSDNEASSPR	848.679	3	4 Phospho (ST)	0.000202000000000002200.0	T121	S123	S135	S136	42.69	1	1	787 : Tax_Id=10090 Gene_Symbol=Gatad2b Isoform 1 of Transcriptional repressor p66-beta	Gatad2b	Q8VHR5	P66B_MOUSE	IPI00128615	1.306	─
1035	GRLTPSPDIIVLSDNEASSPR	1232.53	2	3 Phospho (ST)	0.000202000000000000200.0	T121	S123	S136		31.71	1	1	787 : Tax_Id=10090 Gene_Symbol=Gatad2b Isoform 1 of Transcriptional repressor p66-beta	Gatad2b	Q8VHR5	P66B_MOUSE	IPI00128615	1.164	─
1036	GRLTPSPDIIVLSDNEASSPR	795.369	3	2 Phospho (ST)	0.000202000000000000000.0	T121	S123			35.54	1	1	787 : Tax_Id=10090 Gene_Symbol=Gatad2b Isoform 1 of Transcriptional repressor p66-beta	Gatad2b	Q8VHR5	P66B_MOUSE	IPI00128615	1.094	─
1037	LTPSPDIIVLSDNEASSPR	1046	2	Phospho (ST)	0.0000000000000000200.0	S136				58.64	1	0	767 : Tax_Id=10090 Gene_Symbol=Gatad2b Isoform 1 of Transcriptional repressor p66 beta	Gatad2b	Q8VHR5	P66B_MOUSE	IPI00128615	0.321	3.185
1038	GYTSDSEVYTDHGRPGK	974.908	2	Phospho (ST)	0.00020000000000000.0	S1318				32.66	1	0	570 : Tax_Id=10090 Gene_Symbol=Gbf1 Golgi-specific brefeldin A-resistance factor 1	Gbf1	Q6DFZ1	Q6DFZ1_MOUSE	IPI00463493	1.831	─
1039	ADAPDAGAQSDSELPSYHQNDVSLDR	946.733	3	Phospho (ST)	0.00000000000200000000000000.0	S1300				45.3	2	0	623 : Tax_Id=10090 Gene_Symbol=Gbf1 Golgi-specific brefeldin A-resistance factor 1	Gbf1	Q6DFZ1	Q6DFZ1_MOUSE	IPI00463493	─	0.618
1040	ADAPDAGAQSDSELPSYHQNDVSLDR	946.734	3	Phospho (ST)	0.00000000020000000000000000.0	S1298				55.47	1	0	623 : Tax_Id=10090 Gene_Symbol=Gbf1 Golgi-specific brefeldin A-resistance factor 1	Gbf1	Q6DFZ1	Q6DFZ1_MOUSE	IPI00463493	1.831	0.616
1041	VLQPSPVSPSDTDTR	839.89	2	Phospho (ST)	0.000000000200000.0	S86				31.99	3	0	822 : Tax_Id=10090 Gene_Symbol=Gemin4 Putative uncharacterized protein	Gemin4	Q3URX8	Q3URX8_MOUSE	IPI00169775	1.426	─
1042	ISSPPGPPGDLEDEEGLK	958.93	2	Phospho (ST)	0.020000000000000000.0	S412				35.13	2	0	1203 : Tax_Id=10090 Gene_Symbol=Gigyf1 PERQ amino acid-rich with GYF domain-containing protein 1	Gigyf1	Q99MR1	PERQ1_MOUSE	IPI00117983	-9999	─
1043	ISSPPGPPGDLEDEEGLK	958.93	2	Phospho (ST)	0.002000000000000000.0	S413				30.18	1	0	1203 : Tax_Id=10090 Gene_Symbol=Gigyf1 PERQ amino acid-rich with GYF domain-containing protein 1	Gigyf1	Q99MR1	PERQ1_MOUSE	IPI00117983	-9999	─
1044	TVSTQHSTESQDNDQPDYDSVASDEDTDVETR	1244.47	3	2 Phospho (ST)	0.00000000000000000002002000000000.0	S393	S396			43.87	5	0	717 : Tax_Id=10090 Gene_Symbol=Git2 ARF GTPase-activating protein GIT2	Git2	Q9JLQ2	GIT2_MOUSE	IPI00124597	1.924	─
1045	LQTLQSENSSLRR	806.396	2	Phospho (ST)	0.0000000020000.0	S422				29.4	1	1	717 : Tax_Id=10090 Gene_Symbol=Git2 ARF GTPase-activating protein GIT2	Git2	Q9JLQ2	GIT2_MOUSE	IPI00124597	-9999	─
1046	TVSTQHSTESQDNDQPDYDSVASDEDTDVETR	1217.82	3	Phospho (ST)	0.00000000000000000000002000000000.0	S396				30.95	1	0	791 : Tax_Id=10090 Gene_Symbol=Git2 ARF GTPase-activating protein GIT2	Git2	Q9JLQ2	GIT2_MOUSE	IPI00124597	─	0.533
1047	SASWGSADQLK	615.264	2	Phospho (ST)	0.00200000000.0	S214				43.35	7	0	949 : Tax_Id=10090 Gene_Symbol=Glcci1 Isoform 2 of Glucocorticoid-induced transcript 1 protein	Glcci1	Q8K3I9	GLCI1_MOUSE	IPI00126712	1.237	─
1048	SASWGSADQLK	615.264	2	Phospho (ST)	0.20000000000.0	S212				36.86	1	0	949 : Tax_Id=10090 Gene_Symbol=Glcci1 Isoform 2 of Glucocorticoid-induced transcript 1 protein	Glcci1	Q8K3I9	GLCI1_MOUSE	IPI00126712	1.231	─
1049	GAGSPTPLPTK	553.268	2	Phospho (ST)	0.00020000000.0	S1427				34.26	2	0	1291 : Tax_Id=10090 Gene_Symbol=Gltscr1 glioma tumor suppressor candidate region gene 1	Gltscr1	F8VPZ9	F8VPZ9_MOUSE	IPI00340401	-9999	─
1050	KLSLSEGK	471.239	2	Phospho (ST)	0.00002000.0	S132				35.54	1	1	617 : Tax_Id=10090 Gene_Symbol=Glyr1 Nuclear protein NP60	Glyr1	Q922P9	GLYR1_MOUSE	IPI00111821	0.992	─
1051	KVFLQDSVDSE	673.798	2	Phospho (ST)	0.00000000020.0	S416				64.31	6	1	846 : Tax_Id=10090 Gene_Symbol=Gm12250 Interferon-gamma-inducible p47 GTPase	Gm12250	Q0GUM2	Q0GUM2_MOUSE	IPI00662918	1.31	─
1052	FGLNVSSISR	580.279	2	Phospho (ST)	0.0000002000.0	S163				45.06	2	0	1132 : Tax_Id=10090 Gene_Symbol=Gm6563;Sarnp SAP domain-containing ribonucleoprotein	Gm6563;Sarnp	Q9D1J3	SARNP_MOUSE	IPI00133801	NAN	─
1053	FGLNVSSISR	580.279	2	Phospho (ST)	0.0000020000.0	S162				46.48	4	0	1132 : Tax_Id=10090 Gene_Symbol=Gm6563;Sarnp SAP domain-containing ribonucleoprotein	Gm6563;Sarnp	Q9D1J3	SARNP_MOUSE	IPI00133801	NAN	─
1054	EGSQGELTPANSQSR	820.849	2	Phospho (ST)	0.002000000000000.0	S454				50.27	3	0	885 : Tax_Id=10090 Gene_Symbol=Gm9816 similar to G protein pathway suppressor 1	Gm9816	Q99LD4	CSN1_MOUSE	IPI00467796	23.638	─
1055	SLDSPTSSPGAGAR	691.802	2	Phospho (ST)	0.00020000000000.0	S436				43.76	1	0	130 : Tax_Id=10090 Gene_Symbol=Gmip Isoform 1 of GEM-interacting protein	Gmip	Q6PGG2	GMIP_MOUSE	IPI00377290	2.147	─
1056	SLDSPTSSPGAGAR	731.785	2	2 Phospho (ST)	0.00020020000000.0	S436	S439			49.69	3	0	130 : Tax_Id=10090 Gene_Symbol=Gmip Isoform 1 of GEM-interacting protein	Gmip	Q6PGG2	GMIP_MOUSE	IPI00377290	1.794	─
1057	ASSTGTESSDDFEERDPDLGDGIENGVGSPFR	1141.81	3	Phospho (ST)	0.00020000000000000000000000000000.0	T454				56.4	1	1	130 : Tax_Id=10090 Gene_Symbol=Gmip Isoform 1 of GEM-interacting protein	Gmip	Q6PGG2	GMIP_MOUSE	IPI00377290	0.25	─
1058	ASSTGTESSDDFEERDPDLGDGIENGVGSPFR	1141.81	3	Phospho (ST)	0.00200000000000000000000000000000.0	S453				39.7	1	1	130 : Tax_Id=10090 Gene_Symbol=Gmip Isoform 1 of GEM-interacting protein	Gmip	Q6PGG2	GMIP_MOUSE	IPI00377290	0.223	─
1059	DLSPEGPAPLTEEELDLR	1030.97	2	Phospho (ST)	0.002000000000000000.0	S75				53.54	2	0	473 : Tax_Id=10090 Gene_Symbol=Gmip Isoform 1 of GEM-interacting protein	Gmip	Q6PGG2	GMIP_MOUSE	IPI00377290	1.056	2.1
1060	SLDSPTSSPGAGAR	731.784	2	2 Phospho (ST)	0.00020002000000.0	S436	S440			45.84	5	0	473 : Tax_Id=10090 Gene_Symbol=Gmip Isoform 1 of GEM-interacting protein	Gmip	Q6PGG2	GMIP_MOUSE	IPI00377290	1.794	0.869
1061	TLNMTTSPEEK	673.781	2	Oxidation (M); Phospho (ST)	0.00010020000.0	S332				30.17	1	0	185 : Tax_Id=10090 Gene_Symbol=Gmps GMP synthase	Gmps	Q3THK7	GUAA_MOUSE	IPI00351252	1.668	2.271
1062	TLNMTTSPEEK	665.784	2	Phospho (ST)	0.00000020000.0	S332				38.54	4	0	185 : Tax_Id=10090 Gene_Symbol=Gmps GMP synthase	Gmps	Q3THK7	GUAA_MOUSE	IPI00351252	─	1.217
1063	REEQTDTSDGESVTHHIR	726.314	3	Phospho (ST)	0.000000200000000000.0	T50				36.1	1	1	1225 : Tax_Id=10090 Gene_Symbol=Gnal1 Isoform 1 of Guanine nucleotide-binding protein-like 1	Gnal1	P36916	GNL1_MOUSE	IPI00762316	1.492	─
1064	REEQTDTSDGESVTHHIR	544.987	4	Phospho (ST)	0.000000000002000000.0	S55				35.91	1	1	1225 : Tax_Id=10090 Gene_Symbol=Gnal1 Isoform 1 of Guanine nucleotide-binding protein-like 1	Gnal1	P36916	GNL1_MOUSE	IPI00762316	0.963	─
1065	KLEVSPGDEQSNVETR	934.424	2	Phospho (ST)	0.0000200000000000.0	S95				48.76	1	1	382 : Tax_Id=10090 Gene_Symbol=Gnl3 Isoform 1 of Guanine nucleotide-binding protein-like 3	Gnl3	Q8CI11	GNL3_MOUSE	IPI00222461	NAN	─
1066	ELSPEQSTAGKPSDGSSALDR	1106.49	2	Phospho (ST)	0.002000000000000000000.0	S505				65.47	5	0	382 : Tax_Id=10090 Gene_Symbol=Gnl3 Isoform 1 of Guanine nucleotide-binding protein-like 3	Gnl3	Q8CI11	GNL3_MOUSE	IPI00222461	1.18	─
1067	ELSPEQSTAGKPSDGSSALDR	737.997	3	Phospho (ST)	0.002000000000000000000.0	S505				46.1	6	0	565 : Tax_Id=10090 Gene_Symbol=Gnl3 Isoform 1 of Guanine nucleotide-binding protein-like 3	Gnl3	Q8CI11	GNL3_MOUSE	IPI00222461	1.032	1.125
1068	GFKEEGSPDR	601.248	2	Phospho (ST)	0.0000002000.0	S60				35.39	1	1	980 : Tax_Id=10090 Gene_Symbol=Golga3 Isoform 1 of Golgin subfamily A member 3	Golga3	P55937	GOGA3_MOUSE	IPI00336281	1.481	─
1069	KKSEPDDELLFDFLNSSQK	774.03	3	Phospho (ST)	0.0020000000000000000.0	S116				40.43	2	2	536 : Tax_Id=10090 Gene_Symbol=Golga5 Golgin subfamily A member 5	Golga5	Q9QYE6	GOGA5_MOUSE	IPI00316682	0.121	─
1070	QGTAIGSEEEEAAGESGPR	977.905	2	Phospho (ST)	0.0000002000000000000.0	S258				33.32	1	0	1312 : Tax_Id=10090 Gene_Symbol=Gpatch4 Isoform 1 of G patch domain-containing protein 4	Gpatch4	Q3TFK5	GPTC4_MOUSE	IPI00316815	9999	─
1071	QEPGGSHMSETEDTGR	907.339	2	Oxidation (M); Phospho (ST)	0.0000000120000000.0	S648				38.3	1	0	618 : Tax_Id=10090 Gene_Symbol=Gpatch8 G patch domain-containing protein 8	Gpatch8	A2A6A1	GPTC8_MOUSE	IPI00341196	9999	─
1072	SQSPHYFQSGR	687.285	2	Phospho (ST)	0.00200000000.0	S1039				35.79	3	0	618 : Tax_Id=10090 Gene_Symbol=Gpatch8 G patch domain-containing protein 8	Gpatch8	A2A6A1	GPTC8_MOUSE	IPI00341196	0.375	─
1073	GNASPVLDPSDLILTR	874.435	2	Phospho (ST)	0.0002000000000000.0	S314				65.77	10	0	896 : Tax_Id=10090 Gene_Symbol=Gpn1 GPN-loop GTPase 1	Gpn1	Q8VCE2	GPN1_MOUSE	IPI00122054	NAN	─
1074	GTLDEEDEEADSDTDDIDHR	1178.93	2	Phospho (ST)	0.00000000000200000000.0	S338				47.16	3	0	896 : Tax_Id=10090 Gene_Symbol=Gpn1 GPN-loop GTPase 1	Gpn1	Q8VCE2	GPN1_MOUSE	IPI00122054	2.402	─
1075	GTLDEEDEEADSDTDDIDHR	786.291	3	Phospho (ST)	0.00000000000200000000.0	S338				38.53	1	0	896 : Tax_Id=10090 Gene_Symbol=Gpn1 GPN-loop GTPase 1	Gpn1	Q8VCE2	GPN1_MOUSE	IPI00122054	1.209	─
1076	LLSLVVR	440.257	2	Phospho (ST)	0.0020000.0	S329				33.49	4	0	1188 : Tax_Id=10090 Gene_Symbol=Gpr182 G-protein coupled receptor 182	Gpr182	P43142	GP182_MOUSE	IPI00117256	NAN	─
1077	QVSVSISSAVR	606.804	2	Phospho (ST)	0.00200000000.0	S324				33.21	1	0	1300 : Tax_Id=10090 Gene_Symbol=Gpr183 G-protein coupled receptor 183	Gpr183	Q3U6B2	GP183_MOUSE	IPI00380291	NAN	─
1078	RHTDPVQLQAAGR	510.251	3	Phospho (ST)	0.0020000000000.0	T254				32.67	4	1	558 : Tax_Id=10090 Gene_Symbol=Grap2 GRB2-related adaptor protein 2	Grap2	O89100	GRAP2_MOUSE	IPI00131492	0.893	1.046
1079	DVLDIEQFSTVK	737.347	2	Phospho (ST)	0.000000000200.0	T485				51.84	4	0	784 : Tax_Id=10090 Gene_Symbol=Grk5 G protein-coupled receptor kinase 5	Grk5	Q8VEB1	GRK5_MOUSE	IPI00116589	1.835	─
1080	KSSPPASSPQAEAPTGGWR	995.955	2	Phospho (ST)	0.0020000000000000000.0	S573				59.5	3	1	1124 : Tax_Id=10090 Gene_Symbol=Grk6 Isoform GRK6B of G protein-coupled receptor kinase 6	Grk6	O70293	GRK6_MOUSE	IPI00230631	9999	─
1081	MDTGPQSLSGKSTPSSGDVQVTEDAVR	975.746	3	Oxidation (M); 2 Phospho (ST)	0.100000002002000000000000000.0	S433	S436			45.59	1	1	829 : Tax_Id=10090 Gene_Symbol=Gtf2f1 General transcription factor IIF subunit 1	Gtf2f1	Q3THK3	T2FA_MOUSE	IPI00153986	2.08	─
1082	MDTGPQSLSGKSTPSSGDVQVTEDAVR	975.747	3	Oxidation (M); 2 Phospho (ST)	0.100000000002200000000000000.0	S436	T437			29.56	1	1	829 : Tax_Id=10090 Gene_Symbol=Gtf2f1 General transcription factor IIF subunit 1	Gtf2f1	Q3THK3	T2FA_MOUSE	IPI00153986	1.536	─
1083	MDTGPQSLSGK	600.752	2	Phospho (ST)	0.00000000200.0	S433				26.81	1	0	780 : Tax_Id=10090 Gene_Symbol=Gtf2f1 Transcription initiation factor IIF subunit alpha	Gtf2f1	Q3THK3	T2FA_MOUSE	IPI00153986	─	2.329
1084	VAASPRPGAEEQAEAQAPAQLAAPEDADAGGPR	1093.51	3	Phospho (ST)	0.000200000000000000000000000000000.0	S1890				30.82	1	0	1303 : Tax_Id=10090 Gene_Symbol=Gtf3c1 Isoform 1 of General transcription factor 3C polypeptide 1	Gtf3c1	Q8K284	TF3C1_MOUSE	IPI00403414	NAN	─
1085	GKSSPKENPDDSEVPSSSGIDSAK	833.37	3	Phospho (ST)	0.000200000000000000000000.0	S43				43.05	7	2	614 : Tax_Id=10090 Gene_Symbol=Gtf3c3 Putative uncharacterized protein	Gtf3c3	Q3TMP1	Q3TMP1_MOUSE	IPI00340529	0.999	─
1086	ILLVDSPGMGDGEDEQQEEGTSK	1265.53	2	Oxidation (M); Phospho (ST)	0.00000200100000000000000.0	S607				133.18	17	0	18 : Tax_Id=10090 Gene_Symbol=Gtf3c4 Isoform 1 of General transcription factor 3C polypeptide 4	Gtf3c4	Q8BMQ2	TF3C4_MOUSE	IPI00223076	1.192	─
1087	SRSPVDSPVPASMFAPEPSSPGAAR	891.72	3	Oxidation (M); 2 Phospho (ST)	0.2000000000001000000200000.0	S6	S25			42.71	3	1	508 : Tax_Id=10090 Gene_Symbol=Gtpbp1 GTP-binding protein 1	Gtpbp1	O08582	GTPB1_MOUSE	IPI00761677	1.558	─
1088	SRSPVDSPVPASMFAPEPSSPGAAR	891.718	3	Oxidation (M); 2 Phospho (ST)	0.0020000000001000000200000.0	S8	S25			41.12	3	1	59 : Tax_Id=10090 Gene_Symbol=Gtpbp1 78 kDa protein	Gtpbp1	O08582	GTPB1_MOUSE	IPI00308953	1.551	0.57
1089	SRSPVDSPVPASMFAPEPSSPGAAR	891.718	3	Oxidation (M); 2 Phospho (ST)	0.0020000000001000002000000.0	S8	S24			26.8	1	1	59 : Tax_Id=10090 Gene_Symbol=Gtpbp1 78 kDa protein	Gtpbp1	O08582	GTPB1_MOUSE	IPI00308953	1.567	0.561
1090	SRSPVDSPVPASMFAPEPSSPGAAR	891.719	3	Oxidation (M); 2 Phospho (ST)	0.2000000000001000002000000.0	S6	S24			28.22	1	1	59 : Tax_Id=10090 Gene_Symbol=Gtpbp1 78 kDa protein	Gtpbp1	O08582	GTPB1_MOUSE	IPI00308953	─	0.56
1091	SRSPVDSPVPASMFAPEPSSPGAAR	886.386	3	2 Phospho (ST)	0.0020000000000000000200000.0	S8	S25			47.53	2	1	59 : Tax_Id=10090 Gene_Symbol=Gtpbp1 78 kDa protein	Gtpbp1	O08582	GTPB1_MOUSE	IPI00308953	─	0.475
1092	SRSPVDSPVPASMFAPEPSSPGAAR	886.386	3	2 Phospho (ST)	0.2000000000000000002000000.0	S6	S24			31.07	1	1	59 : Tax_Id=10090 Gene_Symbol=Gtpbp1 78 kDa protein	Gtpbp1	O08582	GTPB1_MOUSE	IPI00308953	─	0.473
1093	TAAGEYDSDSESEDEEMMEIR	1333.41	2	2 Oxidation (M); 2 Phospho (ST); Phospho (Y)	0.000003000202000011000.0	S470	S472	Y466		34.26	1	0	1307 : Tax_Id=10090 Gene_Symbol=Gtpbp4 Nucleolar GTP-binding protein 1	Gtpbp4	Q99ME9	NOG1_MOUSE	IPI00117642	4.88	─
1094	TAAGEYDSDSESEDEEMMEIR	1333.41	2	2 Oxidation (M); 3 Phospho (ST)	0.000000020202000011000.0	S468	S470	S472		37.15	1	0	1307 : Tax_Id=10090 Gene_Symbol=Gtpbp4 Nucleolar GTP-binding protein 1	Gtpbp4	Q99ME9	NOG1_MOUSE	IPI00117642	4.88	─
1095	AASADSTTEGTPTDGFTVLSTK	1158.98	2	2 Phospho (ST)	0.0000022000000000000000.0	S173	T174			49.37	2	0	17 : Tax_Id=10090 Gene_Symbol=H2afy Isoform 1 of Core histone macro-H2A.1	H2afy	Q9QZQ8	H2AY_MOUSE	IPI00137852	1.066	─
1096	AASADSTTEGTPTDGFTVLSTK	1119	2	Phospho (ST)	0.0020000000000000000000.0	S170				78.1	9	0	17 : Tax_Id=10090 Gene_Symbol=H2afy Isoform 1 of Core histone macro-H2A.1	H2afy	Q9QZQ8	H2AY_MOUSE	IPI00137852	0.581	─
1097	AASADSTTEGTPTDGFTVLSTK	1119	2	Phospho (ST)	0.0000002000000000000000.0	T174				69.22	8	0	17 : Tax_Id=10090 Gene_Symbol=H2afy Isoform 1 of Core histone macro-H2A.1	H2afy	Q9QZQ8	H2AY_MOUSE	IPI00137852	0.581	─
1098	AASADSTTEGTPTDGFTVLSTK	1119	2	Phospho (ST)	0.0000020000000000000000.0	S173				76.17	7	0	17 : Tax_Id=10090 Gene_Symbol=H2afy Isoform 1 of Core histone macro-H2A.1	H2afy	Q9QZQ8	H2AY_MOUSE	IPI00137852	0.545	─
1099	AASADSTTEGTPTDGFTVLSTK	1158.98	2	2 Phospho (ST)	0.0020020000000000000000.0	S170	S173			39.6	1	0	35 : Tax_Id=10090 Gene_Symbol=H2afy Isoform 1 of Core histone macro-H2A.1	H2afy	Q9QZQ8	H2AY_MOUSE	IPI00137852	1.061	0.548
1100	GGDYALAPGSQSSEMSLR	961.403	2	Oxidation (M); Phospho (ST)	0.000000000002001000.0	S352				46.01	1	0	1064 : Tax_Id=10090 Gene_Symbol=H2-L H-2 class I histocompatibility antigen, L-D alpha chain	H2-L	P01897	HA1L_MOUSE	IPI00109996	0.737	─
1101	GGDYALAPGSQSSEMSLR	961.404	2	Oxidation (M); Phospho (ST)	0.000000000200001000.0	S350				43.56	4	0	1064 : Tax_Id=10090 Gene_Symbol=H2-L H-2 class I histocompatibility antigen, L-D alpha chain	H2-L	P01897	HA1L_MOUSE	IPI00109996	0.731	─
1102	GGDYALAPGSQSSEMSLR	961.403	2	Oxidation (M); Phospho (ST)	0.000000000000001200.0	S356				29.73	2	0	504 : Tax_Id=10090 Gene_Symbol=H2-L H-2 class I histocompatibility antigen, L-D alpha chain precursor	H2-L	P01897	HA1L_MOUSE	IPI00109996	0.734	0.854
1103	GGDYALAPGSQSSEMSLR	953.405	2	Phospho (ST)	0.000000000000200000.0	S353				31.11	1	0	504 : Tax_Id=10090 Gene_Symbol=H2-L H-2 class I histocompatibility antigen, L-D alpha chain precursor	H2-L	P01897	HA1L_MOUSE	IPI00109996	─	0.611
1104	GGDYALAPGSQSSEMSLR	953.406	2	Phospho (ST)	0.000000000200000000.0	S350				26.11	1	0	504 : Tax_Id=10090 Gene_Symbol=H2-L H-2 class I histocompatibility antigen, L-D alpha chain precursor	H2-L	P01897	HA1L_MOUSE	IPI00109996	─	0.61
1105	VKSWVEENR	613.782	2	Phospho (ST)	0.002000000.0	S9				42.34	15	1	546 : Tax_Id=10090 Gene_Symbol=Haao 3-hydroxyanthranilate 3,4-dioxygenase	Haao	Q78JT3	3HAO_MOUSE	IPI00408961	0.852	─
1106	TIADSEEEDSPLSDTAK	944.391	2	Phospho (ST)	0.00002000000000000.0	S500				58.38	1	0	1029 : Tax_Id=10090 Gene_Symbol=Haus6 Putative uncharacterized protein	Haus6	Q6NV99	Q6NV99_MOUSE	IPI00469618	NAN	─
1107	KASWPDREMTDK	520.557	3	Oxidation (M); Phospho (ST)	0.002000001000.0	S111				39.74	3	2	1054 : Tax_Id=10090 Gene_Symbol=Haus8 Isoform 1 of HAUS augmin-like complex subunit 8	Haus8	Q99L00	HAUS8_MOUSE	IPI00116199	1.556	─
1108	SSPVHIIATSK	610.308	2	Phospho (ST)	0.02000000000.0	S135				38.91	1	0	782 : Tax_Id=10090 Gene_Symbol=Hbp1 Isoform 1 of HMG box-containing protein 1	Hbp1	Q8R316	HBP1_MOUSE	IPI00153641	NAN	1.981
1109	SPISVPGGSALISNLGK	838.935	2	Phospho (ST)	0.20000000000000000.0	S666				45.05	9	0	351 : Tax_Id=10090 Gene_Symbol=Hcfc1 Host cell factor C1	Hcfc1	Q61191	HCFC1_MOUSE	IPI00828490	0.251	─
1110	QSPLQNHLEDNEEPPALPPR	787.7	3	Phospho (ST)	0.02000000000000000000.0	S333				38.03	6	0	115 : Tax_Id=10090 Gene_Symbol=Hcls1 Hematopoietic lineage cell-specific protein	Hcls1	P49710	HCLS1_MOUSE	IPI00117011	1.922	1.284
1111	MLPHAPGVQMQAIPEDAIPEESGDEDEEDPDKR	1253.2	3	2 Oxidation (M); Phospho (ST)	0.100000000100000000000200000000000.0	S393				45.09	5	1	321 : Tax_Id=10090 Gene_Symbol=Hdac1 Histone deacetylase 1	Hdac1	O09106	HDAC1_MOUSE	IPI00114232	3.826	0.759
1112	MLPHAPGVQMQAIPEDAIPEESGDEDEEDPDKR	940.152	4	2 Oxidation (M); Phospho (ST)	0.100000000100000000000200000000000.0	S393				30.16	1	1	321 : Tax_Id=10090 Gene_Symbol=Hdac1 Histone deacetylase 1	Hdac1	O09106	HDAC1_MOUSE	IPI00114232	─	0.669
1113	MLPHAPGVQMQAIPEDAIPEESGDEDEEDPDKR	1247.87	3	Oxidation (M); Phospho (ST)	0.000000000100000000000200000000000.0	S393				35.73	3	1	321 : Tax_Id=10090 Gene_Symbol=Hdac1 Histone deacetylase 1	Hdac1	O09106	HDAC1_MOUSE	IPI00114232	─	0.573
1114	MLPHAPGVQMQAIPEDAIPEESGDEDEEDPDKR	1247.87	3	Oxidation (M); Phospho (ST)	0.100000000000000000000200000000000.0	S393				48.41	5	1	321 : Tax_Id=10090 Gene_Symbol=Hdac1 Histone deacetylase 1	Hdac1	O09106	HDAC1_MOUSE	IPI00114232	─	0.524
1115	MLPHAPGVQMQAIPEDAIPEESGDEDEEDPDKR	932.154	4	Phospho (ST)	0.000000000000000000000200000000000.0	S393				40.19	3	1	321 : Tax_Id=10090 Gene_Symbol=Hdac1 Histone deacetylase 1	Hdac1	O09106	HDAC1_MOUSE	IPI00114232	─	0.482
1116	MLPHAPGVQMQAIPEDAIPEESGDEDEEDPDKR	936.153	4	Oxidation (M); Phospho (ST)	0.100000000000000000000200000000000.0	S393				34.56	1	1	321 : Tax_Id=10090 Gene_Symbol=Hdac1 Histone deacetylase 1	Hdac1	O09106	HDAC1_MOUSE	IPI00114232	─	0.476
1117	MLPHAPGVQMQAIPEDAIPEESGDEDEEDPDKR	1242.54	3	Phospho (ST)	0.000000000000000000000200000000000.0	S393				43.54	3	1	321 : Tax_Id=10090 Gene_Symbol=Hdac1 Histone deacetylase 1	Hdac1	O09106	HDAC1_MOUSE	IPI00114232	─	0.432
1118	MLPHAPGVQMQAIPEDAIPEESGDEDEEDPDKR	936.154	4	Oxidation (M); Phospho (ST)	0.000000000100000000000200000000000.0	S393				28.79	2	1	321 : Tax_Id=10090 Gene_Symbol=Hdac1 Histone deacetylase 1	Hdac1	O09106	HDAC1_MOUSE	IPI00114232	─	0.43
1119	MLPHAPGVQMQAIPEDAVHEDSGDEDGEDPDKR	917.142	4	Phospho (ST)	0.000000000000000000000200000000000.0	S394				29.16	1	1	743 : Tax_Id=10090 Gene_Symbol=Hdac2 Histone deacetylase 2	Hdac2	P70288	HDAC2_MOUSE	IPI00137668	─	0.485
1120	GPEENYSRPEAPNEFYDGDHDNDKESDVEI	1183.14	3	Phospho (ST)	0.000000000000000000000000020000.0	S424				43.76	3	1	645 : Tax_Id=10090 Gene_Symbol=Hdac3 histone deacetylase 3	Hdac3	O88895	HDAC3_MOUSE	IPI00135456	1.143	─
1121	TRSEPLPPSATASPLLAPLQPR	793.753	3	Phospho (ST)	0.0000000000200000000000.0	T352				38.68	1	1	812 : Tax_Id=10090 Gene_Symbol=Hdac7 Isoform 4 of Histone deacetylase 7	Hdac7	Q8C2B3	HDAC7_MOUSE	IPI00227380	0.049	─
1122	KESAPPSLR	532.76	2	Phospho (ST)	0.002000000.0	S204				35.65	7	1	2 : Tax_Id=10090 Gene_Symbol=Hdac7a Isoform 4 of Histone deacetylase 7a	Hdac7a	Q8C2B3	HDAC7_MOUSE	IPI00227380	-9999	1.619
1123	KGSAEGSSDEEGKLVIDEPAK	1153.5	2	2 Phospho (ST)	0.002000020000000000000.0	S128	S133			46.02	1	2	9 : Tax_Id=10090 Gene_Symbol=Hdgf Hepatoma-derived growth factor	Hdgf	P51859	HDGF_MOUSE	IPI00313817	1.276	─
1124	KGSAEGSSDEEGKLVIDEPAK	1153.5	2	2 Phospho (ST)	0.000000220000000000000.0	S132	S133			45.57	4	2	9 : Tax_Id=10090 Gene_Symbol=Hdgf Hepatoma-derived growth factor	Hdgf	P51859	HDGF_MOUSE	IPI00313817	1.276	─
1125	AGDVLEDSPKRPK	746.364	2	Phospho (ST)	0.0000000200000.0	S165				42.99	1	1	9 : Tax_Id=10090 Gene_Symbol=Hdgf Hepatoma-derived growth factor	Hdgf	P51859	HDGF_MOUSE	IPI00313817	1.226	─
1126	GSAEGSSDEEGKLVIDEPAKEK	785.692	3	Phospho (ST)	0.0000020000000000000000.0	S132				29.55	1	2	9 : Tax_Id=10090 Gene_Symbol=Hdgf Hepatoma-derived growth factor	Hdgf	P51859	HDGF_MOUSE	IPI00313817	1.213	─
1127	GSAEGSSDEEGKLVIDEPAKEK	785.692	3	Phospho (ST)	0.0000002000000000000000.0	S133				35.08	2	2	9 : Tax_Id=10090 Gene_Symbol=Hdgf Hepatoma-derived growth factor	Hdgf	P51859	HDGF_MOUSE	IPI00313817	1.212	─
1128	NSTPSEPDSGQGPPAEEEEGEEEAAKEEAEAQGVR	1240.85	3	Phospho (ST)	0.00002000000000000000000000000000000.0	S202				66.46	17	1	9 : Tax_Id=10090 Gene_Symbol=Hdgf Hepatoma-derived growth factor	Hdgf	P51859	HDGF_MOUSE	IPI00313817	1.098	─
1129	NSTPSEPDSGQGPPAEEEEGEEEAAKEEAEAQGVR	1240.85	3	Phospho (ST)	0.00200000000000000000000000000000000.0	T200				53.39	1	1	9 : Tax_Id=10090 Gene_Symbol=Hdgf Hepatoma-derived growth factor	Hdgf	P51859	HDGF_MOUSE	IPI00313817	1.088	─
1130	KGSAEGSSDEEGKLVIDEPAK	742.677	3	Phospho (ST)	0.002000000000000000000.0	S128				39.7	1	2	9 : Tax_Id=10090 Gene_Symbol=Hdgf Hepatoma-derived growth factor	Hdgf	P51859	HDGF_MOUSE	IPI00313817	1.003	─
1131	KGSAEGSSDEEGKLVIDEPAK	742.678	3	Phospho (ST)	0.000000200000000000000.0	S132				36.92	3	2	9 : Tax_Id=10090 Gene_Symbol=Hdgf Hepatoma-derived growth factor	Hdgf	P51859	HDGF_MOUSE	IPI00313817	0.999	─
1132	KGSAEGSSDEEGKLVIDEPAK	742.678	3	Phospho (ST)	0.000000020000000000000.0	S133				48.42	10	2	9 : Tax_Id=10090 Gene_Symbol=Hdgf Hepatoma-derived growth factor	Hdgf	P51859	HDGF_MOUSE	IPI00313817	0.999	─
1133	NSTPSEPDSGQGPPAEEEEGEEEAAKEEAEAQGVR	1240.85	3	Phospho (ST)	0.00000000200000000000000000000000000.0	S206				50.69	1	1	33 : Tax_Id=10090 Gene_Symbol=Hdgf Hepatoma-derived growth factor	Hdgf	P51859	HDGF_MOUSE	IPI00313817	─	1.505
1134	AGDVLEDSPK	555.739	2	Phospho (ST)	0.0000000200.0	S165				50.44	7	0	33 : Tax_Id=10090 Gene_Symbol=Hdgf Hepatoma-derived growth factor	Hdgf	P51859	HDGF_MOUSE	IPI00313817	3.347	1.458
1135	AGDVLEDSPKRPK	497.912	3	Phospho (ST)	0.0000000200000.0	S165				34.12	5	1	33 : Tax_Id=10090 Gene_Symbol=Hdgf Hepatoma-derived growth factor	Hdgf	P51859	HDGF_MOUSE	IPI00313817	1.805	1.189
1136	GSAEGSSDEEGKLVIDEPAKEK	812.347	3	2 Phospho (ST)	0.0000022000000000000000.0	S132	S133			27.53	1	2	33 : Tax_Id=10090 Gene_Symbol=Hdgf Hepatoma-derived growth factor	Hdgf	P51859	HDGF_MOUSE	IPI00313817	─	1.132
1137	GSAEGSSDEEGKLVIDEPAK	1089.45	2	2 Phospho (ST)	0.02000200000000000000.0	S128	S132			51.42	1	1	33 : Tax_Id=10090 Gene_Symbol=Hdgf Hepatoma-derived growth factor	Hdgf	P51859	HDGF_MOUSE	IPI00313817	─	1.122
1138	GSAEGSSDEEGKLVIDEPAK	1089.45	2	2 Phospho (ST)	0.00000220000000000000.0	S132	S133			64.69	5	1	33 : Tax_Id=10090 Gene_Symbol=Hdgf Hepatoma-derived growth factor	Hdgf	P51859	HDGF_MOUSE	IPI00313817	1.119	1.121
1139	GSAEGSSDEEGKLVIDEPAK	1089.45	2	2 Phospho (ST)	0.02000020000000000000.0	S128	S133			59.22	2	1	33 : Tax_Id=10090 Gene_Symbol=Hdgf Hepatoma-derived growth factor	Hdgf	P51859	HDGF_MOUSE	IPI00313817	1.119	1.12
1140	KGSAEGSSDEEGKLVIDEPAK	769.333	3	2 Phospho (ST)	0.000000220000000000000.0	S132	S133			28.75	1	2	33 : Tax_Id=10090 Gene_Symbol=Hdgf Hepatoma-derived growth factor	Hdgf	P51859	HDGF_MOUSE	IPI00313817	1.479	1.009
1141	RAGDVLEDSPK	633.79	2	Phospho (ST)	0.00000000200.0	S165				56.27	10	1	33 : Tax_Id=10090 Gene_Symbol=Hdgf Hepatoma-derived growth factor	Hdgf	P51859	HDGF_MOUSE	IPI00313817	1.58	0.954
1142	GSAEGSSDEEGKLVIDEPAK	726.635	3	2 Phospho (ST)	0.00000220000000000000.0	S132	S133			33.92	2	1	33 : Tax_Id=10090 Gene_Symbol=Hdgf Hepatoma-derived growth factor	Hdgf	P51859	HDGF_MOUSE	IPI00313817	1.175	0.93
1143	GSAEGSSDEEGKLVIDEPAK	1049.46	2	Phospho (ST)	0.00000200000000000000.0	S132				63.7	1	1	33 : Tax_Id=10090 Gene_Symbol=Hdgf Hepatoma-derived growth factor	Hdgf	P51859	HDGF_MOUSE	IPI00313817	─	0.844
1144	GSAEGSSDEEGKLVIDEPAK	1049.46	2	Phospho (ST)	0.00000020000000000000.0	S133				82.53	3	1	33 : Tax_Id=10090 Gene_Symbol=Hdgf Hepatoma-derived growth factor	Hdgf	P51859	HDGF_MOUSE	IPI00313817	9999	0.843
1145	RAGDVLEDSPKRPK	549.945	3	Phospho (ST)	0.00000000200000.0	S165				28.36	1	2	33 : Tax_Id=10090 Gene_Symbol=Hdgf Hepatoma-derived growth factor	Hdgf	P51859	HDGF_MOUSE	IPI00313817	1.109	0.842
1146	GSAEGSSDEEGKLVIDEPAK	699.979	3	Phospho (ST)	0.00000020000000000000.0	S133				37.26	2	1	33 : Tax_Id=10090 Gene_Symbol=Hdgf Hepatoma-derived growth factor	Hdgf	P51859	HDGF_MOUSE	IPI00313817	1.712	0.61
1147	GSAEGSSDEEGKLVIDEPAK	699.979	3	Phospho (ST)	0.00000200000000000000.0	S132				26.14	1	1	33 : Tax_Id=10090 Gene_Symbol=Hdgf Hepatoma-derived growth factor	Hdgf	P51859	HDGF_MOUSE	IPI00313817	─	0.607
1148	GGSSEELHDSPR	675.77	2	Phospho (ST)	0.000000000200.0	S635				48.73	5	0	107 : Tax_Id=10090 Gene_Symbol=Hdgfrp2 Hdgfrp2 protein	Hdgfrp2	Q3UMU9	HDGR2_MOUSE	IPI00116442	0.273	1.587
1149	GGSSGEELEDEEPVK	821.33	2	Phospho (ST)	0.002000000000000.0	S366				42.47	1	0	107 : Tax_Id=10090 Gene_Symbol=Hdgfrp2 Hdgfrp2 protein	Hdgfrp2	Q3UMU9	HDGR2_MOUSE	IPI00116442	─	1.068
1150	GGSSGEELEDEEPVK	821.33	2	Phospho (ST)	0.000200000000000.0	S367				50.64	7	0	107 : Tax_Id=10090 Gene_Symbol=Hdgfrp2 Hdgfrp2 protein	Hdgfrp2	Q3UMU9	HDGR2_MOUSE	IPI00116442	─	1.067
1151	GGSSGEELEDEEPVKK	925.359	2	2 Phospho (ST)	0.0022000000000000.0	S366	S367			51.29	4	1	107 : Tax_Id=10090 Gene_Symbol=Hdgfrp2 Hdgfrp2 protein	Hdgfrp2	Q3UMU9	HDGR2_MOUSE	IPI00116442	9999	1.02
1152	GGSSGEELEDEEPVKK	885.378	2	Phospho (ST)	0.0002000000000000.0	S367				53.59	2	1	107 : Tax_Id=10090 Gene_Symbol=Hdgfrp2 Hdgfrp2 protein	Hdgfrp2	Q3UMU9	HDGR2_MOUSE	IPI00116442	─	0.959
1153	KRSEGLSLER	418.878	3	Phospho (ST)	0.0020000000.0	S450				53.28	2	2	107 : Tax_Id=10090 Gene_Symbol=Hdgfrp2 Hdgfrp2 protein	Hdgfrp2	Q3UMU9	HDGR2_MOUSE	IPI00116442	2.623	0.83
1154	GGSSGEELEDEEPVK	861.312	2	2 Phospho (ST)	0.002200000000000.0	S366	S367			53.46	6	0	107 : Tax_Id=10090 Gene_Symbol=Hdgfrp2 Hdgfrp2 protein	Hdgfrp2	Q3UMU9	HDGR2_MOUSE	IPI00116442	8.571	0.805
1155	TFPAGSSLEEASLSSPK	894.407	2	Phospho (ST)	0.00000000000000200.0	S646				44.36	3	0	1170 : Tax_Id=10090 Gene_Symbol=Heatr6 HEAT repeat-containing protein 6	Heatr6	Q6P1G0	HEAT6_MOUSE	IPI00420246	0.328	─
1156	VSALAGPSSDDENEEESKPEKEDEPQEDAK	1113.8	3	Phospho (ST)	0.000000002000000000000000000000.0	S633				33.62	3	1	750 : Tax_Id=10090 Gene_Symbol=Hectd1 HECT domain containing 1	Hectd1	Q69ZR2	HECD1_MOUSE	IPI00762434	1.367	─
1157	GQNGEDLSTGGASPSAEGEPMSESLVQPGHDSEATK	1218.18	3	Oxidation (M); Phospho (ST)	0.000000000000200000001000000000000000.0	S103				58.89	8	0	654 : Tax_Id=10090 Gene_Symbol=Hexim1 Protein HEXIM1	Hexim1	Q8R409	HEXI1_MOUSE	IPI00153798	NAN	─
1158	GQNGEDLSTGGASPSAEGEPMSESLVQPGHDSEATK	1218.18	3	Oxidation (M); Phospho (ST)	0.000000002000000000001000000000000000.0	T99				45.95	1	0	654 : Tax_Id=10090 Gene_Symbol=Hexim1 Protein HEXIM1	Hexim1	Q8R409	HEXI1_MOUSE	IPI00153798	NAN	─
1159	LINSELGSPSR	626.801	2	Phospho (ST)	0.00000002000.0	S238				62.62	7	0	679 : Tax_Id=10090 Gene_Symbol=Hgsnat Heparan-alpha-glucosaminide N-acetyltransferase	Hgsnat	Q3UDW8	HGNAT_MOUSE	IPI00317488	-9999	─
1160	LINSELGSPSR	626.801	2	Phospho (ST)	0.00000000020.0	S240				54.13	4	0	679 : Tax_Id=10090 Gene_Symbol=Hgsnat Heparan-alpha-glucosaminide N-acetyltransferase	Hgsnat	Q3UDW8	HGNAT_MOUSE	IPI00317488	-9999	─
1161	AVESTDEDHQTDLDAK	967.358	2	2 Phospho (ST)	0.0002200000000000.0	S134	T135			34.56	1	0	844 : Tax_Id=10090 Gene_Symbol=Hirip3 HIRA-interacting protein 3	Hirip3	Q8BLH7	HIRP3_MOUSE	IPI00222813	NAN	─
1162	TLDSEEEQPR	642.261	2	Phospho (ST)	0.0002000000.0	S575				50.67	3	0	844 : Tax_Id=10090 Gene_Symbol=Hirip3 HIRA-interacting protein 3	Hirip3	Q8BLH7	HIRP3_MOUSE	IPI00222813	9999	─
1163	AVESTDEDHQTDLDAK	927.377	2	Phospho (ST)	0.0002000000000000.0	S134				47.22	3	0	844 : Tax_Id=10090 Gene_Symbol=Hirip3 HIRA-interacting protein 3	Hirip3	Q8BLH7	HIRP3_MOUSE	IPI00222813	2.57	─
1164	AVESTDEDHQTDLDAK	927.376	2	Phospho (ST)	0.0000200000000000.0	T135				29.33	1	0	844 : Tax_Id=10090 Gene_Symbol=Hirip3 HIRA-interacting protein 3	Hirip3	Q8BLH7	HIRP3_MOUSE	IPI00222813	2.57	─
1165	KISLNTYTPTK	673.341	2	Phospho (ST)	0.00200000000.0	S1066				45.37	3	1	656 : Tax_Id=10090 Gene_Symbol=Hisppd1 Histidine acid phosphatase domain containing 1	Hisppd1	Q6ZQB6	VIP2_MOUSE	IPI00420593	0.571	9999
1166	AITTKVSVK	513.784	2	Phospho (ST)	0.000200000.0	T120				32.91	2	1	116 : Tax_Id=10090 Gene_Symbol=Hist1h1a Histone H1.1	Hist1h1a	P43275	H11_MOUSE	IPI00228616	NAN	─
1167	GTGAAGSFK	438.187	2	Phospho (ST)	0.000000200.0	S106				50.14	15	0	116 : Tax_Id=10090 Gene_Symbol=Hist1h1a Histone H1.1	Hist1h1a	P43275	H11_MOUSE	IPI00228616	-9999	─
1168	KKPAGPSVSELIVQAVSSSK	698.038	3	Phospho (ST)	0.00000000200000000000.0	S43				45.33	1	1	51 : Tax_Id=10090 Gene_Symbol=Hist1h1a Histone H1.1	Hist1h1a	P43275	H11_MOUSE	IPI00228616	-9999	1.208
1169	KKPAGPSVSELIVQAVSSSK	698.039	3	Phospho (ST)	0.00000020000000000000.0	S41				43.1	1	1	51 : Tax_Id=10090 Gene_Symbol=Hist1h1a Histone H1.1	Hist1h1a	P43275	H11_MOUSE	IPI00228616	-9999	1.2
1170	SETAPAETAAPAPVEK	824.878	2	Phospho (ST)	0.2000000000000000.0	S2				41.63	3	0	688 : Tax_Id=10090 Gene_Symbol=Hist1h1b Histone H1.5	Hist1h1b	P43276	H15_MOUSE	IPI00230133	0.775	─
1171	SETAPAETAAPAPVEK	824.877	2	Phospho (ST)	0.0020000000000000.0	T4				33.23	1	0	688 : Tax_Id=10090 Gene_Symbol=Hist1h1b Histone H1.5	Hist1h1b	P43276	H15_MOUSE	IPI00230133	0.771	─
1172	SETAPAETAAPAPVEKSPAK	677.993	3	Phospho (ST)	0.00000000000000002000.0	S18				43.94	3	1	688 : Tax_Id=10090 Gene_Symbol=Hist1h1b Histone H1.5	Hist1h1b	P43276	H15_MOUSE	IPI00230133	-9999	─
1173	SETAPAETAAPAPVEKSPAK	1016.48	2	Phospho (ST)	0.00000000000000002000.0	S18				64.46	3	1	32 : Tax_Id=10090 Gene_Symbol=Hist1h1b Histone H1.5	Hist1h1b	P43276	H15_MOUSE	IPI00230133	─	2.075
1174	RKASGPPVSELITK	521.615	3	Phospho (ST)	0.00020000000000.0	S36				31.6	2	2	40 : Tax_Id=10090 Gene_Symbol=Hist1h1c Histone H1.2	Hist1h1c	P15864	H12_MOUSE	IPI00223713	-9999	1.614
1175	KASGPPVSELITK	703.868	2	Phospho (ST)	0.0020000000000.0	S36				83.52	11	1	40 : Tax_Id=10090 Gene_Symbol=Hist1h1c Histone H1.2	Hist1h1c	P15864	H12_MOUSE	IPI00223713	0.044	1.411
1176	ASGPPVSELITK	639.82	2	Phospho (ST)	0.020000000000.0	S36				54.26	8	0	40 : Tax_Id=10090 Gene_Symbol=Hist1h1c Histone H1.2	Hist1h1c	P15864	H12_MOUSE	IPI00223713	-9999	0.871
1177	KASGPPVSELITK	469.581	3	Phospho (ST)	0.0020000000000.0	S37				43.29	1	1	1107 : Tax_Id=10090 Gene_Symbol=Hist1h1d Histone H1.3	Hist1h1d	P43277	H13_MOUSE	IPI00331597	-9999	─
1178	LGLKSLVSK	512.794	2	Phospho (ST)	0.000020000.0	S87				44.89	1	1	1107 : Tax_Id=10090 Gene_Symbol=Hist1h1d Histone H1.3	Hist1h1d	P43277	H13_MOUSE	IPI00331597	-9999	─
1179	RKASGPPVSELITK	781.919	2	Phospho (ST)	0.00020000000000.0	S37				29.7	1	2	1107 : Tax_Id=10090 Gene_Symbol=Hist1h1d Histone H1.3	Hist1h1d	P43277	H13_MOUSE	IPI00331597	-9999	─
1180	GTGASGSFK	446.184	2	Phospho (ST)	0.000000200.0	S104				50.07	7	0	15 : Tax_Id=10090 Gene_Symbol=Hist1h1e Histone H1.4	Hist1h1e	P43274	H14_MOUSE	IPI00223714	9999	─
1181	TSGPPVSELITK	654.826	2	Phospho (ST)	0.200000000000.0	T35				36.92	3	0	15 : Tax_Id=10090 Gene_Symbol=Hist1h1e Histone H1.4	Hist1h1e	P43274	H14_MOUSE	IPI00223714	0.898	─
1182	RKTSGPPVSELITK	531.617	3	Phospho (ST)	0.00200000000000.0	T35				31.77	2	2	15 : Tax_Id=10090 Gene_Symbol=Hist1h1e Histone H1.4	Hist1h1e	P43274	H14_MOUSE	IPI00223714	0.097	─
1183	KTSGPPVSELITK	479.585	3	Phospho (ST)	0.0200000000000.0	T35				33.89	1	1	162 : Tax_Id=10090 Gene_Symbol=Hist1h1e Histone H1.4	Hist1h1e	P43274	H14_MOUSE	IPI00223714	─	1.518
1184	KTSGPPVSELITK	718.873	2	Phospho (ST)	0.0020000000000.0	S36				81.44	7	1	162 : Tax_Id=10090 Gene_Symbol=Hist1h1e Histone H1.4	Hist1h1e	P43274	H14_MOUSE	IPI00223714	0.055	1.462
1185	RKTSGPPVSELITK	531.618	3	Phospho (ST)	0.00020000000000.0	S36				40.54	3	2	162 : Tax_Id=10090 Gene_Symbol=Hist1h1e Histone H1.4	Hist1h1e	P43274	H14_MOUSE	IPI00223714	-9999	1.254
1186	TSGPPVSELITK	654.826	2	Phospho (ST)	0.020000000000.0	S36				36.02	7	0	162 : Tax_Id=10090 Gene_Symbol=Hist1h1e Histone H1.4	Hist1h1e	P43274	H14_MOUSE	IPI00223714	0.898	0.728
1187	KESYSVYVYK	673.308	2	Phospho (ST)	0.0020000000.0	S37				39.59	3	1	81 : Tax_Id=10090 Gene_Symbol=Hist1h2bf;Hist1h2bj;Hist1h2bl;LOC100046213;Hist1h2bn;RP23-38E20.1 Histone H2B type 1-F/J/L	Hist1h2bf;Hist1h2bj;Hist1h2bl;LOC100046213;Hist1h2bn;RP23-38E20.1	P10853	H2B1F_MOUSE	IPI00114642	0.595	0.504
1188	KESYSVYVYK	673.307	2	Phospho (ST)	0.0000200000.0	S39				41.66	4	1	81 : Tax_Id=10090 Gene_Symbol=Hist1h2bf;Hist1h2bj;Hist1h2bl;LOC100046213;Hist1h2bn;RP23-38E20.1 Histone H2B type 1-F/J/L	Hist1h2bf;Hist1h2bj;Hist1h2bl;LOC100046213;Hist1h2bn;RP23-38E20.1	P10853	H2B1F_MOUSE	IPI00114642	─	0.5
1189	EIAQDFKTDLR	708.331	2	Phospho (ST)	0.00000002000.0	T81				27.65	1	1	41 : Tax_Id=10090 Gene_Symbol=Hist1h3f;Hist2h3c1;Hist2h3b;Hist1h3b;Hist2h3c2;Hist1h3c;Hist1h3e;Hist1h3d Histone H3.2	Hist1h3f;Hist2h3c1;Hist2h3b;Hist1h3b;Hist2h3c2;Hist1h3c;Hist1h3e;Hist1h3d	P84228	H32_MOUSE	IPI00230730	─	0.387
1190	YQKSTELLIR	665.842	2	Phospho (ST)	0.0002000000.0	S58				35.14	4	1	243 : Tax_Id=10090 Gene_Symbol=Hist2h3c2;Hist1h3b;Hist1h3d;Hist1h3e;Hist2h3c1;Hist1h3c;Hist1h3f;Hist2h3b Histone H3.2	Hist2h3c2;Hist1h3b;Hist1h3d;Hist1h3e;Hist2h3c1;Hist1h3c;Hist1h3f;Hist2h3b	P84228	H32_MOUSE	IPI00230730	0.394	─
1191	SKSFDYGNLSHAPVAGTSPSTLSPSR	915.095	3	Phospho (ST)	0.20000000000000000000000000.0	S1040				63.26	1	1	1216 : Tax_Id=10090 Gene_Symbol=Hivep2 Transcription factor HIVEP2	Hivep2	Q3UHF7	ZEP2_MOUSE	IPI00115900	NAN	─
1192	MLSPASSLELFMETK	898.399	2	2 Oxidation (M); Phospho (ST)	0.102000000001000.0	S1431				46.93	5	0	1216 : Tax_Id=10090 Gene_Symbol=Hivep2 Transcription factor HIVEP2	Hivep2	Q3UHF7	ZEP2_MOUSE	IPI00115900	4.212	─
1193	DSNAPKSPLTGYVR	792.875	2	Phospho (ST)	0.00000020000000.0	S104				33.72	1	1	1298 : Tax_Id=10090 Gene_Symbol=Hmg20a Isoform 1 of High mobility group protein 20A	Hmg20a	Q9DC33	HM20A_MOUSE	IPI00120110	NAN	─
1194	EEEEGISQESSEEEQ	949.807	2	2 Phospho (ST)	0.000000000220000.0	S102	S103			57.7	5	0	392 : Tax_Id=10090 Gene_Symbol=Hmga1 Isoform HMG-I of High mobility group protein HMG-I/HMG-Y	Hmga1	P17095	HMGA1_MOUSE	IPI00314240	15.7	9999
1195	KLEKEEEEGISQESSEEEQ	799.647	3	2 Phospho (ST)	0.0000000000200200000.0	S99	S102			41.14	1	2	392 : Tax_Id=10090 Gene_Symbol=Hmga1 Isoform HMG-I of High mobility group protein HMG-I/HMG-Y	Hmga1	P17095	HMGA1_MOUSE	IPI00314240	2.821	43.834
1196	KLEKEEEEGISQESSEEEQ	1158.98	2	Phospho (ST)	0.0000000000000020000.0	S103				57.05	1	2	392 : Tax_Id=10090 Gene_Symbol=Hmga1 Isoform HMG-I of High mobility group protein HMG-I/HMG-Y	Hmga1	P17095	HMGA1_MOUSE	IPI00314240	1.745	4.272
1197	KLEKEEEEGISQESSEEEQ	1238.95	2	3 Phospho (ST)	0.0000000000200220000.0	S99	S102	S103		53.7	4	2	392 : Tax_Id=10090 Gene_Symbol=Hmga1 Isoform HMG-I of High mobility group protein HMG-I/HMG-Y	Hmga1	P17095	HMGA1_MOUSE	IPI00314240	6.175	2.629
1198	EEEEGISQESSEEEQ	909.823	2	Phospho (ST)	0.000000000020000.0	S103				47.85	3	0	392 : Tax_Id=10090 Gene_Symbol=Hmga1 Isoform HMG-I of High mobility group protein HMG-I/HMG-Y	Hmga1	P17095	HMGA1_MOUSE	IPI00314240	─	2.582
1199	EEEEGISQESSEEEQ	909.824	2	Phospho (ST)	0.000000000200000.0	S102				36.49	1	0	392 : Tax_Id=10090 Gene_Symbol=Hmga1 Isoform HMG-I of High mobility group protein HMG-I/HMG-Y	Hmga1	P17095	HMGA1_MOUSE	IPI00314240	0.68	2.434
1200	KLEKEEEEGISQESSEEEQ	772.99	3	Phospho (ST)	0.0000000000000020000.0	S103				55.4	5	2	392 : Tax_Id=10090 Gene_Symbol=Hmga1 Isoform HMG-I of High mobility group protein HMG-I/HMG-Y	Hmga1	P17095	HMGA1_MOUSE	IPI00314240	2.223	1.698
1201	KLEKEEEEGISQESSEEEQ	1198.96	2	2 Phospho (ST)	0.0000000000000220000.0	S102	S103			90.49	7	2	392 : Tax_Id=10090 Gene_Symbol=Hmga1 Isoform HMG-I of High mobility group protein HMG-I/HMG-Y	Hmga1	P17095	HMGA1_MOUSE	IPI00314240	3.4	1.078
1202	KLEKEEEEGISQESSEEEQ	1158.98	2	Phospho (ST)	0.0000000000000200000.0	S102				81.13	1	2	392 : Tax_Id=10090 Gene_Symbol=Hmga1 Isoform HMG-I of High mobility group protein HMG-I/HMG-Y	Hmga1	P17095	HMGA1_MOUSE	IPI00314240	1.747	1.078
1203	KLEKEEEEGISQESSEEEQ	772.992	3	Phospho (ST)	0.0000000000000200000.0	S102				43.74	2	2	392 : Tax_Id=10090 Gene_Symbol=Hmga1 Isoform HMG-I of High mobility group protein HMG-I/HMG-Y	Hmga1	P17095	HMGA1_MOUSE	IPI00314240	2.222	1.049
1204	KLEKEEEEGISQESSEEEQ	799.647	3	2 Phospho (ST)	0.0000000000000220000.0	S102	S103			27.88	2	2	392 : Tax_Id=10090 Gene_Symbol=Hmga1 Isoform HMG-I of High mobility group protein HMG-I/HMG-Y	Hmga1	P17095	HMGA1_MOUSE	IPI00314240	2.821	0.814
1205	KHPDASVNFSEFSK	558.25	3	Phospho (ST)	0.00000200000000.0	S35				42.69	3	1	856 : Tax_Id=10090 Gene_Symbol=Hmgb1;Gm15387 High mobility group protein B1	Hmgb1;Gm15387	P63158	HMGB1_MOUSE	IPI00420261	NAN	─
1206	KHPDSSVNFAEFSK	558.25	3	Phospho (ST)	0.00000200000000.0	S35				35.02	1	1	831 : Tax_Id=10090 Gene_Symbol=Hmgb2 High mobility group protein B2	Hmgb2	P30681	HMGB2_MOUSE	IPI00462291	NAN	─
1207	KHPDSSVNFAEFSK	558.25	3	Phospho (ST)	0.00002000000000.0	S34				32.15	2	1	831 : Tax_Id=10090 Gene_Symbol=Hmgb2 High mobility group protein B2	Hmgb2	P30681	HMGB2_MOUSE	IPI00462291	NAN	─
1208	QADVADQQTTELPAENGETENQSPASEEEKEAKSD	1285.88	3	Phospho (ST)	0.00000000000000000000000002000000000.0	S87				35.88	2	2	728 : Tax_Id=10090 Gene_Symbol=Hmgn1;LOC100044391 Non-histone chromosomal protein HMG-14	Hmgn1;LOC100044391	P18608	HMGN1_MOUSE	IPI00338745	NAN	─
1209	QADVADQQTTELPAENGETENQSPASEEEKEAKSD	1285.88	3	Phospho (ST)	0.00000000000000000000000000000000020.0	S95				42.06	4	2	728 : Tax_Id=10090 Gene_Symbol=Hmgn1;LOC100044391 Non-histone chromosomal protein HMG-14	Hmgn1;LOC100044391	P18608	HMGN1_MOUSE	IPI00338745	NAN	─
1210	QADVADQQTTELPAENGETENQSPASEEEKEAKSD	1285.88	3	Phospho (ST)	0.00000000000000000000002000000000000.0	S84				30.11	1	2	728 : Tax_Id=10090 Gene_Symbol=Hmgn1;LOC100044391 Non-histone chromosomal protein HMG-14	Hmgn1;LOC100044391	P18608	HMGN1_MOUSE	IPI00338745	NAN	─
1211	KEEGEQEVAVDEGSDENKVEAEEEGAENK	1086.45	3	Phospho (ST)	0.00000000000002000000000000000.0	S376				56.13	1	2	938 : Tax_Id=10090 Gene_Symbol=Hmgn5 Nucleosome-binding protein 1	Hmgn5	Q9JL35	HMGN5_MOUSE	IPI00311626	9999	─
1212	SSPQSPDTAMDLLK	793.345	2	Oxidation (M); Phospho (ST)	0.00002000010000.0	S105				32.66	2	0	555 : Tax_Id=10090 Gene_Symbol=Hmgxb4 High mobility group box 2-like 1	Hmgxb4	Q80Y32	Q80Y32_MOUSE	IPI00330783	0.738	─
1213	SPPTTMLLPASPAK	753.868	2	Oxidation (M); Phospho (ST)	0.20000100000000.0	S495				59.56	8	0	555 : Tax_Id=10090 Gene_Symbol=Hmgxb4 High mobility group box 2-like 1	Hmgxb4	Q80Y32	Q80Y32_MOUSE	IPI00330783	-9999	─
1214	KGSFNPGDASGPEAAGSPPEEGGTSEAAPNK	998.431	3	Phospho (ST)	0.0000000000000000200000000000000.0	S591				41.43	3	1	95 : Tax_Id=10090 Gene_Symbol=Hmha1 Isoform 1 of Minor histocompatibility protein HA-1	Hmha1	Q3TBD2	HMHA1_MOUSE	IPI00830876	4.029	─
1215	RPTSLSR	448.721	2	Phospho (ST)	0.0002000.0	S66				32	6	0	95 : Tax_Id=10090 Gene_Symbol=Hmha1 Isoform 1 of Minor histocompatibility protein HA-1	Hmha1	Q3TBD2	HMHA1_MOUSE	IPI00830876	1.358	─
1216	KGSFNPGDASGPEAAGSPPEEGGTSEAAPNK	1497.14	2	Phospho (ST)	0.0020000000000000000000000000000.0	S577				83.4	1	1	95 : Tax_Id=10090 Gene_Symbol=Hmha1 Isoform 1 of Minor histocompatibility protein HA-1	Hmha1	Q3TBD2	HMHA1_MOUSE	IPI00830876	1.066	─
1217	ESHAASNDSDSELEDASDPLSSSDASALHR	1087.42	3	2 Phospho (ST)	0.000000002020000000000000000000.0	S1020	S1022			57.04	4	0	95 : Tax_Id=10090 Gene_Symbol=Hmha1 Isoform 1 of Minor histocompatibility protein HA-1	Hmha1	Q3TBD2	HMHA1_MOUSE	IPI00830876	0.847	─
1218	ESHAASNDSDSELEDASDPLSSSDASALHR	1087.42	3	2 Phospho (ST)	0.020002000000000000000000000000.0	S1013	S1017			35.05	2	0	95 : Tax_Id=10090 Gene_Symbol=Hmha1 Isoform 1 of Minor histocompatibility protein HA-1	Hmha1	Q3TBD2	HMHA1_MOUSE	IPI00830876	0.847	─
1219	ESHAASNDSDSELEDASDPLSSSDASALHR	1114.08	3	3 Phospho (ST)	0.020002002000000000000000000000.0	S1013	S1017	S1020		51.24	1	0	95 : Tax_Id=10090 Gene_Symbol=Hmha1 Isoform 1 of Minor histocompatibility protein HA-1	Hmha1	Q3TBD2	HMHA1_MOUSE	IPI00830876	0.674	─
1220	ESHAASNDSDSELEDASDPLSSSDASALHR	1060.77	3	Phospho (ST)	0.000000002000000000000000000000.0	S1020				63.01	3	0	95 : Tax_Id=10090 Gene_Symbol=Hmha1 Isoform 1 of Minor histocompatibility protein HA-1	Hmha1	Q3TBD2	HMHA1_MOUSE	IPI00830876	-9999	─
1221	AGSPNPQSSSGELPR	782.343	2	Phospho (ST)	0.002000000000000.0	S23				44.16	3	0	106 : Tax_Id=10090 Gene_Symbol=Hmha1 NOD-derived CD11c +ve dendritic cells cDNA, RIKEN full-length enriched library, clone:F630039C10 product:Similar to MYELOBLAST KIAA0223 (Putative uncharacterized protein) homolog	Hmha1	Q3TBD2	HMHA1_MOUSE	IPI00830876	0.279	4.073
1222	KGSFNPGDASGPEAAGSPPEEGGTSEAAPNK	998.43	3	Phospho (ST)	0.0020000000000000000000000000000.0	S577				61.47	8	1	106 : Tax_Id=10090 Gene_Symbol=Hmha1 NOD-derived CD11c +ve dendritic cells cDNA, RIKEN full-length enriched library, clone:F630039C10 product:Similar to MYELOBLAST KIAA0223 (Putative uncharacterized protein) homolog	Hmha1	Q3TBD2	HMHA1_MOUSE	IPI00830876	1.329	1.551
1223	YDFEPYVSNNSWSPIMR	734.306	3	Oxidation (M); Phospho (ST)	0.00000000000020010.0	S568				28.19	1	0	106 : Tax_Id=10090 Gene_Symbol=Hmha1 NOD-derived CD11c +ve dendritic cells cDNA, RIKEN full-length enriched library, clone:F630039C10 product:Similar to MYELOBLAST KIAA0223 (Putative uncharacterized protein) homolog	Hmha1	Q3TBD2	HMHA1_MOUSE	IPI00830876	─	1.331
1224	YDFEPYVSNNSWSPIMR	1100.95	2	Oxidation (M); Phospho (ST)	0.00000000000020010.0	S568				60.77	8	0	106 : Tax_Id=10090 Gene_Symbol=Hmha1 NOD-derived CD11c +ve dendritic cells cDNA, RIKEN full-length enriched library, clone:F630039C10 product:Similar to MYELOBLAST KIAA0223 (Putative uncharacterized protein) homolog	Hmha1	Q3TBD2	HMHA1_MOUSE	IPI00830876	1.032	1.043
1225	ESHAASNDSDSELEDASDPLSSSDASALHR	1114.08	3	3 Phospho (ST)	0.000002002020000000000000000000.0	S1017	S1020	S1022		46.04	1	0	106 : Tax_Id=10090 Gene_Symbol=Hmha1 NOD-derived CD11c +ve dendritic cells cDNA, RIKEN full-length enriched library, clone:F630039C10 product:Similar to MYELOBLAST KIAA0223 (Putative uncharacterized protein) homolog	Hmha1	Q3TBD2	HMHA1_MOUSE	IPI00830876	─	0.921
1226	YDFEPYVSNNSWSPIMR	1092.96	2	Phospho (ST)	0.00000000000020000.0	S568				61.29	6	0	106 : Tax_Id=10090 Gene_Symbol=Hmha1 NOD-derived CD11c +ve dendritic cells cDNA, RIKEN full-length enriched library, clone:F630039C10 product:Similar to MYELOBLAST KIAA0223 (Putative uncharacterized protein) homolog	Hmha1	Q3TBD2	HMHA1_MOUSE	IPI00830876	─	0.846
1227	ESHAASNDSDSELEDASDPLSSSDASALHR	1087.42	3	2 Phospho (ST)	0.000002002000000000000000000000.0	S1017	S1020			60.2	1	0	106 : Tax_Id=10090 Gene_Symbol=Hmha1 NOD-derived CD11c +ve dendritic cells cDNA, RIKEN full-length enriched library, clone:F630039C10 product:Similar to MYELOBLAST KIAA0223 (Putative uncharacterized protein) homolog	Hmha1	Q3TBD2	HMHA1_MOUSE	IPI00830876	─	0.834
1228	ESHAASNDSDSELEDASDPLSSSDASALHR	795.828	4	Phospho (ST)	0.020000000000000000000000000000.0	S1013				32.55	1	0	106 : Tax_Id=10090 Gene_Symbol=Hmha1 NOD-derived CD11c +ve dendritic cells cDNA, RIKEN full-length enriched library, clone:F630039C10 product:Similar to MYELOBLAST KIAA0223 (Putative uncharacterized protein) homolog	Hmha1	Q3TBD2	HMHA1_MOUSE	IPI00830876	─	0.69
1229	SNSSEASSGDFLDLK	818.841	2	Phospho (ST)	0.000200000000000.0	S88				63.19	1	0	128 : Tax_Id=10090 Gene_Symbol=Hn1 Hematological and neurological expressed 1 protein	Hn1	P97825	HN1_MOUSE	IPI00314755	1.579	─
1230	SNSSEASSGDFLDLK	818.84	2	Phospho (ST)	0.200000000000000.0	S85				87.71	1	0	426 : Tax_Id=10090 Gene_Symbol=Hn1 Hematological and neurological expressed 1 protein	Hn1	P97825	HN1_MOUSE	IPI00314755	─	0.603
1231	SNSSEASSGDFLDLK	818.84	2	Phospho (ST)	0.002000000000000.0	S87				80	6	0	426 : Tax_Id=10090 Gene_Symbol=Hn1 Hematological and neurological expressed 1 protein	Hn1	P97825	HN1_MOUSE	IPI00314755	1.579	0.603
1232	EDSQRPGAHLTVK	506.576	3	Phospho (ST)	0.0020000000000.0	S95				35.22	1	0	1013 : Tax_Id=10090 Gene_Symbol=Hnrnpa1 Putative uncharacterized protein	Hnrnpa1	P49312	ROA1_MOUSE	IPI00553777	0.71	─
1233	GGNFGFGDSR	547.209	2	Phospho (ST)	0.0000000020.0	S212				51.24	10	0	31 : Tax_Id=10090 Gene_Symbol=Hnrnpa2b1 Isoform 3 of Heterogeneous nuclear ribonucleoproteins A2/B1	Hnrnpa2b1	O88569	ROA2_MOUSE	IPI00405058	1.241	─
1234	SSGSPYGGGYGSGGGSGGYGSR	995.883	2	Phospho (ST)	0.0000000000020000000000.0	S367				53.84	1	0	8 : Tax_Id=10090 Gene_Symbol=Hnrnpa3 Isoform 1 of Heterogeneous nuclear ribonucleoprotein A3	Hnrnpa3	Q8BG05	ROA3_MOUSE	IPI00269661	1.504	─
1235	SSGSPYGGGYGSGGGSGGYGSR	995.882	2	Phospho (ST)	0.0000000000000002000000.0	S371				64.89	4	0	8 : Tax_Id=10090 Gene_Symbol=Hnrnpa3 Isoform 1 of Heterogeneous nuclear ribonucleoprotein A3	Hnrnpa3	Q8BG05	ROA3_MOUSE	IPI00269661	0.062	─
1236	MESEAGADDSAEEGDLLDDDDNEDR	1404.99	2	Oxidation (M); Phospho (ST)	0.1020000000000000000000000.0	S261				56.59	1	0	57 : Tax_Id=10090 Gene_Symbol=Hnrnpc Putative uncharacterized protein	Hnrnpc	Q9Z204	HNRPC_MOUSE	IPI00130343	2.382	─
1237	NEEDEGHSNSSPR	769.281	2	Phospho (ST)	0.0000000002000.0	S82				47.04	2	0	836 : Tax_Id=10090 Gene_Symbol=Hnrnpd Isoform 1 of Heterogeneous nuclear ribonucleoprotein D0	Hnrnpd	Q60668	HNRPD_MOUSE	IPI00330958	9999	─
1238	NEEDEGHSNSSPR	769.281	2	Phospho (ST)	0.0000000000200.0	S83				61.59	5	0	836 : Tax_Id=10090 Gene_Symbol=Hnrnpd Isoform 1 of Heterogeneous nuclear ribonucleoprotein D0	Hnrnpd	Q60668	HNRPD_MOUSE	IPI00330958	9999	─
1239	IDASKNEEDEGHSNSSPR	684.615	3	Phospho (ST)	0.000000000000002000.0	S82				42.02	2	1	836 : Tax_Id=10090 Gene_Symbol=Hnrnpd Isoform 1 of Heterogeneous nuclear ribonucleoprotein D0	Hnrnpd	Q60668	HNRPD_MOUSE	IPI00330958	9.964	─
1240	HTGPNSPDTANDGFVR	882.871	2	Phospho (ST)	0.0000000020000000.0	T107				30.59	1	0	271 : Tax_Id=10090 Gene_Symbol=Hnrnph2 Heterogeneous nuclear ribonucleoprotein H2	Hnrnph2	P70333	HNRH2_MOUSE	IPI00108143	1.053	─
1241	GSYGDLGGPIITTQVTIPK	999.003	2	Phospho (ST)	0.0200000000000000000.0	S379				98.07	19	0	111 : Tax_Id=10090 Gene_Symbol=Hnrnpk Isoform 1 of Heterogeneous nuclear ribonucleoprotein K	Hnrnpk	P61979	HNRPK_MOUSE	IPI00223253	1.077	─
1242	ISRPGDSDDSR	642.764	2	Phospho (ST)	0.00000020000.0	S151				40.62	1	0	600 : Tax_Id=10090 Gene_Symbol=Hnrnpl Putative uncharacterized protein	Hnrnpl	Q8BI42	Q8BI42_MOUSE	IPI00457527	3.677	─
1243	MGLAMGGAGGASFDR	755.297	2	2 Oxidation (M); Phospho (ST)	0.100010000002000.0	S617				66.96	7	0	242 : Tax_Id=10090 Gene_Symbol=Hnrnpm Isoform 1 of Heterogeneous nuclear ribonucleoprotein M	Hnrnpm	Q9D0E1	HNRPM_MOUSE	IPI00132443	NAN	─
1244	GEEDGPEERSGDETPGSEAPGDK	808.982	3	Phospho (ST)	0.00000000020000000000000.0	S159				31.75	1	1	425 : Tax_Id=10090 Gene_Symbol=Hnrnpul2 Heterogeneous nuclear ribonucleoprotein U-like protein 2	Hnrnpul2	Q00PI9	HNRL2_MOUSE	IPI00222208	NAN	─
1245	SRGQGYVGGQR	622.781	2	Phospho (ST)	0.20000000000.0	S653				30.75	1	1	425 : Tax_Id=10090 Gene_Symbol=Hnrnpul2 Heterogeneous nuclear ribonucleoprotein U-like protein 2	Hnrnpul2	Q00PI9	HNRL2_MOUSE	IPI00222208	NAN	─
1246	AVEEQGDDQDSEKSKPAGSDGER	865.335	3	2 Phospho (ST)	0.00000000002002000000000.0	S183	S186			35.03	2	1	425 : Tax_Id=10090 Gene_Symbol=Hnrnpul2 Heterogeneous nuclear ribonucleoprotein U-like protein 2	Hnrnpul2	Q00PI9	HNRL2_MOUSE	IPI00222208	19.716	─
1247	AVEEQGDDQDSEKSKPAGSDGER	838.681	3	Phospho (ST)	0.00000000000002000000000.0	S186				48.03	1	1	425 : Tax_Id=10090 Gene_Symbol=Hnrnpul2 Heterogeneous nuclear ribonucleoprotein U-like protein 2	Hnrnpul2	Q00PI9	HNRL2_MOUSE	IPI00222208	10.862	─
1248	EDSVKPGAHLTVK	487.577	3	Phospho (ST)	0.0020000000000.0	S116				39.85	1	0	138 : Tax_Id=10090 Gene_Symbol=Hnrpa3 Isoform 1 of Heterogeneous nuclear ribonucleoprotein A3	Hnrpa3	Q8BG05	ROA3_MOUSE	IPI00269661	1.369	1.781
1249	SSGSPYGGGYGSGGGSGGYGSR	995.88	2	Phospho (ST)	0.0002000000000000000000.0	S359				100.77	3	0	138 : Tax_Id=10090 Gene_Symbol=Hnrpa3 Isoform 1 of Heterogeneous nuclear ribonucleoprotein A3	Hnrpa3	Q8BG05	ROA3_MOUSE	IPI00269661	0.957	1.176
1250	SSGSPYGGGYGSGGGSGGYGSR	995.881	2	Phospho (ST)	0.0200000000000000000000.0	S357				82.99	1	0	138 : Tax_Id=10090 Gene_Symbol=Hnrpa3 Isoform 1 of Heterogeneous nuclear ribonucleoprotein A3	Hnrpa3	Q8BG05	ROA3_MOUSE	IPI00269661	0.957	1.168
1251	DDEKEPEEGEDDRDSANGEDDS	1266.93	2	Phospho (ST)	0.0000000000000020000000.0	S306				56.16	3	2	174 : Tax_Id=10090 Gene_Symbol=Hnrpc Isoform C1 of Heterogeneous nuclear ribonucleoproteins C1/C2	Hnrpc	Q9Z204	HNRPC_MOUSE	IPI00223443	─	9999
1252	QADLSFSSPVEMK	767.829	2	Oxidation (M); Phospho (ST)	0.0000000200010.0	S232				43.75	3	0	174 : Tax_Id=10090 Gene_Symbol=Hnrpc Isoform C1 of Heterogeneous nuclear ribonucleoproteins C1/C2	Hnrpc	Q9Z204	HNRPC_MOUSE	IPI00223443	1.477	2.009
1253	NEKSEEEQSSASVK	816.342	2	Phospho (ST)	0.00020000000000.0	S241				68.05	6	1	174 : Tax_Id=10090 Gene_Symbol=Hnrpc Isoform C1 of Heterogeneous nuclear ribonucleoproteins C1/C2	Hnrpc	Q9Z204	HNRPC_MOUSE	IPI00223443	9999	1.976
1254	QADLSFSSPVEMK	759.832	2	Phospho (ST)	0.0000000200000.0	S232				52.21	5	0	174 : Tax_Id=10090 Gene_Symbol=Hnrpc Isoform C1 of Heterogeneous nuclear ribonucleoproteins C1/C2	Hnrpc	Q9Z204	HNRPC_MOUSE	IPI00223443	─	1.682
1255	DDEKEPEEGEDDRDSANGEDDS	844.959	3	Phospho (ST)	0.0000000000000020000000.0	S306				40.72	2	2	174 : Tax_Id=10090 Gene_Symbol=Hnrpc Isoform C1 of Heterogeneous nuclear ribonucleoproteins C1/C2	Hnrpc	Q9Z204	HNRPC_MOUSE	IPI00223443	─	1.538
1256	MESEAGADDSAEEGDLLDDDDNEDRGDDQLELK	1236.48	3	Oxidation (M); Phospho (ST)	0.100000000200000000000000000000000.0	S268				85.95	4	1	174 : Tax_Id=10090 Gene_Symbol=Hnrpc Isoform C1 of Heterogeneous nuclear ribonucleoproteins C1/C2	Hnrpc	Q9Z204	HNRPC_MOUSE	IPI00223443	1.119	0.709
1257	MESEAGADDSAEEGDLLDDDDNEDR	1404.99	2	Oxidation (M); Phospho (ST)	0.1000000002000000000000000.0	S268				103.64	3	0	174 : Tax_Id=10090 Gene_Symbol=Hnrpc Isoform C1 of Heterogeneous nuclear ribonucleoproteins C1/C2	Hnrpc	Q9Z204	HNRPC_MOUSE	IPI00223443	2.36	0.571
1258	MESEAGADDSAEEGDLLDDDDNEDRGDDQLELK	1231.14	3	Phospho (ST)	0.000000000200000000000000000000000.0	S268				83.91	7	1	174 : Tax_Id=10090 Gene_Symbol=Hnrpc Isoform C1 of Heterogeneous nuclear ribonucleoproteins C1/C2	Hnrpc	Q9Z204	HNRPC_MOUSE	IPI00223443	─	0.557
1259	MESEAGADDSAEEGDLLDDDDNEDR	1396.99	2	Phospho (ST)	0.0000000002000000000000000.0	S268				94.09	3	0	174 : Tax_Id=10090 Gene_Symbol=Hnrpc Isoform C1 of Heterogeneous nuclear ribonucleoproteins C1/C2	Hnrpc	Q9Z204	HNRPC_MOUSE	IPI00223443	─	0.48
1260	IFVGGLSPDTPEEK	784.865	2	Phospho (ST)	0.00000020000000.0	S190				67.88	2	0	57 : Tax_Id=10090 Gene_Symbol=Hnrpd Isoform 1 of Heterogeneous nuclear ribonucleoprotein D0	Hnrpd	Q60668	HNRPD_MOUSE	IPI00330958	0.948	1.958
1261	VFVGGLSPDTSEEQIK	893.419	2	Phospho (ST)	0.0000002000000000.0	S122				66.63	17	0	263 : Tax_Id=10090 Gene_Symbol=Hnrpdl Heterogeneous nuclear ribonucleoprotein D-like	Hnrpdl	Q9Z130	HNRDL_MOUSE	IPI00129417	0.896	─
1262	HTGPNSPDTANDGFVR	882.869	2	Phospho (ST)	0.0000020000000000.0	S104				63.77	5	0	285 : Tax_Id=10090 Gene_Symbol=Hnrph2 Heterogeneous nuclear ribonucleoprotein H'	Hnrph2	P70333	HNRH2_MOUSE	IPI00108143	1.055	1.409
1263	DYDDMSPR	547.678	2	Oxidation (M); Phospho (ST)	0.00001200.0	S284				32.05	5	0	253 : Tax_Id=10090 Gene_Symbol=Hnrpk Isoform 1 of Heterogeneous nuclear ribonucleoprotein K	Hnrpk	P61979	HNRPK_MOUSE	IPI00223253	9999	2.247
1264	RDYDDMSPR	617.731	2	Phospho (ST)	0.000000200.0	S284				32.78	4	1	253 : Tax_Id=10090 Gene_Symbol=Hnrpk Isoform 1 of Heterogeneous nuclear ribonucleoprotein K	Hnrpk	P61979	HNRPK_MOUSE	IPI00223253	─	1.441
1265	LQAALDNEAGGRPAMEPGNGSLDLGGDAAGR	1026.13	3	Oxidation (M); Phospho (ST)	0.0000000000000010000020000000000.0	S58				42.72	1	0	46 : Tax_Id=10090 Gene_Symbol=Hnrpu Osteoclast-like cell cDNA, RIKEN full-length enriched library, clone:I420039N16 product:heterogeneous nuclear ribonucleoprotein U, full insert sequence	Hnrpu	Q8VEK3	HNRPU_MOUSE	IPI00458583	-9999	1.185
1266	LQAALDNEAGGRPAMEPGNGSLDLGGDAAGR	1020.8	3	Phospho (ST)	0.0000000000000000000020000000000.0	S58				60.19	1	0	46 : Tax_Id=10090 Gene_Symbol=Hnrpu Osteoclast-like cell cDNA, RIKEN full-length enriched library, clone:I420039N16 product:heterogeneous nuclear ribonucleoprotein U, full insert sequence	Hnrpu	Q8VEK3	HNRPU_MOUSE	IPI00458583	─	0.564
1267	SGDETPGSEAPGDK	713.772	2	Phospho (ST)	0.20000000000000.0	S159				53.39	5	0	484 : Tax_Id=10090 Gene_Symbol=Hnrpul2 Heterogeneous nuclear ribonucleoprotein U-like protein 2	Hnrpul2	Q00PI9	HNRL2_MOUSE	IPI00222208	-9999	9999
1268	AVEEQGDDQDSEKSKPAGSDGER	838.68	3	Phospho (ST)	0.00000000002000000000000.0	S183				61.29	4	1	484 : Tax_Id=10090 Gene_Symbol=Hnrpul2 Heterogeneous nuclear ribonucleoprotein U-like protein 2	Hnrpul2	Q00PI9	HNRL2_MOUSE	IPI00222208	10.846	1.752
1269	LAEGEEEKPEPDGSSEESISTVEEQENETPPATSSEAEQPK	1120.98	4	Phospho (ST)	0.00000000000000000000200000000000000000000.0	T77				38.47	2	0	551 : Tax_Id=10090 Gene_Symbol=Hp1bp3 Isoform 1 of Heterochromatin protein 1-binding protein 3	Hp1bp3	Q3TEA8	HP1B3_MOUSE	IPI00342766	1.182	─
1270	LAEGEEEKPEPDGSSEESISTVEEQENETPPATSSEAEQPK	1494.31	3	Phospho (ST)	0.00000000000000000000000000002000000000000.0	T85				45.75	5	0	551 : Tax_Id=10090 Gene_Symbol=Hp1bp3 Isoform 1 of Heterochromatin protein 1-binding protein 3	Hp1bp3	Q3TEA8	HP1B3_MOUSE	IPI00342766	1.067	─
1271	LAEGEEEKPEPDGSSEESISTVEEQENETPPATSSEAEQPK	1494.31	3	Phospho (ST)	0.00000000000000000000200000000000000000000.0	T77				31.97	1	0	551 : Tax_Id=10090 Gene_Symbol=Hp1bp3 Isoform 1 of Heterochromatin protein 1-binding protein 3	Hp1bp3	Q3TEA8	HP1B3_MOUSE	IPI00342766	0.876	─
1272	LAEGEEEKPEPDGSSEESISTVEEQENETPPATSSEAEQPK	1494.31	3	Phospho (ST)	0.00000000000000200000000000000000000000000.0	S71				42.64	2	0	551 : Tax_Id=10090 Gene_Symbol=Hp1bp3 Isoform 1 of Heterochromatin protein 1-binding protein 3	Hp1bp3	Q3TEA8	HP1B3_MOUSE	IPI00342766	0.874	─
1273	GTPSQSPVVGR	582.774	2	Phospho (ST)	0.00000200000.0	S181				30.17	2	0	677 : Tax_Id=10090 Gene_Symbol=Hrb Isoform 1 of Nucleoporin-like protein RIP	Hrb	Q8K2K6	AGFG1_MOUSE	IPI00230359	─	2.014
1274	ESDDKPEIEDVGSDEEEEEKK	1258.51	2	Phospho (ST)	0.000000000000200000000.0	S263				33.09	1	1	150 : Tax_Id=10090 Gene_Symbol=Hsp90aa1 Heat shock protein HSP 90-alpha	Hsp90aa1	P07901	HS90A_MOUSE	IPI00330804	2.893	─
1275	ESDDKPEIEDVGSDEEEEEK	1194.46	2	Phospho (ST)	0.02000000000000000000.0	S252				35.2	1	0	150 : Tax_Id=10090 Gene_Symbol=Hsp90aa1 Heat shock protein HSP 90-alpha	Hsp90aa1	P07901	HS90A_MOUSE	IPI00330804	2.078	─
1276	DKEVSDDEAEEKEEK	620.586	3	Phospho (ST)	0.000020000000000.0	S231				46.93	5	2	240 : Tax_Id=10090 Gene_Symbol=Hsp90aa1 Heat shock protein HSP 90-alpha	Hsp90aa1	P07901	HS90A_MOUSE	IPI00330804	─	2.505
1277	DKEVSDDEAEEK	737.285	2	Phospho (ST)	0.000020000000.0	S231				55	2	1	240 : Tax_Id=10090 Gene_Symbol=Hsp90aa1 Heat shock protein HSP 90-alpha	Hsp90aa1	P07901	HS90A_MOUSE	IPI00330804	─	2.424
1278	ESDDKPEIEDVGSDEEEEEK	1194.46	2	Phospho (ST)	0.00000000000020000000.0	S263				65.18	6	0	240 : Tax_Id=10090 Gene_Symbol=Hsp90aa1 Heat shock protein HSP 90-alpha	Hsp90aa1	P07901	HS90A_MOUSE	IPI00330804	2.08	0.815
1279	ESDDKPEIEDVGSDEEEEEKK	839.341	3	Phospho (ST)	0.000000000000200000000.0	S263				49.1	7	1	240 : Tax_Id=10090 Gene_Symbol=Hsp90aa1 Heat shock protein HSP 90-alpha	Hsp90aa1	P07901	HS90A_MOUSE	IPI00330804	2.42	0.72
1280	ESDDKPEIEDVGSDEEEEEK	796.643	3	Phospho (ST)	0.00000000000020000000.0	S263				47.89	2	0	240 : Tax_Id=10090 Gene_Symbol=Hsp90aa1 Heat shock protein HSP 90-alpha	Hsp90aa1	P07901	HS90A_MOUSE	IPI00330804	3.364	0.666
1281	ESDDKPEIEDVGSDEEEEEKKDGDK	977.728	3	Phospho (ST)	0.0000000000002000000000000.0	S263				38.55	3	2	240 : Tax_Id=10090 Gene_Symbol=Hsp90aa1 Heat shock protein HSP 90-alpha	Hsp90aa1	P07901	HS90A_MOUSE	IPI00330804	2.21	0.503
1282	IEDVGSDEEDDSGK	787.789	2	Phospho (ST)	0.00000200000000.0	S255				78.13	9	0	68 : Tax_Id=10090 Gene_Symbol=Hsp90ab1 Heat shock protein 84b	Hsp90ab1	P11499	HS90B_MOUSE	IPI00229080	25.044	3.026
1283	EKEISDDEAEEEK	815.822	2	Phospho (ST)	0.0000200000000.0	S226				79.69	4	1	68 : Tax_Id=10090 Gene_Symbol=Hsp90ab1 Heat shock protein 84b	Hsp90ab1	P11499	HS90B_MOUSE	IPI00229080	6.592	1.577
1284	IEDVGSDEEDDSGKDKK	973.399	2	Phospho (ST)	0.00000200000000000.0	S255				48.18	1	2	68 : Tax_Id=10090 Gene_Symbol=Hsp90ab1 Heat shock protein 84b	Hsp90ab1	P11499	HS90B_MOUSE	IPI00229080	─	1.508
1285	IEDVGSDEEDDSGKDKK	649.268	3	Phospho (ST)	0.00000200000000000.0	S255				43.01	4	2	68 : Tax_Id=10090 Gene_Symbol=Hsp90ab1 Heat shock protein 84b	Hsp90ab1	P11499	HS90B_MOUSE	IPI00229080	14.816	1.107
1286	IEDVGSDEEDDSGKDK	909.349	2	Phospho (ST)	0.0000020000000000.0	S255				78.98	10	1	68 : Tax_Id=10090 Gene_Symbol=Hsp90ab1 Heat shock protein 84b	Hsp90ab1	P11499	HS90B_MOUSE	IPI00229080	21.685	0.86
1287	IESPKLER	526.263	2	Phospho (ST)	0.00200000.0	S810				38.22	6	1	594 : Tax_Id=10090 Gene_Symbol=Hsph1 Isoform HSP105-alpha of Heat shock protein 105 kDa	Hsph1	Q61699	HS105_MOUSE	IPI00123802	NAN	─
1288	LFDDSDER	538.7	2	Phospho (ST)	0.00002000.0	S724				33.03	2	0	225 : Tax_Id=10090 Gene_Symbol=Htatsf1 Isoform 1 of HIV Tat-specific factor 1 homolog	Htatsf1	Q8BGC0	HTSF1_MOUSE	IPI00221566	1.933	─
1289	VFEDNSNEKLFDEEEGPNEK	817.008	3	Phospho (ST)	0.00000200000000000000.0	S705				64.76	11	1	225 : Tax_Id=10090 Gene_Symbol=Htatsf1 Isoform 1 of HIV Tat-specific factor 1 homolog	Htatsf1	Q8BGC0	HTSF1_MOUSE	IPI00221566	1.283	─
1290	VFEDNSNEKLFDEEEGPNEK	1225.01	2	Phospho (ST)	0.00000200000000000000.0	S705				58.25	4	1	225 : Tax_Id=10090 Gene_Symbol=Htatsf1 Isoform 1 of HIV Tat-specific factor 1 homolog	Htatsf1	Q8BGC0	HTSF1_MOUSE	IPI00221566	0.908	─
1291	ESEDNDLGKESEGEDSLK	1030.91	2	Phospho (ST)	0.000000000020000000.0	S528				29.88	1	1	183 : Tax_Id=10090 Gene_Symbol=Htatsf1 Isoform 1 of HIV Tat-specific factor 1 homolog	Htatsf1	Q8BGC0	HTSF1_MOUSE	IPI00221566	─	9999
1292	LFDDSDERGTVGNVK	866.382	2	Phospho (ST)	0.000020000000000.0	S724				60.1	7	1	183 : Tax_Id=10090 Gene_Symbol=Htatsf1 Isoform 1 of HIV Tat-specific factor 1 homolog	Htatsf1	Q8BGC0	HTSF1_MOUSE	IPI00221566	1.76	0.696
1293	LFDDSDEKEDEEDTDGKK	732.29	3	Phospho (ST)	0.000020000000000000.0	S679				46.16	3	2	183 : Tax_Id=10090 Gene_Symbol=Htatsf1 Isoform 1 of HIV Tat-specific factor 1 homolog	Htatsf1	Q8BGC0	HTSF1_MOUSE	IPI00221566	1.735	0.664
1294	SSSPTVRR	485.229	2	Phospho (ST)	0.00002000.0	T244				32.13	1	1	966 : Tax_Id=10090 Gene_Symbol=Htt huntingtin	Htt	P42859	HD_MOUSE	IPI00271166	NAN	─
1295	REESPMDVDQPSPSAQDTQSIVISDGTPQGEK	1175.52	3	Oxidation (M); Phospho (ST)	0.00000100000002000000000000000000.0	S3820				51.56	3	1	1111 : Tax_Id=10090 Gene_Symbol=Huwe1 HECT, UBA and WWE domain containing 1	Huwe1	Q7TMY8	HUWE1_MOUSE	IPI00463909	0.661	─
1296	GSGTASDDEFENLR	789.309	2	Phospho (ST)	0.00000200000000.0	S1907				70.57	8	0	98 : Tax_Id=10090 Gene_Symbol=Huwe1 Isoform 2 of E3 ubiquitin-protein ligase HUWE1	Huwe1	Q7TMY8	HUWE1_MOUSE	IPI00453613	1.473	0.706
1297	KWENEEEEEEPAPTSAEGEGNAEGPDAEAGSASTPR	1279.86	3	Phospho (ST)	0.000000000000000000000000000000200000.0	S74				62.77	2	1	441 : Tax_Id=10090 Gene_Symbol=Hvcn1 Voltage-gated hydrogen channel 1	Hvcn1	Q3U2S8	HVCN1_MOUSE	IPI00120788	0.906	─
1298	RKSVLEDSFPR	471.901	3	Phospho (ST)	0.00200000000.0	S403				27.15	1	2	704 : Tax_Id=10090 Gene_Symbol=Ifnar2 Isoform IFNAR2c of Interferon-alpha/beta receptor beta chain precursor	Ifnar2	O35664	INAR2_MOUSE	IPI00395208	1.902	0.426
1299	AEALSSLHGDDQDSEDEVLTVPEVK	921.747	3	Phospho (ST)	0.0000020000000000000000000.0	S2393				37.27	1	0	375 : Tax_Id=10090 Gene_Symbol=Igf2r Cation-independent mannose-6-phosphate receptor	Igf2r	Q07113	MPRI_MOUSE	IPI00308971	1.439	─
1300	AEALSSLHGDDQDSEDEVLTVPEVK	921.747	3	Phospho (ST)	0.0000000000000200000000000.0	S2401				33.51	3	0	375 : Tax_Id=10090 Gene_Symbol=Igf2r Cation-independent mannose-6-phosphate receptor	Igf2r	Q07113	MPRI_MOUSE	IPI00308971	1.412	─
1301	LVSFHDDSDEDLLHI	612.268	3	Phospho (ST)	0.000000020000000.0	S2476				28.35	1	0	450 : Tax_Id=10090 Gene_Symbol=Igf2r Cation-independent mannose-6-phosphate receptor precursor	Igf2r	Q07113	MPRI_MOUSE	IPI00308971	─	0.77
1302	LVSFHDDSDEDLLHI	917.896	2	Phospho (ST)	0.000000020000000.0	S2476				64.11	10	0	450 : Tax_Id=10090 Gene_Symbol=Igf2r Cation-independent mannose-6-phosphate receptor precursor	Igf2r	Q07113	MPRI_MOUSE	IPI00308971	0.766	0.554
1303	FPESWDSQSSKR	767.323	2	Phospho (ST)	0.000000000200.0	S101				36.44	1	1	1079 : Tax_Id=10090 Gene_Symbol=Igh-5 Ig delta chain C region secreted form	Igh-5	P01881	IGHD_MOUSE	IPI00109960	0.725	─
1304	GPVSGSPDSMNVSR	743.304	2	Oxidation (M); Phospho (ST)	0.00000200010000.0	S672				54.44	6	0	451 : Tax_Id=10090 Gene_Symbol=Ikbkb Inhibitor of nuclear factor kappa-B kinase subunit beta	Ikbkb	O88351	IKKB_MOUSE	IPI00130038	1.366	1.471
1305	SNHSAQDAVDNLLLLSK	952.959	2	Phospho (ST)	0.00020000000000000.0	S360				75.95	14	0	94 : Tax_Id=10090 Gene_Symbol=Ikzf1 Isoform V of DNA-binding protein Ikaros	Ikzf1	Q03267	IKZF1_MOUSE	IPI00116369	0.946	─
1306	SNHSAQDAVDNLLLLSK	952.959	2	Phospho (ST)	0.20000000000000000.0	S357				65.58	2	0	94 : Tax_Id=10090 Gene_Symbol=Ikzf1 Isoform V of DNA-binding protein Ikaros	Ikzf1	Q03267	IKZF1_MOUSE	IPI00116369	0.946	─
1307	AASENSQDAFR	638.254	2	Phospho (ST)	0.00000200000.0	S440				41.66	5	0	542 : Tax_Id=10090 Gene_Symbol=Ikzf1 Isoform V of DNA-binding protein Ikaros	Ikzf1	Q03267	IKZF1_MOUSE	IPI00116369	3.033	1.834
1308	GLSPNNSAQDSTDTDSNHEDR	780.639	3	Phospho (ST)	0.002000000000000000000.0	S377				45.58	3	0	175 : Tax_Id=10090 Gene_Symbol=Ikzf3 Zinc finger protein Aiolos	Ikzf3	O08900	IKZF3_MOUSE	IPI00117144	1.758	─
1309	STEEQPLPTESPDALNDYSLPKPHEIENVDSR	1229.9	3	Phospho (ST)	0.00000000200000000000000000000000.0	T20				40.96	2	0	175 : Tax_Id=10090 Gene_Symbol=Ikzf3 Zinc finger protein Aiolos	Ikzf3	O08900	IKZF3_MOUSE	IPI00117144	1.1	─
1310	STEEQPLPTESPDALNDYSLPKPHEIENVDSR	1229.9	3	Phospho (ST)	0.00000000000000000000000000000020.0	S42				32.96	1	0	175 : Tax_Id=10090 Gene_Symbol=Ikzf3 Zinc finger protein Aiolos	Ikzf3	O08900	IKZF3_MOUSE	IPI00117144	1.086	─
1311	GLSPNNSAQDSTDTDSNHEDR	1170.45	2	Phospho (ST)	0.002000000000000000000.0	S377				53.99	1	0	324 : Tax_Id=10090 Gene_Symbol=Ikzf3 Zinc finger protein Aiolos	Ikzf3	O08900	IKZF3_MOUSE	IPI00117144	1.962	1.252
1312	STEEQPLPTESPDALNDYSLPKPHEIENVDSR	1229.89	3	Phospho (ST)	0.00000000002000000000000000000000.0	S22				45.27	3	0	324 : Tax_Id=10090 Gene_Symbol=Ikzf3 Zinc finger protein Aiolos	Ikzf3	O08900	IKZF3_MOUSE	IPI00117144	1.093	0.719
1313	STEEQPLPTESPDALNDYSLPKPHEIENVDSR	1256.55	3	2 Phospho (ST)	0.00000000200000000000000000000020.0	T20	S42			34.96	1	0	324 : Tax_Id=10090 Gene_Symbol=Ikzf3 Zinc finger protein Aiolos	Ikzf3	O08900	IKZF3_MOUSE	IPI00117144	9999	0.691
1314	STEEQPLPTESPDALNDYSLPKPHEIENVDSR	1256.55	3	2 Phospho (ST)	0.00000000002000000000000000000020.0	S22	S42			40.89	2	0	324 : Tax_Id=10090 Gene_Symbol=Ikzf3 Zinc finger protein Aiolos	Ikzf3	O08900	IKZF3_MOUSE	IPI00117144	9999	0.689
1315	DPPGPQPQASSSIR	758.843	2	Phospho (ST)	0.00000000000200.0	S832				44.39	3	0	239 : Tax_Id=10090 Gene_Symbol=Il16 Isoform 2 of Pro-interleukin-16	Il16	O54824	IL16_MOUSE	IPI00137805	-9999	─
1316	ALSPDPLLR	531.273	2	Phospho (ST)	0.002000000.0	S930				40.77	16	0	239 : Tax_Id=10090 Gene_Symbol=Il16 Isoform 2 of Pro-interleukin-16	Il16	O54824	IL16_MOUSE	IPI00137805	-9999	─
1317	DPGLPESPPPGQRPSTK	613.959	3	Phospho (ST)	0.00000020000000000.0	S917				33.75	1	0	239 : Tax_Id=10090 Gene_Symbol=Il16 Isoform 2 of Pro-interleukin-16	Il16	O54824	IL16_MOUSE	IPI00137805	-9999	─
1318	ISSFENFGSSQLPDR	882.385	2	Phospho (ST)	0.020000000000000.0	S838				43.31	2	0	401 : Tax_Id=10090 Gene_Symbol=Il16 Interleukin-16 precursor	Il16	O54824	IL16_MOUSE	IPI00137805	4.271	4.82
1319	ISSFENFGSSQLPDR	882.385	2	Phospho (ST)	0.002000000000000.0	S839				40.69	2	0	401 : Tax_Id=10090 Gene_Symbol=Il16 Interleukin-16 precursor	Il16	O54824	IL16_MOUSE	IPI00137805	4.297	4.663
1320	ARSFPLTR	514.258	2	Phospho (ST)	0.00200000.0	S959				38.54	6	1	401 : Tax_Id=10090 Gene_Symbol=Il16 Interleukin-16 precursor	Il16	O54824	IL16_MOUSE	IPI00137805	8.024	1.291
1321	DSSKGEDSAEESDGKPAIVAPPPVVEAVSNPSSVFPSDATTEQGPILTK	1255.1	4	Phospho (ST)	0.0000000200000000000000000000000000000000000000000.0	S482				41.3	5	1	861 : Tax_Id=10090 Gene_Symbol=Ilf3 Isoform 3 of Interleukin enhancer-binding factor 3	Ilf3	Q9Z1X4	ILF3_MOUSE	IPI00130591	9999	─
1322	RPMEEDGEEKSPSK	572.238	3	Oxidation (M); Phospho (ST)	0.00100000002000.0	S382				54.5	4	1	350 : Tax_Id=10090 Gene_Symbol=Ilf3 Isoform 3 of Interleukin enhancer-binding factor 3	Ilf3	Q9Z1X4	ILF3_MOUSE	IPI00130591	9999	2.486
1323	RPMEEDGEEKSPSK	572.238	3	Oxidation (M); Phospho (ST)	0.00100000000020.0	S384				34.01	1	1	350 : Tax_Id=10090 Gene_Symbol=Ilf3 Isoform 3 of Interleukin enhancer-binding factor 3	Ilf3	Q9Z1X4	ILF3_MOUSE	IPI00130591	9999	2.481
1324	RPMEEDGEEKSPSK	566.906	3	Phospho (ST)	0.00000000002000.0	S382				32.28	2	1	350 : Tax_Id=10090 Gene_Symbol=Ilf3 Isoform 3 of Interleukin enhancer-binding factor 3	Ilf3	Q9Z1X4	ILF3_MOUSE	IPI00130591	─	1.899
1325	DSSKGEDSAEESDGKPAIVAPPPVVEAVSNPSSVFPSDATTEQGPILTK	1255.1	4	Phospho (ST)	0.0000000000020000000000000000000000000000000000000.0	S486				31.4	2	1	350 : Tax_Id=10090 Gene_Symbol=Ilf3 Isoform 3 of Interleukin enhancer-binding factor 3	Ilf3	Q9Z1X4	ILF3_MOUSE	IPI00130591	9999	0.893
1326	KRPASPSHNSSGGGYGASK	481.972	4	Phospho (ST)	0.0000200000000000000.0	S26				35.43	1	1	1285 : Tax_Id=10090 Gene_Symbol=Ino80c INO80 complex subunit C	Ino80c	Q8BHA0	IN80C_MOUSE	IPI00221812	NAN	─
1327	KRPASPSHNSSGGGYGASK	481.972	4	Phospho (ST)	0.0000002000000000000.0	S28				33.3	2	1	1285 : Tax_Id=10090 Gene_Symbol=Ino80c INO80 complex subunit C	Ino80c	Q8BHA0	IN80C_MOUSE	IPI00221812	NAN	─
1328	SPAVLQLQHSK	644.327	2	Phospho (ST)	0.00000000020.0	S1161				36.34	1	0	101 : Tax_Id=10090 Gene_Symbol=Inpp5d Isoform 1 of Phosphatidylinositol-3,4,5-trisphosphate 5-phosphatase 1	Inpp5d	Q9ES52	SHIP1_MOUSE	IPI00120516	NAN	─
1329	LYDFVK	432.698	2	Phospho (Y)	0.030000.0	Y868				33.54	4	0	101 : Tax_Id=10090 Gene_Symbol=Inpp5d Isoform 1 of Phosphatidylinositol-3,4,5-trisphosphate 5-phosphatase 1	Inpp5d	Q9ES52	SHIP1_MOUSE	IPI00120516	2.026	─
1330	STLSPDQQLTAWSYDQLPK	1129.52	2	Phospho (ST)	0.2000000000000000000.0	S932				59.27	1	0	101 : Tax_Id=10090 Gene_Symbol=Inpp5d Isoform 1 of Phosphatidylinositol-3,4,5-trisphosphate 5-phosphatase 1	Inpp5d	Q9ES52	SHIP1_MOUSE	IPI00120516	1.143	─
1331	GEGPPTPPSQPPLSPK	833.398	2	Phospho (ST)	0.0000000000000200.0	S972				42.37	7	0	154 : Tax_Id=10090 Gene_Symbol=Inpp5d 6 days neonate spleen cDNA, RIKEN full-length enriched library, clone:F420002E15 product:inositol polyphosphate-5-phosphatase D, full insert sequence	Inpp5d	Q9ES52	SHIP1_MOUSE	IPI00120516	0.531	1.736
1332	GEGPPTPPSQPPLSPK	873.38	2	2 Phospho (ST)	0.0000020000000200.0	T964	S972			35.22	2	0	154 : Tax_Id=10090 Gene_Symbol=Inpp5d 6 days neonate spleen cDNA, RIKEN full-length enriched library, clone:F420002E15 product:inositol polyphosphate-5-phosphatase D, full insert sequence	Inpp5d	Q9ES52	SHIP1_MOUSE	IPI00120516	3.203	1.442
1333	STLSPDQQLTAWSYDQLPK	1129.52	2	Phospho (ST)	0.0200000000000000000.0	T933				92.5	4	0	154 : Tax_Id=10090 Gene_Symbol=Inpp5d 6 days neonate spleen cDNA, RIKEN full-length enriched library, clone:F420002E15 product:inositol polyphosphate-5-phosphatase D, full insert sequence	Inpp5d	Q9ES52	SHIP1_MOUSE	IPI00120516	1.141	0.789
1334	STLSPDQQLTAWSYDQLPK	1129.52	2	Phospho (ST)	0.0002000000000000000.0	S935				87.79	3	0	154 : Tax_Id=10090 Gene_Symbol=Inpp5d 6 days neonate spleen cDNA, RIKEN full-length enriched library, clone:F420002E15 product:inositol polyphosphate-5-phosphatase D, full insert sequence	Inpp5d	Q9ES52	SHIP1_MOUSE	IPI00120516	1.14	0.784
1335	SQSASSIDVSTHAPSEAAAGPGSELGK	874.396	3	Phospho (ST)	0.002000000000000000000000000.0	S908				45.19	2	0	473 : Tax_Id=10090 Gene_Symbol=Inpp5f Isoform 1 of Phosphatidylinositide phosphatase SAC2	Inpp5f	Q8CDA1	SAC2_MOUSE	IPI00420542	0.081	─
1336	KSPSADSIHTR	426.866	3	Phospho (ST)	0.00020000000.0	S943				33.2	4	1	611 : Tax_Id=10090 Gene_Symbol=Inpp5f Adult male thymus cDNA, RIKEN full-length enriched library, clone:5830435P03 product:KIAA0966 PROTEIN homolog	Inpp5f	Q8CDA1	SAC2_MOUSE	IPI00420542	1.903	2.18
1337	RDSTEAPKPESSPEPPPGQGR	767.017	3	Phospho (ST)	0.000200000000000000000.0	T1321				31.75	1	1	240 : Tax_Id=10090 Gene_Symbol=Ints1 Isoform 1 of Integrator complex subunit 1	Ints1	Q6P4S8	INT1_MOUSE	IPI00877221	0.72	─
1338	RDSTEAPKPESSPEPPPGQGR	793.672	3	2 Phospho (ST)	0.000200000002000000000.0	T1321	S1329			42.29	2	1	240 : Tax_Id=10090 Gene_Symbol=Ints1 Isoform 1 of Integrator complex subunit 1	Ints1	Q6P4S8	INT1_MOUSE	IPI00877221	0.139	─
1339	RDSTEAPKPESSPEPPPGQGR	767.017	3	Phospho (ST)	0.002000000000000000000.0	S1320				63.12	7	1	240 : Tax_Id=10090 Gene_Symbol=Ints1 Isoform 1 of Integrator complex subunit 1	Ints1	Q6P4S8	INT1_MOUSE	IPI00877221	0.72	1.188
1340	RDSTEAPKPESSPEPPPGQGR	793.672	3	2 Phospho (ST)	0.002000000020000000000.0	S1320	S1328			32.57	1	1	240 : Tax_Id=10090 Gene_Symbol=Ints1 Isoform 1 of Integrator complex subunit 1	Ints1	Q6P4S8	INT1_MOUSE	IPI00877221	-9999	0.936
1341	RDSTEAPKPESSPEPPPGQGR	793.673	3	2 Phospho (ST)	0.002000000002000000000.0	S1320	S1329			38.97	5	1	240 : Tax_Id=10090 Gene_Symbol=Ints1 Isoform 1 of Integrator complex subunit 1	Ints1	Q6P4S8	INT1_MOUSE	IPI00877221	-9999	0.929
1342	SSPITVQTSK	564.27	2	Phospho (ST)	0.0200000000.0	S127				28.54	1	0	76 : Tax_Id=10090 Gene_Symbol=Ints12 Integrator complex subunit 12	Ints12	Q9D168	INT12_MOUSE	IPI00133241	0.315	2.585
1343	SALSSSLR	450.712	2	Phospho (ST)	0.00000200.0	S923				30.86	2	0	154 : Tax_Id=10090 Gene_Symbol=Iqsec1 IQ motif and Sec7 domain 1 isoform b	Iqsec1	Q8R0S2	IQEC1_MOUSE	IPI00761443	NAN	─
1344	SALSSSLRDLSEAGK	800.883	2	Phospho (ST)	0.000020000000000.0	S922				34.11	1	1	154 : Tax_Id=10090 Gene_Symbol=Iqsec1 IQ motif and Sec7 domain 1 isoform b	Iqsec1	Q8R0S2	IQEC1_MOUSE	IPI00761443	2.166	─
1345	SALSSSLRDLSEAGK	800.884	2	Phospho (ST)	0.000002000000000.0	S923				31.45	2	1	154 : Tax_Id=10090 Gene_Symbol=Iqsec1 IQ motif and Sec7 domain 1 isoform b	Iqsec1	Q8R0S2	IQEC1_MOUSE	IPI00761443	2.163	─
1346	ETRNSWDSPAFSNDVIR	691.972	3	Phospho (ST)	0.00002000000000000.0	S510				41.12	6	1	154 : Tax_Id=10090 Gene_Symbol=Iqsec1 IQ motif and Sec7 domain 1 isoform b	Iqsec1	Q8R0S2	IQEC1_MOUSE	IPI00761443	1.113	─
1347	ETRNSWDSPAFSNDVIR	691.973	3	Phospho (ST)	0.00000002000000000.0	S513				30.63	1	1	154 : Tax_Id=10090 Gene_Symbol=Iqsec1 IQ motif and Sec7 domain 1 isoform b	Iqsec1	Q8R0S2	IQEC1_MOUSE	IPI00761443	1.112	─
1348	NSWDSPAFSNDVIR	844.359	2	Phospho (ST)	0.02000000000000.0	S510				70.46	12	0	154 : Tax_Id=10090 Gene_Symbol=Iqsec1 IQ motif and Sec7 domain 1 isoform b	Iqsec1	Q8R0S2	IQEC1_MOUSE	IPI00761443	0.906	─
1349	MQFSFEGPEK	648.255	2	Oxidation (M); Phospho (ST)	0.1002000000.0	S179				49.26	13	0	154 : Tax_Id=10090 Gene_Symbol=Iqsec1 IQ motif and Sec7 domain 1 isoform b	Iqsec1	Q8R0S2	IQEC1_MOUSE	IPI00761443	0.38	─
1350	KASPEPEGETAGK	690.805	2	Phospho (ST)	0.0020000000000.0	S384				42.17	3	1	363 : Tax_Id=10090 Gene_Symbol=Irf2bp1 Adult male medulla oblongata cDNA, RIKEN full-length enriched library, clone:6330414O09 product:similar to BRAIN MY039 PROTEIN	Irf2bp1	Q8R3Y8	I2BP1_MOUSE	IPI00453578	─	3.179
1351	NVAEALGHSPK	601.782	2	Phospho (ST)	0.00000000200.0	S436				38.17	3	0	363 : Tax_Id=10090 Gene_Symbol=Irf2bp1 Adult male medulla oblongata cDNA, RIKEN full-length enriched library, clone:6330414O09 product:similar to BRAIN MY039 PROTEIN	Irf2bp1	Q8R3Y8	I2BP1_MOUSE	IPI00453578	-9999	1.591
1352	RKPSPEPEGEVGPPK	561.942	3	Phospho (ST)	0.000200000000000.0	S343				34.05	1	1	724 : Tax_Id=10090 Gene_Symbol=Irf2bp2 similar to interferon regulatory factor 2 binding protein 2 isoform 1	Irf2bp2	E9Q1P8	I2BP2_MOUSE	IPI00357145	NAN	1.232
1353	SSLPHSQENLPK	708.829	2	Phospho (ST)	0.000002000000.0	S135				43.44	6	0	283 : Tax_Id=10090 Gene_Symbol=Irf3 Interferon regulatory factor 3	Irf3	P70671	IRF3_MOUSE	IPI00111836	0.382	1.794
1354	SEIEELIKEPSVDEYMGMTK	814.024	3	2 Oxidation (M); Phospho (ST)	0.00000000002000010100.0	S151				32.64	3	1	631 : Tax_Id=10090 Gene_Symbol=Irf8 Interferon regulatory factor 8	Irf8	P23611	IRF8_MOUSE	IPI00134564	1.31	─
1355	SKSQSSGSSATHPISVPGAR	674.32	3	Phospho (ST)	0.20000000000000000000.0	S301				37.26	1	1	1195 : Tax_Id=10090 Gene_Symbol=Irs2 Insulin receptor substrate 2	Irs2	P81122	IRS2_MOUSE	IPI00379844	NAN	─
1356	HNSASVENVSLR	696.817	2	Phospho (ST)	0.000020000000.0	S1165				38.88	1	0	274 : Tax_Id=10090 Gene_Symbol=Irs2 Insulin receptor substrate 2	Irs2	P81122	IRS2_MOUSE	IPI00379844	─	2.09
1357	RVSGDGAQDLDR	684.798	2	Phospho (ST)	0.002000000000.0	S556				32.08	3	1	274 : Tax_Id=10090 Gene_Symbol=Irs2 Insulin receptor substrate 2	Irs2	P81122	IRS2_MOUSE	IPI00379844	─	1.32
1358	RDSWSYVNSK	661.282	2	Phospho (ST)	0.0020000000.0	S1028				43.67	6	1	521 : Tax_Id=10090 Gene_Symbol=Itga4 Integrin alpha-4 precursor	Itga4	Q00651	ITA4_MOUSE	IPI00121334	0.529	0.491
1359	RESLTSFGNGPLSPGGPSKPGGGGGGPGSSSTSR	1056.16	3	Phospho (ST)	0.0000200000000000000000000000000000.0	T1757				40.19	1	1	281 : Tax_Id=10090 Gene_Symbol=Itpr1 Isoform 7 of Inositol 1,4,5-trisphosphate receptor type 1	Itpr1	P11881	ITPR1_MOUSE	IPI00117630	0.025	─
1360	RESLTSFGNGPLSPGGPSKPGGGGGGPGSSSTSR	1056.16	3	Phospho (ST)	0.0020000000000000000000000000000000.0	S1755				40.97	1	1	281 : Tax_Id=10090 Gene_Symbol=Itpr1 Isoform 7 of Inositol 1,4,5-trisphosphate receptor type 1	Itpr1	P11881	ITPR1_MOUSE	IPI00117630	-9999	─
1361	RESLTSFGNGPLSPGGPSKPGGGGGGPGSSSTSR	1056.16	3	Phospho (ST)	0.0000000000002000000000000000000000.0	S1765				36.15	1	1	281 : Tax_Id=10090 Gene_Symbol=Itpr1 Isoform 7 of Inositol 1,4,5-trisphosphate receptor type 1	Itpr1	P11881	ITPR1_MOUSE	IPI00117630	-9999	─
1362	RDSVLAASR	527.756	2	Phospho (ST)	0.002000000.0	S1588				68.53	6	1	338 : Tax_Id=10090 Gene_Symbol=Itpr1 Isoform 7 of Inositol 1,4,5-trisphosphate receptor type 1	Itpr1	P11881	ITPR1_MOUSE	IPI00117630	1.41	1.332
1363	GDHSISVNGPLSGAYAK	876.902	2	Phospho (ST)	0.00020000000000000.0	S1709				51.32	12	0	489 : Tax_Id=10090 Gene_Symbol=Itpr2 Isoform 2 of Inositol 1,4,5-trisphosphate receptor type 2	Itpr2	Q9Z329	ITPR2_MOUSE	IPI00222043	-9999	─
1364	KQSVFGASSLPAGVGVPEQLDR	774.721	3	Phospho (ST)	0.0020000000000000000000.0	S934				50.59	3	1	698 : Tax_Id=10090 Gene_Symbol=Itpr3 Inositol 1,4,5-trisphosphate receptor type 3	Itpr3	P70227	ITPR3_MOUSE	IPI00137400	0.779	─
1365	SIQGVGHMMSTMVLSR	621.272	3	3 Oxidation (M); Phospho (ST)	0.2000000110010000.0	S916				29.76	1	0	698 : Tax_Id=10090 Gene_Symbol=Itpr3 Inositol 1,4,5-trisphosphate receptor type 3	Itpr3	P70227	ITPR3_MOUSE	IPI00137400	-9999	─
1366	VSSFSMPSSSR	634.255	2	Oxidation (M); Phospho (ST)	0.00200100000.0	S1832				33.24	5	0	698 : Tax_Id=10090 Gene_Symbol=Itpr3 Inositol 1,4,5-trisphosphate receptor type 3	Itpr3	P70227	ITPR3_MOUSE	IPI00137400	-9999	─
1367	TVSPGSVSPIHGQGQAVENLK	755.683	3	2 Phospho (ST)	0.002000020000000000000.0	S865	S870			29.01	1	0	790 : Tax_Id=10090 Gene_Symbol=Itsn2 Itsn2 protein	Itsn2	B2RR82	B2RR82_MOUSE	IPI00129360	1.592	─
1368	TVSPGSVSPIHGQGQAVENLK	1133.02	2	2 Phospho (ST)	0.200002000000000000000.0	T863	S868			32.22	1	0	790 : Tax_Id=10090 Gene_Symbol=Itsn2 Itsn2 protein	Itsn2	B2RR82	B2RR82_MOUSE	IPI00129360	1.41	─
1369	TVSPGSVSPIHGQGQAVENLK	1133.02	2	2 Phospho (ST)	0.002000020000000000000.0	S865	S870			39.74	2	0	790 : Tax_Id=10090 Gene_Symbol=Itsn2 Itsn2 protein	Itsn2	B2RR82	B2RR82_MOUSE	IPI00129360	1.409	─
1370	SLSFEMQPDELLEKPMSPMQYAR	952.417	3	3 Oxidation (M); Phospho (ST)	0.00200100000000010010000.0	S338				40.7	9	0	753 : Tax_Id=10090 Gene_Symbol=Ivns1abp Isoform 1 of Influenza virus NS1A-binding protein homolog	Ivns1abp	Q920Q8	NS1BP_MOUSE	IPI00420559	0.854	─
1371	KFTDIR	430.207	2	Phospho (ST)	0.002000.0	T743				39.82	3	1	453 : Tax_Id=10090 Gene_Symbol=Iws1 Isoform 1 of IWS1 homolog	Iws1	Q8C1D8	IWS1_MOUSE	IPI00224200	1.724	NaN
1372	KAAVLSDSEDDAGNASAK	954.885	2	2 Phospho (ST)	0.000002020000000000.0	S343	S345			80.15	14	1	74 : Tax_Id=10090 Gene_Symbol=Iws1 Isoform 1 of Protein IWS1 homolog	Iws1	Q8C1D8	IWS1_MOUSE	IPI00224200	NAN	─
1373	RLSSTGGQTPR	660.279	2	2 Phospho (ST)	0.00220000000.0	S666	S667			39.45	1	1	74 : Tax_Id=10090 Gene_Symbol=Iws1 Isoform 1 of Protein IWS1 homolog	Iws1	Q8C1D8	IWS1_MOUSE	IPI00224200	NAN	─
1374	ETTVASDSEEEAGKEESSVK	1136.44	2	2 Phospho (ST)	0.02000002000000000000.0	T380	S386			47.38	1	1	74 : Tax_Id=10090 Gene_Symbol=Iws1 Isoform 1 of Protein IWS1 homolog	Iws1	Q8C1D8	IWS1_MOUSE	IPI00224200	7.945	─
1375	ETTVASDSEEEAGKEESSVK	1136.44	2	2 Phospho (ST)	0.00200002000000000000.0	T381	S386			36.1	1	1	74 : Tax_Id=10090 Gene_Symbol=Iws1 Isoform 1 of Protein IWS1 homolog	Iws1	Q8C1D8	IWS1_MOUSE	IPI00224200	7.892	─
1376	ISDSESEELPKPR	522.906	3	Phospho (ST)	0.0200000000000.0	S183				39.06	1	0	74 : Tax_Id=10090 Gene_Symbol=Iws1 Isoform 1 of Protein IWS1 homolog	Iws1	Q8C1D8	IWS1_MOUSE	IPI00224200	0.681	─
1377	VSDSESEDPPRPQASDSESEELPKPR	1036.74	3	3 Phospho (ST)	0.02000000000000002020000000.0	S196	S211	S213		29.02	1	0	74 : Tax_Id=10090 Gene_Symbol=Iws1 Isoform 1 of Protein IWS1 homolog	Iws1	Q8C1D8	IWS1_MOUSE	IPI00224200	0.646	─
1378	RLSSTGGQTPR	620.295	2	Phospho (ST)	0.00200000000.0	S666				58.69	6	1	453 : Tax_Id=10090 Gene_Symbol=Iws1 Isoform 1 of IWS1 homolog	Iws1	Q8C1D8	IWS1_MOUSE	IPI00224200	9999	2.401
1379	AAVLSDSEDDAGNASAK	890.836	2	2 Phospho (ST)	0.00002020000000000.0	S343	S345			67.66	4	0	453 : Tax_Id=10090 Gene_Symbol=Iws1 Isoform 1 of IWS1 homolog	Iws1	Q8C1D8	IWS1_MOUSE	IPI00224200	3.128	1.732
1380	IDSDDDEEKEGDEEK	916.831	2	Phospho (ST)	0.002000000000000.0	S321				47.56	3	1	453 : Tax_Id=10090 Gene_Symbol=Iws1 Isoform 1 of IWS1 homolog	Iws1	Q8C1D8	IWS1_MOUSE	IPI00224200	─	1.541
1381	AAVLSDSEDDAGNASAK	850.853	2	Phospho (ST)	0.00000020000000000.0	S345				69.42	4	0	453 : Tax_Id=10090 Gene_Symbol=Iws1 Isoform 1 of IWS1 homolog	Iws1	Q8C1D8	IWS1_MOUSE	IPI00224200	9999	1.331
1382	ETTVASDSEEEAGKEESSVK	1136.44	2	2 Phospho (ST)	0.00000202000000000000.0	S384	S386			43.03	2	1	453 : Tax_Id=10090 Gene_Symbol=Iws1 Isoform 1 of IWS1 homolog	Iws1	Q8C1D8	IWS1_MOUSE	IPI00224200	7.881	1.3
1383	QKIDSDDDEEKEGDEEK	696.942	3	Phospho (ST)	0.00002000000000000.0	S321				44.58	5	2	453 : Tax_Id=10090 Gene_Symbol=Iws1 Isoform 1 of IWS1 homolog	Iws1	Q8C1D8	IWS1_MOUSE	IPI00224200	9999	1.13
1384	ISDSESEELPKPR	823.84	2	2 Phospho (ST)	0.0200020000000.0	S183	S187			28.24	1	0	453 : Tax_Id=10090 Gene_Symbol=Iws1 Isoform 1 of IWS1 homolog	Iws1	Q8C1D8	IWS1_MOUSE	IPI00224200	1.737	1.108
1385	ISDSESEELPKPR	823.839	2	2 Phospho (ST)	0.0002020000000.0	S185	S187			37.68	1	0	453 : Tax_Id=10090 Gene_Symbol=Iws1 Isoform 1 of IWS1 homolog	Iws1	Q8C1D8	IWS1_MOUSE	IPI00224200	─	1.106
1386	ISDSESEELPKPR	823.839	2	2 Phospho (ST)	0.0202000000000.0	S183	S185			55.69	3	0	453 : Tax_Id=10090 Gene_Symbol=Iws1 Isoform 1 of IWS1 homolog	Iws1	Q8C1D8	IWS1_MOUSE	IPI00224200	1.744	1.033
1387	ISDSESEELPKPR	783.856	2	Phospho (ST)	0.0002000000000.0	S185				36.67	2	0	453 : Tax_Id=10090 Gene_Symbol=Iws1 Isoform 1 of IWS1 homolog	Iws1	Q8C1D8	IWS1_MOUSE	IPI00224200	─	0.74
1388	ISDSESEELPKPR	783.856	2	Phospho (ST)	0.0200000000000.0	S183				29.25	1	0	453 : Tax_Id=10090 Gene_Symbol=Iws1 Isoform 1 of IWS1 homolog	Iws1	Q8C1D8	IWS1_MOUSE	IPI00224200	─	0.74
1389	TNGISDVQISPTLQR	854.917	2	Phospho (ST)	0.000000000200000.0	S523				34.57	1	0	1322 : Tax_Id=10090 Gene_Symbol=Jak2 Janus kinase 2	Jak2	Q62120	JAK2_MOUSE	IPI00122143	NAN	─
1390	TPATPEEDLDETTTR	878.37	2	Phospho (ST)	0.000200000000000.0	T470				46.66	3	0	234 : Tax_Id=10090 Gene_Symbol=Jakmip1 janus kinase and microtubule interacting protein 1	Jakmip1	Q8BVL9	JKIP1_MOUSE	IPI00311598	2.058	─
1391	HTSLNDLSLTR	668.816	2	Phospho (ST)	0.00200000000.0	S382				49.87	5	0	199 : Tax_Id=10090 Gene_Symbol=Jakmip1 10 days neonate intestine cDNA, RIKEN full-length enriched library, clone:5131400H23 product:CDNA FLJ31564 FIS, CLONE NT2RI2001450, WEAKLY SIMILAR TO TRICHOHYALIN homolog	Jakmip1	Q8BVL9	JKIP1_MOUSE	IPI00311598	1.455	0.776
1392	KRESIEGR	352.173	3	Phospho (ST)	0.00020000.0	S222				30.16	1	2	753 : Tax_Id=10090 Gene_Symbol=Jmjd1b 2 cells egg cDNA, RIKEN full-length enriched library, clone:B020009D12 product:jumonji domain containing 1B, full insert sequence	Jmjd1b	Q3TQV8	Q3TQV8_MOUSE	IPI00652462	─	1.449
1393	TSVSLPESQQQNSPQK	919.421	2	Phospho (ST)	0.0000000000002000.0	S1789				38.76	2	0	1289 : Tax_Id=10090 Gene_Symbol=Jmjd1c jumonji domain containing 1C	Jmjd1c	Q69ZK6	JHD2C_MOUSE	IPI00749954	9999	─
1394	NSDLLTSPDVGLLK	776.388	2	Phospho (ST)	0.00000020000000.0	S63				58.04	1	0	872 : Tax_Id=10090 Gene_Symbol=Jun Transcription factor AP-1	Jun	P05627	JUN_MOUSE	IPI00121829	9999	─
1395	LASPELER	497.734	2	Phospho (ST)	0.00200000.0	S73				28.34	2	0	728 : Tax_Id=10090 Gene_Symbol=Jun Transcription factor AP-1	Jun	P05627	JUN_MOUSE	IPI00121829	0.895	9999
1396	LAALKDEPQTVPDVPSFGDSPPLSPIDMDTQER	1247.89	3	Oxidation (M); 2 Phospho (ST)	0.000000000000000000020002000100000.0	S249	S253			43.58	4	1	428 : Tax_Id=10090 Gene_Symbol=Jund Transcription factor jun-D	Jund	P15066	JUND_MOUSE	IPI00126223	0.999	─
1397	ASAAEGSEASPPSLR	755.332	2	Phospho (ST)	0.000000000200000.0	S70				43.73	6	0	893 : Tax_Id=10090 Gene_Symbol=Kbtbd11 Kbtbd11 protein	Kbtbd11	Q8BNW9	KBTBB_MOUSE	IPI00462191	NAN	─
1398	SGSRPQSPSGDAESR	799.332	2	Phospho (ST)	0.000000200000000.0	S320				47.5	5	0	364 : Tax_Id=10090 Gene_Symbol=Kbtbd11 Kbtbd11 protein	Kbtbd11	Q8BNW9	KBTBB_MOUSE	IPI00462191	9999	2.369
1399	EGSLGDELLPLGYAEPEPQEGASAGAPSPTLELASR	1230.25	3	Phospho (ST)	0.000000000000000000000000000002000000.0	T180				53.65	1	0	121 : Tax_Id=10090 Gene_Symbol=Kctd12 BTB/POZ domain-containing protein KCTD12	Kctd12	Q6WVG3	KCD12_MOUSE	IPI00421206	2.296	─
1400	SPSGGAAGPLLTPSQSLDGSR	678.988	3	Phospho (ST)	0.200000000000000000000.0	S187				45.08	1	0	121 : Tax_Id=10090 Gene_Symbol=Kctd12 BTB/POZ domain-containing protein KCTD12	Kctd12	Q6WVG3	KCD12_MOUSE	IPI00421206	0.816	─
1401	SPSGGAAGPLLTPSQSLDGSR	1017.98	2	Phospho (ST)	0.000000000000000200000.0	S202				63.94	13	0	121 : Tax_Id=10090 Gene_Symbol=Kctd12 BTB/POZ domain-containing protein KCTD12	Kctd12	Q6WVG3	KCD12_MOUSE	IPI00421206	-9999	─
1402	SPSGGAAGPLLTPSQSLDGSR	1057.96	2	2 Phospho (ST)	0.002000000002000000000.0	S189	T198			38.8	1	0	121 : Tax_Id=10090 Gene_Symbol=Kctd12 BTB/POZ domain-containing protein KCTD12	Kctd12	Q6WVG3	KCD12_MOUSE	IPI00421206	-9999	─
1403	SPSGGAAGPLLTPSQSLDGSR	1017.98	2	Phospho (ST)	0.200000000000000000000.0	S187				85	4	0	413 : Tax_Id=10090 Gene_Symbol=Kctd12 BTB/POZ domain-containing protein KCTD12	Kctd12	Q6WVG3	KCD12_MOUSE	IPI00421206	0.648	1.054
1404	SPSGGAAGPLLTPSQSLDGSR	1017.98	2	Phospho (ST)	0.002000000000000000000.0	S189				81.19	6	0	413 : Tax_Id=10090 Gene_Symbol=Kctd12 BTB/POZ domain-containing protein KCTD12	Kctd12	Q6WVG3	KCD12_MOUSE	IPI00421206	0.648	1.045
1405	EGSLGDELLPLGYAEPEPQEGASAGAPSPTLELASR	1230.25	3	Phospho (ST)	0.002000000000000000000000000000000000.0	S153				38.94	1	0	413 : Tax_Id=10090 Gene_Symbol=Kctd12 BTB/POZ domain-containing protein KCTD12	Kctd12	Q6WVG3	KCD12_MOUSE	IPI00421206	2.372	0.578
1406	EMDESLANLSEDEYYSEEER	1307.46	2	Oxidation (M); Phospho (ST); Phospho (Y)	0.01000000000003020000.0	S138	Y136			50.93	2	0	227 : Tax_Id=10090 Gene_Symbol=Kdm1 Lysine-specific histone demethylase 1	Kdm1	Q6ZQ88	KDM1A_MOUSE	IPI00453837	1.855	─
1407	EMDESLANLSEDEYYSEEER	1267.48	2	Oxidation (M); Phospho (ST)	0.01000000000000020000.0	S138				71.2	4	0	227 : Tax_Id=10090 Gene_Symbol=Kdm1 Lysine-specific histone demethylase 1	Kdm1	Q6ZQ88	KDM1A_MOUSE	IPI00453837	0.777	─
1408	LTPVRPAAASPIVSGAR	581.648	3	Phospho (ST)	0.00000000020000000.0	S558				37.98	1	0	833 : Tax_Id=10090 Gene_Symbol=Kdm2a Isoform 1 of Lysine-specific demethylase 2A	Kdm2a	P59997	KDM2A_MOUSE	IPI00742275	NAN	─
1409	RYEDDGISDDEIEGK	910.867	2	Phospho (ST)	0.000000020000000.0	S28				47.49	4	1	833 : Tax_Id=10090 Gene_Symbol=Kdm2a Isoform 1 of Lysine-specific demethylase 2A	Kdm2a	P59997	KDM2A_MOUSE	IPI00742275	9999	─
1410	SSPGAGPSDHHSASR	510.542	3	Phospho (ST)	0.020000000000000.0	S740				31.8	1	0	833 : Tax_Id=10090 Gene_Symbol=Kdm2a Isoform 1 of Lysine-specific demethylase 2A	Kdm2a	P59997	KDM2A_MOUSE	IPI00742275	9999	─
1411	YEDDGISDDEIEGKR	910.866	2	Phospho (ST)	0.000000200000000.0	S28				30.36	2	1	833 : Tax_Id=10090 Gene_Symbol=Kdm2a Isoform 1 of Lysine-specific demethylase 2A	Kdm2a	P59997	KDM2A_MOUSE	IPI00742275	9999	─
1412	NPQHGDEEGLGGEEEEEEEEEEDDSAEEGGAAR	1213.45	3	Phospho (ST)	0.000000000000000000000000200000000.0	S868				57.94	3	0	833 : Tax_Id=10090 Gene_Symbol=Kdm2a Isoform 1 of Lysine-specific demethylase 2A	Kdm2a	P59997	KDM2A_MOUSE	IPI00742275	4.486	─
1413	RYEDDGISDDEIEGKR	659.613	3	Phospho (ST)	0.0000000200000000.0	S28				71.02	13	2	268 : Tax_Id=10090 Gene_Symbol=Kdm2a Isoform 2 of Lysine-specific demethylase 2A	Kdm2a	P59997	KDM2A_MOUSE	IPI00453782	1.332	─
1414	RKSDDVHLR	402.531	3	Phospho (ST)	0.002000000.0	S768				48.29	5	2	610 : Tax_Id=10090 Gene_Symbol=Kdm2b Isoform 1 of Lysine-specific demethylase 2B	Kdm2b	Q6P1G2	KDM2B_MOUSE	IPI00420248	1.903	─
1415	RFSLDER	501.724	2	Phospho (ST)	0.0020000.0	S599				39.21	8	1	534 : Tax_Id=10090 Gene_Symbol=Kdm3b Isoform 2 of Lysine-specific demethylase 3B	Kdm3b	Q6ZPY7	KDM3B_MOUSE	IPI00664808	1.929	─
1416	DLDLEPLSDLEEGLEESR	1069.97	2	Phospho (ST)	0.000000020000000000.0	S1111				72.43	3	0	269 : Tax_Id=10090 Gene_Symbol=Kdm5a Lysine-specific demethylase 5A	Kdm5a	Q3UXZ9	KDM5A_MOUSE	IPI00849089	0.828	─
1417	EKDLDLEPLSDLEEGLEESR	1198.54	2	Phospho (ST)	0.00000000020000000000.0	S1111				46.37	1	1	269 : Tax_Id=10090 Gene_Symbol=Kdm5a Lysine-specific demethylase 5A	Kdm5a	Q3UXZ9	KDM5A_MOUSE	IPI00849089	0.648	─
1418	FLHIMEDDSIEEKPLK	680.652	3	Oxidation (M); Phospho (ST)	0.0000100020000000.0	S1488				34.54	4	0	269 : Tax_Id=10090 Gene_Symbol=Kdm5a Lysine-specific demethylase 5A	Kdm5a	Q3UXZ9	KDM5A_MOUSE	IPI00849089	0.622	─
1419	VQISPDSGGLPER	717.835	2	Phospho (ST)	0.0000002000000.0	S185				51	2	0	542 : Tax_Id=10090 Gene_Symbol=Khsrp Far upstream element-binding protein 2	Khsrp	Q3U0V1	FUBP2_MOUSE	IPI00462934	1.056	─
1420	VQISPDSGGLPER	717.834	2	Phospho (ST)	0.0002000000000.0	S182				31.87	3	0	640 : Tax_Id=10090 Gene_Symbol=Khsrp Activated spleen cDNA, RIKEN full-length enriched library, clone:F830029A18 product:KH-type splicing regulatory protein, full insert sequence	Khsrp	Q3U0V1	FUBP2_MOUSE	IPI00462934	1.033	1.402
1421	SGLSLEELR	542.258	2	Phospho (ST)	0.000200000.0	S1057				39.32	1	0	1092 : Tax_Id=10090 Gene_Symbol=Kif1b Isoform 2 of Kinesin-like protein KIF1B	Kif1b	Q60575	KIF1B_MOUSE	IPI00407144	1.227	─
1422	GATDTSPLTR	549.745	2	Phospho (ST)	0.0000020000.0	S1217				52.28	4	0	474 : Tax_Id=10090 Gene_Symbol=Kif21b Kinesin-like protein KIF21B	Kif21b	Q9QXL1	KI21B_MOUSE	IPI00135132	NAN	NaN
1423	ASSLNFLNK	537.255	2	Phospho (ST)	0.020000000.0	S578				30.94	1	0	1209 : Tax_Id=10090 Gene_Symbol=Klc2 kinesin light chain 2	Klc2	Q91YS4	Q91YS4_MOUSE	IPI00753928	-9999	─
1424	RSSELLVR	520.268	2	Phospho (ST)	0.00200000.0	S566				41.63	3	1	1110 : Tax_Id=10090 Gene_Symbol=Klc4 Kinesin light chain 4	Klc4	Q9DBS5	KLC4_MOUSE	IPI00120089	9999	─
1425	AASLNYLNQPNAAPLQVSR	1054.02	2	Phospho (ST)	0.0020000000000000000.0	S590				98.14	4	0	1110 : Tax_Id=10090 Gene_Symbol=Klc4 Kinesin light chain 4	Klc4	Q9DBS5	KLC4_MOUSE	IPI00120089	-9999	─
1426	GPAGRPPPPPDTPPLSPDGPLR	783.366	3	2 Phospho (ST)	0.0000000000020002000000.0	T171	S175			34.41	3	0	901 : Tax_Id=10090 Gene_Symbol=Klf2 Krueppel-like factor 2	Klf2	Q60843	KLF2_MOUSE	IPI00121423	5.244	─
1427	GLLTPPSSPLELLEAKPK	1025.52	2	2 Phospho (ST)	0.000200200000000000.0	T243	S246			29.53	1	0	901 : Tax_Id=10090 Gene_Symbol=Klf2 Krueppel-like factor 2	Klf2	Q60843	KLF2_MOUSE	IPI00121423	3.679	─
1428	GLLTPPSSPLELLEAKPK	1025.52	2	2 Phospho (ST)	0.000200020000000000.0	T243	S247			29.1	1	0	901 : Tax_Id=10090 Gene_Symbol=Klf2 Krueppel-like factor 2	Klf2	Q60843	KLF2_MOUSE	IPI00121423	3.679	─
1429	NVPQEESLEDSDVDADFK	1058.93	2	Phospho (ST)	0.000000000020000000.0	S60				78.94	17	0	224 : Tax_Id=10090 Gene_Symbol=Kpna3 Putative uncharacterized protein (Fragment)	Kpna3	Q9CT07	Q9CT07_MOUSE	IPI00135150	1.761	─
1430	EIQNGTLRESDSEHVPR	682.98	3	Phospho (ST)	0.00000000020000000.0	S75				41.26	2	1	657 : Tax_Id=10090 Gene_Symbol=Ktn1 Isoform 1 of Kinectin	Ktn1	Q61595	KTN1_MOUSE	IPI00122559	1.202	0.57
1431	SPSPQLPLPIESIK	793.415	2	Phospho (ST)	0.20000000000000.0	S685				31.65	1	0	1235 : Tax_Id=10090 Gene_Symbol=L3mbtl2 Lethal(3)malignant brain tumor-like 2 protein	L3mbtl2	P59178	LMBL2_MOUSE	IPI00177194	NAN	─
1432	SPSPQLPLPIESIK	793.416	2	Phospho (ST)	0.00200000000000.0	S687				33.24	1	0	1235 : Tax_Id=10090 Gene_Symbol=L3mbtl2 Lethal(3)malignant brain tumor-like 2 protein	L3mbtl2	P59178	LMBL2_MOUSE	IPI00177194	9999	─
1433	EAGELPTSPLHLFSSANNR	1060.49	2	Phospho (ST)	0.0000002000000000000.0	T66				36.28	1	0	1235 : Tax_Id=10090 Gene_Symbol=L3mbtl2 Lethal(3)malignant brain tumor-like 2 protein	L3mbtl2	P59178	LMBL2_MOUSE	IPI00177194	9999	─
1434	LSGDTSPPTTPSFPR	820.372	2	Phospho (ST)	0.000002000000000.0	S605				36.09	4	0	1181 : Tax_Id=10090 Gene_Symbol=L3mbtl3 Isoform 1 of Lethal(3)malignant brain tumor-like 3 protein	L3mbtl3	Q8BLB7	LMBL3_MOUSE	IPI00222779	-9999	─
1435	GLSASLPDLDSESWIEVK	1013.47	2	Phospho (ST)	0.000020000000000000.0	S525				62.6	6	0	157 : Tax_Id=10090 Gene_Symbol=Larp1 Isoform 1 of La-related protein 1	Larp1	Q6ZQ58	LARP1_MOUSE	IPI00929786	2.072	─
1436	HSSNPPLESHVGWVMDSR	710.974	3	Oxidation (M); Phospho (ST)	0.002000000000001000.0	S801				43.49	5	0	157 : Tax_Id=10090 Gene_Symbol=Larp1 Isoform 1 of La-related protein 1	Larp1	Q6ZQ58	LARP1_MOUSE	IPI00929786	1.549	─
1437	ILIVTQTPPYMR	764.386	2	Oxidation (M); Phospho (ST)	0.000000200010.0	T626				59.49	8	0	157 : Tax_Id=10090 Gene_Symbol=Larp1 Isoform 1 of La-related protein 1	Larp1	Q6ZQ58	LARP1_MOUSE	IPI00929786	1.142	─
1438	ESPRPPAAAEAPAGSDGEDGGR	1087.46	2	Phospho (ST)	0.0000000000000020000000.0	S81				33.18	1	0	157 : Tax_Id=10090 Gene_Symbol=Larp1 Isoform 1 of La-related protein 1	Larp1	Q6ZQ58	LARP1_MOUSE	IPI00929786	-9999	─
1439	ESPRPPAAAEAPAGSDGEDGGRR	777.344	3	Phospho (ST)	0.00000000000000200000000.0	S81				48.08	14	1	157 : Tax_Id=10090 Gene_Symbol=Larp1 Isoform 1 of La-related protein 1	Larp1	Q6ZQ58	LARP1_MOUSE	IPI00929786	1.361	0.715
1440	VEPAWHDQDETSSVKSDGAGGAR	827.023	3	Phospho (ST)	0.00000000000000020000000.0	S302				39.18	4	1	157 : Tax_Id=10090 Gene_Symbol=Larp1 Isoform 1 of La-related protein 1	Larp1	Q6ZQ58	LARP1_MOUSE	IPI00929786	1.072	0.464
1441	SPSPVHLPEDPK	691.821	2	Phospho (ST)	0.002000000000.0	S603				30.95	1	0	1301 : Tax_Id=10090 Gene_Symbol=Larp5 Isoform 2 of La-related protein 4B	Larp5	Q6A0A2	LAR4B_MOUSE	IPI00469235	NAN	─
1442	TASEGSEAETPEAPK	832.311	2	2 Phospho (ST)	0.200002000000000.0	T251	S256			49.43	4	0	389 : Tax_Id=10090 Gene_Symbol=Larp7 Isoform 1 of La-related protein 7	Larp7	Q05CL8	LARP7_MOUSE	IPI00340860	4.625	─
1443	TASEGSEAETPEAPK	792.327	2	Phospho (ST)	0.200000000000000.0	T251				64.63	3	0	493 : Tax_Id=10090 Gene_Symbol=Larp7 Isoform 1 of La-related protein 7	Larp7	Q05CL8	LARP7_MOUSE	IPI00340860	-9999	2.993
1444	TASEGSEAETPEAPK	792.327	2	Phospho (ST)	0.002000000000000.0	S253				54.84	2	0	493 : Tax_Id=10090 Gene_Symbol=Larp7 Isoform 1 of La-related protein 7	Larp7	Q05CL8	LARP7_MOUSE	IPI00340860	NAN	2.992
1445	TASEGSEAETPEAPK	832.309	2	2 Phospho (ST)	0.002002000000000.0	S253	S256			45.39	5	0	493 : Tax_Id=10090 Gene_Symbol=Larp7 Isoform 1 of La-related protein 7	Larp7	Q05CL8	LARP7_MOUSE	IPI00340860	4.622	1.233
1446	GQMTEDIRSDVEEPDSSDDEPVSEGPQLK	1149.1	3	Oxidation (M); 3 Phospho (ST)	0.00120000000000022000000000000.0	T337	S349	S350		48.3	1	1	560 : Tax_Id=10090 Gene_Symbol=Lass4 LAG1 longevity assurance homolog 4	Lass4	Q9D6J1	CERS4_MOUSE	IPI00309719	1.403	─
1447	LPSIVVEPTEGEVESGELR	1060.51	2	Phospho (ST)	0.0020000000000000000.0	S63				34.7	1	0	1269 : Tax_Id=10090 Gene_Symbol=Lbh Protein LBH	Lbh	Q9CX60	LBH_MOUSE	IPI00172126	-9999	─
1448	YIVTQYSLRPR	738.374	2	Phospho (ST)	0.00000020000.0	S177				51.94	6	0	144 : Tax_Id=10090 Gene_Symbol=Lbr Lamin-B receptor	Lbr	Q3U9G9	LBR_MOUSE	IPI00331173	-9999	10.323
1449	SVSASHEGDVK	598.253	2	Phospho (ST)	0.00200000000.0	S103				50.73	7	0	144 : Tax_Id=10090 Gene_Symbol=Lbr Lamin-B receptor	Lbr	Q3U9G9	LBR_MOUSE	IPI00331173	9.928	1.889
1450	RSVSASHEGDVK	676.304	2	Phospho (ST)	0.000002000000.0	S105				35.71	1	1	144 : Tax_Id=10090 Gene_Symbol=Lbr Lamin-B receptor	Lbr	Q3U9G9	LBR_MOUSE	IPI00331173	─	1.746
1451	RSVSASHEGDVK	451.205	3	Phospho (ST)	0.000200000000.0	S103				28.6	1	1	144 : Tax_Id=10090 Gene_Symbol=Lbr Lamin-B receptor	Lbr	Q3U9G9	LBR_MOUSE	IPI00331173	─	1.245
1452	GSVSDEEMMELR	747.778	2	2 Oxidation (M); Phospho (ST)	0.020000011000.0	S5				39.75	5	0	12 : Tax_Id=10090 Gene_Symbol=Lcp1 Plastin-2	Lcp1	Q61233	PLSL_MOUSE	IPI00118892	5.389	1.019
1453	GSVSDEEMMELR	747.778	2	2 Oxidation (M); Phospho (ST)	0.000200011000.0	S7				38.73	1	0	12 : Tax_Id=10090 Gene_Symbol=Lcp1 Plastin-2	Lcp1	Q61233	PLSL_MOUSE	IPI00118892	2.53	1.019
1454	GSVSDEEMMELR	739.78	2	Oxidation (M); Phospho (ST)	0.020000010000.0	S5				63.39	8	0	12 : Tax_Id=10090 Gene_Symbol=Lcp1 Plastin-2	Lcp1	Q61233	PLSL_MOUSE	IPI00118892	─	0.611
1455	EGESLEDLMK	615.752	2	Phospho (ST)	0.0002000000.0	S257				29.51	3	0	12 : Tax_Id=10090 Gene_Symbol=Lcp1 Plastin-2	Lcp1	Q61233	PLSL_MOUSE	IPI00118892	─	0.575
1456	GSVSDEEMMELR	739.78	2	Oxidation (M); Phospho (ST)	0.020000001000.0	S5				59.36	9	0	12 : Tax_Id=10090 Gene_Symbol=Lcp1 Plastin-2	Lcp1	Q61233	PLSL_MOUSE	IPI00118892	9999	0.549
1457	GSVSDEEMMELR	731.783	2	Phospho (ST)	0.020000000000.0	S5				83.24	9	0	12 : Tax_Id=10090 Gene_Symbol=Lcp1 Plastin-2	Lcp1	Q61233	PLSL_MOUSE	IPI00118892	─	0.401
1458	KLNSDEEGESSGK	730.299	2	Phospho (ST)	0.0002000000000.0	S631				71.15	4	1	173 : Tax_Id=10090 Gene_Symbol=Leo1 Isoform 1 of RNA polymerase-associated protein LEO1	Leo1	Q5XJE5	LEO1_MOUSE	IPI00474486	2.14	1.961
1459	KLNSDEEGESSGKR	539.237	3	Phospho (ST)	0.00020000000000.0	S631				35.22	3	2	173 : Tax_Id=10090 Gene_Symbol=Leo1 Isoform 1 of RNA polymerase-associated protein LEO1	Leo1	Q5XJE5	LEO1_MOUSE	IPI00474486	8.649	1.817
1460	KYVISDEEEEEDD	840.313	2	Phospho (ST)	0.0000200000000.0	S659				48.2	3	1	173 : Tax_Id=10090 Gene_Symbol=Leo1 Isoform 1 of RNA polymerase-associated protein LEO1	Leo1	Q5XJE5	LEO1_MOUSE	IPI00474486	-9999	0.676
1461	NQVVPESDSPVKR	767.865	2	Phospho (ST)	0.0000002000000.0	S49				45.29	4	1	273 : Tax_Id=10090 Gene_Symbol=Lig1 ligase I, DNA, ATP-dependent	Lig1	P37913	DNLI1_MOUSE	IPI00473314	NAN	2.092
1462	NQVVPESDSPVKR	767.865	2	Phospho (ST)	0.0000000020000.0	S51				36.89	2	1	273 : Tax_Id=10090 Gene_Symbol=Lig1 ligase I, DNA, ATP-dependent	Lig1	P37913	DNLI1_MOUSE	IPI00473314	NAN	2.091
1463	SKSFSLR	452.718	2	Phospho (ST)	0.0020000.0	S30				29.55	1	1	927 : Tax_Id=10090 Gene_Symbol=Limd2 LIM domain-containing protein 2	Limd2	Q8BGB5	LIMD2_MOUSE	IPI00221562	1.147	─
1464	SKSFSLR	452.718	2	Phospho (ST)	0.2000000.0	S28				27.53	1	1	653 : Tax_Id=10090 Gene_Symbol=Limd2 LIM domain-containing protein 2	Limd2	Q8BGB5	LIMD2_MOUSE	IPI00221562	1.147	9.097
1465	SVSEAALAQPEGLLGTDTLKK	1104.56	2	Phospho (ST)	0.002000000000000000000.0	S559				67.99	2	1	292 : Tax_Id=10090 Gene_Symbol=Lipe hormone-sensitive lipase isoform 1	Lipe	P54310	LIPS_MOUSE	IPI00228826	1.457	─
1466	RSSQGVLHMPLYTSPIVK	703.691	3	Oxidation (M); Phospho (ST)	0.002000001000000000.0	S651				43	2	1	292 : Tax_Id=10090 Gene_Symbol=Lipe hormone-sensitive lipase isoform 1	Lipe	P54310	LIPS_MOUSE	IPI00228826	-9999	─
1467	SVSEAALAQPEGLLGTDTLK	1040.51	2	Phospho (ST)	0.20000000000000000000.0	S557				66.62	2	0	616 : Tax_Id=10090 Gene_Symbol=Lipe lipase, hormone sensitive isoform 1	Lipe	P54310	LIPS_MOUSE	IPI00228826	1.556	1.406
1468	SVSEAALAQPEGLLGTDTLK	1040.51	2	Phospho (ST)	0.00200000000000000000.0	S559				56.52	2	0	616 : Tax_Id=10090 Gene_Symbol=Lipe lipase, hormone sensitive isoform 1	Lipe	P54310	LIPS_MOUSE	IPI00228826	1.554	1.392
1469	LKSILR	405.236	2	Phospho (ST)	0.002000.0	S31				32.92	5	1	733 : Tax_Id=10090 Gene_Symbol=Llph Isoform 1 of Protein LLP homolog	Llph	Q9D945	LLPH_MOUSE	IPI00112043	-9999	─
1470	LSPSPSSR	455.705	2	Phospho (ST)	0.00020000.0	S394				29.73	1	0	28 : Tax_Id=10090 Gene_Symbol=Lmnb1 Lamin-B1	Lmnb1	P14733	LMNB1_MOUSE	IPI00230394	─	NaN
1471	ASAPATPLSPTR	624.803	2	Phospho (ST)	0.020000000000.0	S17				42.34	6	0	20 : Tax_Id=10090 Gene_Symbol=Lmnb1 Lamin-B1	Lmnb1	P14733	LMNB1_MOUSE	IPI00230394	NAN	─
1472	AGSRASAPATPLSPTR	850.382	2	2 Phospho (ST)	0.0000020002000000.0	S17	T21			30.45	1	1	20 : Tax_Id=10090 Gene_Symbol=Lmnb1 Lamin-B1	Lmnb1	P14733	LMNB1_MOUSE	IPI00230394	1.709	─
1473	LALDMEISAYR	689.31	2	Oxidation (M); Phospho (ST)	0.00001002000.0	S376				44.24	7	0	20 : Tax_Id=10090 Gene_Symbol=Lmnb1 Lamin-B1	Lmnb1	P14733	LMNB1_MOUSE	IPI00230394	1.012	─
1474	LALDMEISAYRK	753.357	2	Oxidation (M); Phospho (ST)	0.000010020000.0	S376				37.03	5	1	20 : Tax_Id=10090 Gene_Symbol=Lmnb1 Lamin-B1	Lmnb1	P14733	LMNB1_MOUSE	IPI00230394	0.937	─
1475	RLETEDTSGSPSR	757.826	2	Phospho (ST)	0.0000000002000.0	S427				54.15	2	1	213 : Tax_Id=10090 Gene_Symbol=Lmnb2 Isoform B3 of Lamin-B2	Lmnb2	P21619	LMNB2_MOUSE	IPI00113886	-9999	1.575
1476	LLGMSFMNR	590.748	2	2 Oxidation (M); Phospho (ST)	0.000120100.0	S80				29.63	1	0	992 : Tax_Id=10090 Gene_Symbol=Lnpep Leucyl-cystinyl aminopeptidase	Lnpep	Q8C129	LCAP_MOUSE	IPI00223987	0.364	─
1477	LGEESKEPLSDEDEEDNDDVEPISEFR	1068.11	3	Phospho (ST)	0.000000000200000000000000000.0	S100				75	7	1	301 : Tax_Id=10090 Gene_Symbol=LOC100040211;Clns1a;ENSMUSG00000056003 Chloride channel, nucleotide-sensitive, 1A	LOC100040211;Clns1a;ENSMUSG00000056003	Q923F1	Q923F1_MOUSE	IPI00124248	1.327	0.514
1478	RISGLIYEETR	708.847	2	Phospho (ST)	0.00200000000.0	S48				67.37	7	1	84 : Tax_Id=10090 Gene_Symbol=LOC100041230;Hist1h4d;Hist1h4k;Hist1h4i;Hist1h4f;Hist1h4b;Hist1h4h;Hist1h4c;Hist1h4j;Hist1h4a;Hist1h4m;Hist2h4;Hist4h4;4930558J22Rik Histone H4	LOC100041230;Hist1h4d;Hist1h4k;Hist1h4i;Hist1h4f;Hist1h4b;Hist1h4h;Hist1h4c;Hist1h4j;Hist1h4a;Hist1h4m;Hist2h4;Hist4h4;4930558J22Rik	P62806	H4_MOUSE	IPI00407339	─	0.416
1479	KASFLR	401.204	2	Phospho (ST)	0.002000.0	S286				33.23	3	1	666 : Tax_Id=10090 Gene_Symbol=LOC100043295;Rpl5 60S ribosomal protein L5	LOC100043295;Rpl5	P47962	RL5_MOUSE	IPI00308706	-9999	9999
1480	SIQEFSLTAPLVAESAR	949.967	2	Phospho (ST)	0.20000000000000000.0	S186				74.83	15	0	29 : Tax_Id=10090 Gene_Symbol=LOC100044104 similar to T-box 1	LOC100044104	P56400	GP1BB_MOUSE	IPI00108115	0.546	─
1481	ARSIQEFSLTAPLVAESAR	1063.54	2	Phospho (ST)	0.0020000000000000000.0	S186				101.17	2	1	29 : Tax_Id=10090 Gene_Symbol=LOC100044104 similar to T-box 1	LOC100044104	P56400	GP1BB_MOUSE	IPI00108115	0.301	─
1482	ARSIQEFSLTAPLVAESAR	709.36	3	Phospho (ST)	0.0000000002000000000.0	T193				31.96	1	1	29 : Tax_Id=10090 Gene_Symbol=LOC100044104 similar to T-box 1	LOC100044104	P56400	GP1BB_MOUSE	IPI00108115	0.26	─
1483	ARSIQEFSLTAPLVAESAR	709.36	3	Phospho (ST)	0.0000000200000000000.0	S191				45.73	6	1	29 : Tax_Id=10090 Gene_Symbol=LOC100044104 similar to T-box 1	LOC100044104	P56400	GP1BB_MOUSE	IPI00108115	0.26	─
1484	ARSIQEFSLTAPLVAESAR	709.36	3	Phospho (ST)	0.0020000000000000000.0	S186				45.24	5	1	29 : Tax_Id=10090 Gene_Symbol=LOC100044104 similar to T-box 1	LOC100044104	P56400	GP1BB_MOUSE	IPI00108115	0.26	─
1485	QADVADQQTTELPAENGETENQSPASEEEKEAK	1245.18	3	2 Phospho (ST)	0.000000000000000000000020020000000.0	S84	S87			30.78	1	1	792 : Tax_Id=10090 Gene_Symbol=LOC100044391;Hmgn1 Nonhistone chromosomal protein HMG-14	LOC100044391;Hmgn1	P18608	HMGN1_MOUSE	IPI00338745	-9999	NaN
1486	RVSISEGDDKIEYR	582.941	3	Phospho (ST)	0.00200000000000.0	S130				34.76	3	2	466 : Tax_Id=10090 Gene_Symbol=LOC100044829;Fbl rRNA 2'-O-methyltransferase fibrillarin	LOC100044829;Fbl	P35550	FBRL_MOUSE	IPI00119581	1.286	0.481
1487	RPLPVESPDTQR	737.855	2	Phospho (ST)	0.000000200000.0	S249				43.59	4	0	418 : Tax_Id=10090 Gene_Symbol=LOC100046855;Klf3 Krueppel-like factor 3	LOC100046855;Klf3	Q60980	KLF3_MOUSE	IPI00122757	1.129	NaN
1488	GSPPAAGGSPSSLK	646.798	2	Phospho (ST)	0.02000000000000.0	S71				28.83	1	0	418 : Tax_Id=10090 Gene_Symbol=LOC100046855;Klf3 Krueppel-like factor 3	LOC100046855;Klf3	Q60980	KLF3_MOUSE	IPI00122757	-9999	2.548
1489	RPPSPDVIVLSDSEQPSSPR	801.673	3	3 Phospho (ST)	0.00020000000020000200.0	S96	S105	S110		40.44	1	0	495 : Tax_Id=10090 Gene_Symbol=LOC100047029;Gatad2a Transcriptional repressor p66 alpha	LOC100047029;Gatad2a	Q8CHY6	P66A_MOUSE	IPI00229784	1.397	─
1490	RPPSPDVIVLSDSEQPSSPR	801.672	3	3 Phospho (ST)	0.00020000002000000200.0	S96	S103	S110		41.45	1	0	637 : Tax_Id=10090 Gene_Symbol=LOC100047029;Gatad2a Transcriptional repressor p66 alpha	LOC100047029;Gatad2a	Q8CHY6	P66A_MOUSE	IPI00229784	1.397	0.815
1491	RPPSPDVIVLSDSEQPSSPR	801.673	3	3 Phospho (ST)	0.00020000000000002200.0	S96	S109	S110		30.03	1	0	637 : Tax_Id=10090 Gene_Symbol=LOC100047029;Gatad2a Transcriptional repressor p66 alpha	LOC100047029;Gatad2a	Q8CHY6	P66A_MOUSE	IPI00229784	─	0.539
1492	NNMSPHGIPAR	645.276	2	Oxidation (M); Phospho (ST)	0.00120000000.0	S449				45.8	3	0	571 : Tax_Id=10090 Gene_Symbol=LOC100047235 similar to MTA1	LOC100047235	Q8K4B0	MTA1_MOUSE	IPI00330304	9999	─
1493	EAEEESSGGEEEDEDENIEVVYSK	1431.52	2	2 Phospho (ST)	0.000002200000000000000000.0	S387	S388			74.6	6	0	778 : Tax_Id=10090 Gene_Symbol=LOC100047658;Eif5 Eukaryotic translation initiation factor 5	LOC100047658;Eif5	P59325	IF5_MOUSE	IPI00187443	1.517	─
1494	GQDELSSSESLFINK	867.386	2	Phospho (ST)	0.000002000000000.0	S109				92.48	8	0	79 : Tax_Id=10090 Gene_Symbol=LOC100048583;Ifi203 Isoform 1 of Interferon-activable protein 203	LOC100048583;Ifi203	O35368	IFI3_MOUSE	IPI00751061	9999	─
1495	KGQDELSSSESLFINK	931.433	2	Phospho (ST)	0.0000002000000000.0	S109				92.67	4	1	79 : Tax_Id=10090 Gene_Symbol=LOC100048583;Ifi203 Isoform 1 of Interferon-activable protein 203	LOC100048583;Ifi203	O35368	IFI3_MOUSE	IPI00751061	2.267	─
1496	KKGQDELSSSESLFINK	690.645	3	2 Phospho (ST)	0.00000002200000000.0	S109	S110			30.32	1	2	79 : Tax_Id=10090 Gene_Symbol=LOC100048583;Ifi203 Isoform 1 of Interferon-activable protein 203	LOC100048583;Ifi203	O35368	IFI3_MOUSE	IPI00751061	1.65	─
1497	KKGQDELSSSESLFINK	1035.46	2	2 Phospho (ST)	0.00000002020000000.0	S109	S111			47.49	3	2	79 : Tax_Id=10090 Gene_Symbol=LOC100048583;Ifi203 Isoform 1 of Interferon-activable protein 203	LOC100048583;Ifi203	O35368	IFI3_MOUSE	IPI00751061	1.374	─
1498	KKGQDELSSSESLFINK	1035.46	2	2 Phospho (ST)	0.00000000220000000.0	S110	S111			39.35	3	2	79 : Tax_Id=10090 Gene_Symbol=LOC100048583;Ifi203 Isoform 1 of Interferon-activable protein 203	LOC100048583;Ifi203	O35368	IFI3_MOUSE	IPI00751061	1.36	─
1499	KKGQDELSSSESLFINK	1035.46	2	2 Phospho (ST)	0.00000000200200000.0	S110	S113			31.51	1	2	79 : Tax_Id=10090 Gene_Symbol=LOC100048583;Ifi203 Isoform 1 of Interferon-activable protein 203	LOC100048583;Ifi203	O35368	IFI3_MOUSE	IPI00751061	1.359	─
1500	KKGQDELSSSESLFINK	1035.46	2	2 Phospho (ST)	0.00000002200000000.0	S109	S110			34.12	1	2	79 : Tax_Id=10090 Gene_Symbol=LOC100048583;Ifi203 Isoform 1 of Interferon-activable protein 203	LOC100048583;Ifi203	O35368	IFI3_MOUSE	IPI00751061	1.358	─
1501	GQDELSSSESLFINK	907.369	2	2 Phospho (ST)	0.000002020000000.0	S109	S111			33.24	2	0	79 : Tax_Id=10090 Gene_Symbol=LOC100048583;Ifi203 Isoform 1 of Interferon-activable protein 203	LOC100048583;Ifi203	O35368	IFI3_MOUSE	IPI00751061	1.242	─
1502	GQDELSSSESLFINK	907.369	2	2 Phospho (ST)	0.000002200000000.0	S109	S110			31.66	2	0	79 : Tax_Id=10090 Gene_Symbol=LOC100048583;Ifi203 Isoform 1 of Interferon-activable protein 203	LOC100048583;Ifi203	O35368	IFI3_MOUSE	IPI00751061	1.24	─
1503	GQDELSSSESLFINK	907.369	2	2 Phospho (ST)	0.000000220000000.0	S110	S111			32.69	2	0	79 : Tax_Id=10090 Gene_Symbol=LOC100048583;Ifi203 Isoform 1 of Interferon-activable protein 203	LOC100048583;Ifi203	O35368	IFI3_MOUSE	IPI00751061	1.219	─
1504	KGQDELSSSESLFINK	971.416	2	2 Phospho (ST)	0.0000002020000000.0	S109	S111			44.25	2	1	79 : Tax_Id=10090 Gene_Symbol=LOC100048583;Ifi203 Isoform 1 of Interferon-activable protein 203	LOC100048583;Ifi203	O35368	IFI3_MOUSE	IPI00751061	1.159	─
1505	KGQDELSSSESLFINK	971.416	2	2 Phospho (ST)	0.0000002200000000.0	S109	S110			57.16	13	1	79 : Tax_Id=10090 Gene_Symbol=LOC100048583;Ifi203 Isoform 1 of Interferon-activable protein 203	LOC100048583;Ifi203	O35368	IFI3_MOUSE	IPI00751061	1.142	─
1506	KGQDELSSSESLFINK	971.416	2	2 Phospho (ST)	0.0000000220000000.0	S110	S111			32.06	1	1	79 : Tax_Id=10090 Gene_Symbol=LOC100048583;Ifi203 Isoform 1 of Interferon-activable protein 203	LOC100048583;Ifi203	O35368	IFI3_MOUSE	IPI00751061	1.138	─
1507	RPSALSQGR	526.256	2	Phospho (ST)	0.002000000.0	S711				33.6	1	0	775 : Tax_Id=10090 Gene_Symbol=LOC100048807;Gp1ba Platelet glycoprotein Ib alpha chain precursor	LOC100048807;Gp1ba	O35930	GP1BA_MOUSE	IPI00136164	─	1.348
1508	TLEPVDTEEDSDASDEDSLHLLR	1413.54	2	3 Phospho (ST)	0.00000000002002000200000.0	S1515	S1518	S1522		33.22	2	0	327 : Tax_Id=10090 Gene_Symbol=LOC634666 similar to transmembrane protein 1	LOC634666	F8VPQ2	F8VPQ2_MOUSE	IPI00658339	1.337	─
1509	RQESGSSLEPPSGLALEDGAHVLR	862.417	3	Phospho (ST)	0.000000200000000000000000.0	S812				46.98	1	1	327 : Tax_Id=10090 Gene_Symbol=LOC634666 similar to transmembrane protein 1	LOC634666	F8VPQ2	F8VPQ2_MOUSE	IPI00658339	1.245	─
1510	RQESGSSLEPPSGLALEDGAHVLR	862.417	3	Phospho (ST)	0.000002000000000000000000.0	S811				37.58	1	1	327 : Tax_Id=10090 Gene_Symbol=LOC634666 similar to transmembrane protein 1	LOC634666	F8VPQ2	F8VPQ2_MOUSE	IPI00658339	1.235	─
1511	TLEPVDTEEDSDASDEDSLHLLR	942.695	3	3 Phospho (ST)	0.00000000002002000200000.0	S1515	S1518	S1522		32.58	1	0	327 : Tax_Id=10090 Gene_Symbol=LOC634666 similar to transmembrane protein 1	LOC634666	F8VPQ2	F8VPQ2_MOUSE	IPI00658339	1.176	─
1512	TLEPVDTEEDSDASDEDSLHLLR	1373.56	2	2 Phospho (ST)	0.00000000002002000000000.0	S1515	S1518			60.04	2	0	327 : Tax_Id=10090 Gene_Symbol=LOC634666 similar to transmembrane protein 1	LOC634666	F8VPQ2	F8VPQ2_MOUSE	IPI00658339	0.915	─
1513	TLSSQGNTSPLK	656.811	2	Phospho (ST)	0.000000002000.0	S54				30.01	1	0	1279 : Tax_Id=10090 Gene_Symbol=Lpxn Leupaxin	Lpxn	Q99N69	LPXN_MOUSE	IPI00387515	-9999	─
1514	ASSIDSASNTELQTHDMSSDEK	1224.99	2	Oxidation (M); Phospho (ST)	0.0020000000000000100000.0	S1000				37.66	1	0	472 : Tax_Id=10090 Gene_Symbol=Lrba LBA	Lrba	Q9ESE1	LRBA_MOUSE	IPI00227851	0.711	─
1515	SSVLPSALTTSAPSSAVSVVSSVDPTHASDTGGESPGSR	1255.59	3	Phospho (ST)	0.000000000000000000000000000000000020000.0	S1770				57.12	1	0	472 : Tax_Id=10090 Gene_Symbol=Lrba LBA	Lrba	Q9ESE1	LRBA_MOUSE	IPI00227851	0.571	─
1516	KDSPISPHFTR	455.55	3	Phospho (ST)	0.00200000000.0	S979				28.9	3	1	25 : Tax_Id=10090 Gene_Symbol=Lrba LBA	Lrba	Q9ESE1	LRBA_MOUSE	IPI00227851	0.159	1.018
1517	ENSPSVSPTANITAPFGLKPR	755.043	3	Phospho (ST)	0.000000200000000000000.0	S522				32.34	1	0	199 : Tax_Id=10090 Gene_Symbol=Lrch1 Leucine-rich repeat and calponin homology domain-containing protein 1	Lrch1	P62046	LRCH1_MOUSE	IPI00420521	NAN	─
1518	ENSPSVSPTANITAPFGLKPR	1172.04	2	2 Phospho (ST)	0.002000200000000000000.0	S518	S522			32.85	1	0	199 : Tax_Id=10090 Gene_Symbol=Lrch1 Leucine-rich repeat and calponin homology domain-containing protein 1	Lrch1	P62046	LRCH1_MOUSE	IPI00420521	1.476	─
1519	ENSPSVSPTANITAPFGLKPR	781.698	3	2 Phospho (ST)	0.002000002000000000000.0	S518	T524			40.01	1	0	199 : Tax_Id=10090 Gene_Symbol=Lrch1 Leucine-rich repeat and calponin homology domain-containing protein 1	Lrch1	P62046	LRCH1_MOUSE	IPI00420521	1.048	─
1520	NLESIDPQFTIR	756.859	2	Phospho (ST)	0.000000000200.0	T581				64.58	15	0	199 : Tax_Id=10090 Gene_Symbol=Lrch1 Leucine-rich repeat and calponin homology domain-containing protein 1	Lrch1	P62046	LRCH1_MOUSE	IPI00420521	0.654	─
1521	NLESIDPQFTIRR	556.942	3	Phospho (ST)	0.0000000002000.0	T581				29.17	1	1	199 : Tax_Id=10090 Gene_Symbol=Lrch1 Leucine-rich repeat and calponin homology domain-containing protein 1	Lrch1	P62046	LRCH1_MOUSE	IPI00420521	-9999	─
1522	ENSPSVSPTANITAPFGLKPR	781.696	3	2 Phospho (ST)	0.002000200000000000000.0	S518	S522			32.04	1	0	703 : Tax_Id=10090 Gene_Symbol=Lrch1 Leucine-rich repeat and calponin homology domain-containing protein 1	Lrch1	P62046	LRCH1_MOUSE	IPI00420521	1.042	0.72
1523	GRASPLLLSSAPATDPTDAITR	764.053	3	Phospho (ST)	0.0002000000000000000000.0	S625				29.72	1	1	1250 : Tax_Id=10090 Gene_Symbol=Lrch3 Leucine-rich repeat and calponin homology domain-containing protein 3	Lrch3	Q8BVU0	LRCH3_MOUSE	IPI00343346	-9999	─
1524	GRASPLLLSSAPATDPTDAITR	764.053	3	Phospho (ST)	0.0000000002000000000000.0	S631				39.01	1	1	1250 : Tax_Id=10090 Gene_Symbol=Lrch3 Leucine-rich repeat and calponin homology domain-containing protein 3	Lrch3	Q8BVU0	LRCH3_MOUSE	IPI00343346	-9999	─
1525	SSTLAWDR	508.216	2	Phospho (ST)	0.02000000.0	S450				38.53	2	0	462 : Tax_Id=10090 Gene_Symbol=Lrmp Lymphoid-restricted membrane protein	Lrmp	Q60664	LRMP_MOUSE	IPI00119150	NAN	─
1526	RSSTLAWDR	586.267	2	Phospho (ST)	0.002000000.0	S450				45.78	14	1	462 : Tax_Id=10090 Gene_Symbol=Lrmp Lymphoid-restricted membrane protein	Lrmp	Q60664	LRMP_MOUSE	IPI00119150	1.271	─
1527	KPSLSER	448.716	2	Phospho (ST)	0.0020000.0	S443				34.86	8	0	462 : Tax_Id=10090 Gene_Symbol=Lrmp Lymphoid-restricted membrane protein	Lrmp	Q60664	LRMP_MOUSE	IPI00119150	0.913	─
1528	RQSVSGLHR	373.852	3	Phospho (ST)	0.002000000.0	S430				44.86	4	1	785 : Tax_Id=10090 Gene_Symbol=Lrrc47 Leucine-rich repeat-containing protein 47	Lrrc47	Q505F5	LRC47_MOUSE	IPI00138089	-9999	─
1529	RGSGDTSISMDTEASIR	939.899	2	Oxidation (M); Phospho (ST)	0.00200000010000000.0	S88				52.64	9	1	466 : Tax_Id=10090 Gene_Symbol=Lrrfip1 Isoform 1 of Leucine-rich repeat flightless-interacting protein 1	Lrrfip1	Q3UZ39	LRRF1_MOUSE	IPI00654388	NAN	─
1530	NMPSLSAATLASLGGTSSR	958.943	2	Oxidation (M); Phospho (ST)	0.0100000000000000020.0	S84				66.2	2	0	466 : Tax_Id=10090 Gene_Symbol=Lrrfip1 Isoform 1 of Leucine-rich repeat flightless-interacting protein 1	Lrrfip1	Q3UZ39	LRRF1_MOUSE	IPI00654388	2.39	─
1531	RGSGDTSSLIDPDTSLSELR	1093.5	2	Phospho (ST)	0.00000020000000000000.0	S115				35.31	1	1	339 : Tax_Id=10090 Gene_Symbol=Lrrfip2 Isoform 1 of Leucine-rich repeat flightless-interacting protein 2	Lrrfip2	Q91WK0	LRRF2_MOUSE	IPI00314075	1.07	─
1532	RGSGDTSSLIDPDTSLSELR	729.338	3	Phospho (ST)	0.00000002000000000000.0	S116				30.8	1	1	339 : Tax_Id=10090 Gene_Symbol=Lrrfip2 Isoform 1 of Leucine-rich repeat flightless-interacting protein 2	Lrrfip2	Q91WK0	LRRF2_MOUSE	IPI00314075	0.858	─
1533	RGSGDTSSLIDPDTSLSELR	729.338	3	Phospho (ST)	0.00000200000000000000.0	T114				29.82	1	1	339 : Tax_Id=10090 Gene_Symbol=Lrrfip2 Isoform 1 of Leucine-rich repeat flightless-interacting protein 2	Lrrfip2	Q91WK0	LRRF2_MOUSE	IPI00314075	0.858	─
1534	RGSGDTSSLIDPDTSLSELR	1093.5	2	Phospho (ST)	0.00200000000000000000.0	S111				71.51	4	1	142 : Tax_Id=10090 Gene_Symbol=Lrrfip2 Isoform 1 of Leucine-rich repeat flightless-interacting protein 2	Lrrfip2	Q91WK0	LRRF2_MOUSE	IPI00314075	1.067	0.422
1535	SNSISVGEVYR	645.791	2	Phospho (ST)	0.00200000000.0	S910				48.63	6	0	406 : Tax_Id=10090 Gene_Symbol=Lrrk2 Leucine-rich repeat serine/threonine-protein kinase 2	Lrrk2	Q5S006	LRRK2_MOUSE	IPI00227565	-9999	─
1536	SSPQLDPLR	546.758	2	Phospho (ST)	0.200000000.0	S182				31.13	1	0	259 : Tax_Id=10090 Gene_Symbol=Lsm14a Protein LSM14 homolog A	Lsm14a	Q8K2F8	LS14A_MOUSE	IPI00172202	1.124	─
1537	RSPVPARPLPPTSQK	570.973	3	Phospho (ST)	0.020000000000000.0	S216				32.18	1	1	259 : Tax_Id=10090 Gene_Symbol=Lsm14a Protein LSM14 homolog A	Lsm14a	Q8K2F8	LS14A_MOUSE	IPI00172202	0.259	─
1538	SPTMEQAVQTASAHLPAPAPVGR	804.717	3	Oxidation (M); Phospho (ST)	0.00210000000000000000000.0	T194				49.45	1	0	128 : Tax_Id=10090 Gene_Symbol=Lsm14a LSM14 protein homolog A	Lsm14a	Q8K2F8	LS14A_MOUSE	IPI00172202	0.271	1.369
1539	SPTMEQAVQTASAHLPAPAPVGR	804.717	3	Oxidation (M); Phospho (ST)	0.20010000000000000000000.0	S192				59.35	10	0	128 : Tax_Id=10090 Gene_Symbol=Lsm14a LSM14 protein homolog A	Lsm14a	Q8K2F8	LS14A_MOUSE	IPI00172202	0.267	1.355
1540	KSPTMEQAVQTASAHLPAPAPVGR	847.414	3	Oxidation (M); Phospho (ST)	0.020010000000000000000000.0	S192				41.13	6	1	128 : Tax_Id=10090 Gene_Symbol=Lsm14a LSM14 protein homolog A	Lsm14a	Q8K2F8	LS14A_MOUSE	IPI00172202	0.207	1.243
1541	SPTMEQAVQTASAHLPAPAPVGR	799.385	3	Phospho (ST)	0.20000000000000000000000.0	S192				56.32	9	0	128 : Tax_Id=10090 Gene_Symbol=Lsm14a LSM14 protein homolog A	Lsm14a	Q8K2F8	LS14A_MOUSE	IPI00172202	─	1.005
1542	SPTMEQAVQTASAHLPAPAPVGR	799.385	3	Phospho (ST)	0.00200000000000000000000.0	T194				58.7	2	0	128 : Tax_Id=10090 Gene_Symbol=Lsm14a LSM14 protein homolog A	Lsm14a	Q8K2F8	LS14A_MOUSE	IPI00172202	─	1.004
1543	SSPQLDPLR	546.758	2	Phospho (ST)	0.020000000.0	S183				29.59	4	0	128 : Tax_Id=10090 Gene_Symbol=Lsm14a LSM14 protein homolog A	Lsm14a	Q8K2F8	LS14A_MOUSE	IPI00172202	1.124	0.856
1544	KSPTMEQAVQTASAHLPAPAPVGR	842.084	3	Phospho (ST)	0.020000000000000000000000.0	S192				47.94	6	1	128 : Tax_Id=10090 Gene_Symbol=Lsm14a LSM14 protein homolog A	Lsm14a	Q8K2F8	LS14A_MOUSE	IPI00172202	─	0.795
1545	SSELDEDEGFGDWSQKPEPR	1194.49	2	Phospho (ST)	0.20000000000000000000.0	S77				30.3	1	0	52 : Tax_Id=10090 Gene_Symbol=Lsp1 Isoform 1 of Lymphocyte-specific protein 1	Lsp1	P19973	LSP1_MOUSE	IPI00313672	9999	─
1546	TPSPLALEDTVELSSPPLSPTTK	1270.6	2	2 Phospho (ST)	0.00000000000002200000000.0	S179	S180			30.79	1	0	52 : Tax_Id=10090 Gene_Symbol=Lsp1 Isoform 1 of Lymphocyte-specific protein 1	Lsp1	P19973	LSP1_MOUSE	IPI00313672	0.794	─
1547	TPSPLALEDTVELSSPPLSPTTK	1270.6	2	2 Phospho (ST)	0.00200000020000000000000.0	S168	T175			42.52	1	0	52 : Tax_Id=10090 Gene_Symbol=Lsp1 Isoform 1 of Lymphocyte-specific protein 1	Lsp1	P19973	LSP1_MOUSE	IPI00313672	0.791	─
1548	TPSPLALEDTVELSSPPLSPTTK	1270.59	2	2 Phospho (ST)	0.20200000000000000000000.0	T166	S168			72.09	1	0	52 : Tax_Id=10090 Gene_Symbol=Lsp1 Isoform 1 of Lymphocyte-specific protein 1	Lsp1	P19973	LSP1_MOUSE	IPI00313672	0.558	─
1549	TPSPLALEDTVELSSPPLSPTTK	1230.61	2	Phospho (ST)	0.00000000000000200000000.0	S180				62.15	2	0	52 : Tax_Id=10090 Gene_Symbol=Lsp1 Isoform 1 of Lymphocyte-specific protein 1	Lsp1	P19973	LSP1_MOUSE	IPI00313672	0.204	─
1550	TPSPLALEDTVELSSPPLSPTTK	1230.61	2	Phospho (ST)	0.00000000020000000000000.0	T175				41.71	2	0	52 : Tax_Id=10090 Gene_Symbol=Lsp1 Isoform 1 of Lymphocyte-specific protein 1	Lsp1	P19973	LSP1_MOUSE	IPI00313672	0.204	─
1551	QPSIELPSMAVASTK	827.891	2	Oxidation (M); Phospho (ST)	0.002000001000000.0	S243				57.49	16	0	177 : Tax_Id=10090 Gene_Symbol=Lsp1 Isoform 1 of Lymphocyte-specific protein 1	Lsp1	P19973	LSP1_MOUSE	IPI00313672	1.118	1.773
1552	LADRTESLNR	627.795	2	Phospho (ST)	0.0000002000.0	S195				41.91	3	1	177 : Tax_Id=10090 Gene_Symbol=Lsp1 Isoform 1 of Lymphocyte-specific protein 1	Lsp1	P19973	LSP1_MOUSE	IPI00313672	6.625	1.357
1553	TPSPLALEDTVELSSPPLSPTTK	1350.56	2	4 Phospho (ST)	0.20200000000000000000220.0	T166	S168	T186	T187	30.33	1	0	177 : Tax_Id=10090 Gene_Symbol=Lsp1 Isoform 1 of Lymphocyte-specific protein 1	Lsp1	P19973	LSP1_MOUSE	IPI00313672	─	1.217
1554	LADRTESLNR	627.795	2	Phospho (ST)	0.0000200000.0	T193				27.99	1	1	177 : Tax_Id=10090 Gene_Symbol=Lsp1 Isoform 1 of Lymphocyte-specific protein 1	Lsp1	P19973	LSP1_MOUSE	IPI00313672	─	1.198
1555	TPSPLALEDTVELSSPPLSPTTK	1230.61	2	Phospho (ST)	0.00200000000000000000000.0	S168				90.47	1	0	177 : Tax_Id=10090 Gene_Symbol=Lsp1 Isoform 1 of Lymphocyte-specific protein 1	Lsp1	P19973	LSP1_MOUSE	IPI00313672	─	0.93
1556	TPSPLALEDTVELSSPPLSPTTK	1310.58	2	3 Phospho (ST)	0.20000000000000000000220.0	T166	T186	T187		26.44	1	0	177 : Tax_Id=10090 Gene_Symbol=Lsp1 Isoform 1 of Lymphocyte-specific protein 1	Lsp1	P19973	LSP1_MOUSE	IPI00313672	─	0.564
1557	SSELDEDEGFGDWSQKPEPR	796.661	3	Phospho (ST)	0.20000000000000000000.0	S77				47.26	1	0	52 : Tax_Id=10090 Gene_Symbol=Lsp1 Isoform 1 of Lymphocyte-specific protein 1	Lsp1	P19973	LSP1_MOUSE	IPI00313672	2.429	0.564
1558	TPSPLALEDTVELSSPPLSPTTK	1270.59	2	2 Phospho (ST)	0.00000000000000200020000.0	S180	S184			67.27	9	0	177 : Tax_Id=10090 Gene_Symbol=Lsp1 Isoform 1 of Lymphocyte-specific protein 1	Lsp1	P19973	LSP1_MOUSE	IPI00313672	2.018	0.529
1559	TPSPLALEDTVELSSPPLSPTTK	1270.59	2	2 Phospho (ST)	0.20000000000000000000020.0	T166	T187			45.29	2	0	177 : Tax_Id=10090 Gene_Symbol=Lsp1 Isoform 1 of Lymphocyte-specific protein 1	Lsp1	P19973	LSP1_MOUSE	IPI00313672	0.857	0.521
1560	QPSIELPSMAVASTK	819.893	2	Phospho (ST)	0.002000000000000.0	S243				62.6	18	0	177 : Tax_Id=10090 Gene_Symbol=Lsp1 Isoform 1 of Lymphocyte-specific protein 1	Lsp1	P19973	LSP1_MOUSE	IPI00313672	─	0.498
1561	HQVRTPSPLALEDTVELSSPPLSPTTK	1020.83	3	2 Phospho (ST)	0.000020200000000000000000000.0	T166	S168			32.31	2	1	177 : Tax_Id=10090 Gene_Symbol=Lsp1 Isoform 1 of Lymphocyte-specific protein 1	Lsp1	P19973	LSP1_MOUSE	IPI00313672	1.075	0.397
1562	RSEEKEAGEI	614.266	2	Phospho (ST)	0.0200000000.0	S363				47.78	6	2	221 : Tax_Id=10090 Gene_Symbol=Luc7l Isoform 1 of Putative RNA-binding protein Luc7-like 1	Luc7l	Q9CYI4	LUC7L_MOUSE	IPI00410804	0.145	1.319
1563	NEVNGTSEDIKSEGDTQSN	1052.42	2	Phospho (ST)	0.0000000000020000000.0	S425				29.14	1	1	312 : Tax_Id=10090 Gene_Symbol=Luc7l3 Isoform 1 of Cisplatin resistance-associated overexpressed protein	Luc7l3	Q5SUF2	LC7L3_MOUSE	IPI00649422	1.31	─
1564	MPAPQRTPACSPR	754.325	2	Oxidation (M); Phospho (ST)	0.1000000000200.0	S11				30.29	1	1	1247 : Tax_Id=10090 Gene_Symbol=Ly6h Putative uncharacterized protein	Ly6h	Q9D1X6	Q9D1X6_MOUSE	IPI00134373	9999	─
1565	VIEDNEYTAR	645.276	2	Phospho (Y)	0.0000003000.0	Y397				45.4	5	0	596 : Tax_Id=10090 Gene_Symbol=Lyn Isoform LYN B of Tyrosine-protein kinase Lyn	Lyn	P25911	LYN_MOUSE	IPI00230138	NAN	─
1566	DNLNDDEVDSKTQPVPEFHLLPGQR	981.788	3	Phospho (ST)	0.0000000002000000000000000.0	S19				71.56	7	1	596 : Tax_Id=10090 Gene_Symbol=Lyn Isoform LYN B of Tyrosine-protein kinase Lyn	Lyn	P25911	LYN_MOUSE	IPI00230138	2.33	─
1567	DNLNDDEVDSKTQPVPEFHLLPGQR	981.788	3	Phospho (ST)	0.0000000000020000000000000.0	T21				52.68	4	1	596 : Tax_Id=10090 Gene_Symbol=Lyn Isoform LYN B of Tyrosine-protein kinase Lyn	Lyn	P25911	LYN_MOUSE	IPI00230138	0.82	─
1568	RMSQEHPSQASEAELAQR	717.648	3	Oxidation (M); Phospho (ST)	0.010000020000000000.0	S2619				31.41	1	1	605 : Tax_Id=10090 Gene_Symbol=Lyst Isoform 1 of Lysosomal-trafficking regulator	Lyst	P97412	LYST_MOUSE	IPI00399954	1.374	─
1569	RMSQEHPSQASEAELAQR	717.648	3	Oxidation (M); Phospho (ST)	0.012000000000000000.0	S2614				52.25	3	1	605 : Tax_Id=10090 Gene_Symbol=Lyst Isoform 1 of Lysosomal-trafficking regulator	Lyst	P97412	LYST_MOUSE	IPI00399954	1.322	─
1570	LNSQESDEEPQISDVPHISK	1206.51	2	2 Phospho (ST)	0.00200200000000000000.0	S1517	S1520			53.71	2	0	494 : Tax_Id=10090 Gene_Symbol=Macf1 Microtubule-actin crosslinking factor 1	Macf1	B1ARU1	B1ARU1_MOUSE	IPI00851023	1.218	─
1571	LNSQESDEEPQISDVPHISK	804.672	3	2 Phospho (ST)	0.00200200000000000000.0	S1517	S1520			31.53	2	0	494 : Tax_Id=10090 Gene_Symbol=Macf1 Microtubule-actin crosslinking factor 1	Macf1	B1ARU1	B1ARU1_MOUSE	IPI00851023	0.393	─
1572	ATLSDSEIETNSATSAIFGK	1061.48	2	Phospho (ST)	0.02000000000000000000.0	T1218				58.95	1	0	930 : Tax_Id=10090 Gene_Symbol=Madd MAP-kinase activating death domain	Madd	A2AGQ5	A2AGQ5_MOUSE	IPI00262319	1.415	─
1573	ATLSDSEIETNSATSAIFGK	1061.48	2	Phospho (ST)	0.00020000000000000000.0	S1220				92.28	7	0	930 : Tax_Id=10090 Gene_Symbol=Madd MAP-kinase activating death domain	Madd	A2AGQ5	A2AGQ5_MOUSE	IPI00262319	1.385	─
1574	EAGENAPVLSDDELVSMSVR	1107.49	2	Oxidation (M); Phospho (ST)	0.00000000020000001000.0	S25				84.04	22	0	104 : Tax_Id=10090 Gene_Symbol=Mafk Transcription factor MafK	Mafk	Q61827	MAFK_MOUSE	IPI00126148	1.395	─
1575	LSASSEDISDR	630.261	2	Phospho (ST)	0.00020000000.0	S915				57.36	1	0	936 : Tax_Id=10090 Gene_Symbol=Map3k1 Mitogen-activated protein kinase kinase kinase 1	Map3k1	P53349	M3K1_MOUSE	IPI00130375	9999	─
1576	RAPSPDGFSPYSPEETSR	1030.44	2	Phospho (ST)	0.000200000000000000.0	S287				32.35	1	1	936 : Tax_Id=10090 Gene_Symbol=Map3k1 Mitogen-activated protein kinase kinase kinase 1	Map3k1	P53349	M3K1_MOUSE	IPI00130375	2.425	─
1577	AQSYPDNHQEFTDYDNPIFEK	880.031	3	Phospho (ST)	0.002000000000000000000.0	S239				52.77	5	0	1068 : Tax_Id=10090 Gene_Symbol=Map3k2 Mitogen-activated protein kinase kinase kinase 2	Map3k2	Q61083	M3K2_MOUSE	IPI00117088	1.213	─
1578	DRSSPPPGYIPDELHQIAR	743.355	3	Phospho (ST)	0.0002000000000000000.0	S164				49.96	3	1	1113 : Tax_Id=10090 Gene_Symbol=Map3k2 72 kDa protein	Map3k2	Q61083	M3K2_MOUSE	IPI00874452	0.097	─
1579	DRSSPPPGYIPDELHQIAR	743.355	3	Phospho (ST)	0.0020000000000000000.0	S163				43.43	2	1	1113 : Tax_Id=10090 Gene_Symbol=Map3k2 72 kDa protein	Map3k2	Q61083	M3K2_MOUSE	IPI00874452	0.097	─
1580	LRSADSENALTVQER	884.915	2	Phospho (ST)	0.002000000000000.0	S337				55.11	2	1	869 : Tax_Id=10090 Gene_Symbol=Map3k3 Mitogen-activated protein kinase kinase kinase 3	Map3k3	Q61084	M3K3_MOUSE	IPI00117089	1.314	─
1581	SIQDLTVTGTEPGQVSSR	977.96	2	Phospho (ST)	0.200000000000000000.0	S412				86.78	13	0	161 : Tax_Id=10090 Gene_Symbol=Map3k7 Mitogen-activated protein kinase kinase kinase 7	Map3k7	Q62073	M3K7_MOUSE	IPI00121080	1.833	─
1582	TLVHSSSDGHIDPQHTAGK	517.488	4	Phospho (ST)	0.0000200000000000000.0	S101				29.59	1	0	825 : Tax_Id=10090 Gene_Symbol=Map3k7ip3 Mitogen-activated protein kinase kinase kinase 7-interacting protein 3	Map3k7ip3	Q571K4	TAB3_MOUSE	IPI00606905	0.742	─
1583	NIGSGFVPR	513.742	2	Phospho (ST)	0.000200000.0	S141				29.37	1	0	1214 : Tax_Id=10090 Gene_Symbol=Map3k8 Mitogen-activated protein kinase kinase kinase 8	Map3k8	Q07174	M3K8_MOUSE	IPI00308992	0.829	─
1584	SDPSLWNPAAPEPGQPPLVPPR	801.389	3	Phospho (ST)	0.2000000000000000000000.0	S452				34.06	1	0	133 : Tax_Id=10090 Gene_Symbol=Map4k1 Mitogen-activated protein kinase kinase kinase kinase 1	Map4k1	P70218	M4K1_MOUSE	IPI00137361	3.466	─
1585	SDPSLWNPAAPEPGQPPLVPPR	801.39	3	Phospho (ST)	0.0002000000000000000000.0	S455				34.88	2	0	133 : Tax_Id=10090 Gene_Symbol=Map4k1 Mitogen-activated protein kinase kinase kinase kinase 1	Map4k1	P70218	M4K1_MOUSE	IPI00137361	3.339	─
1586	SQLSDSDDDYDDVDIPAPSENIPPPLPPKPK	1174.52	3	2 Phospho (ST)	0.2000020000000000000000000000000.0	S370	S375			41.11	1	0	133 : Tax_Id=10090 Gene_Symbol=Map4k1 Mitogen-activated protein kinase kinase kinase kinase 1	Map4k1	P70218	M4K1_MOUSE	IPI00137361	1.583	─
1587	SQLSDSDDDYDDVDIPAPSENIPPPLPPKPK	1174.52	3	2 Phospho (ST)	0.2002000000000000000000000000000.0	S370	S373			35.76	1	0	133 : Tax_Id=10090 Gene_Symbol=Map4k1 Mitogen-activated protein kinase kinase kinase kinase 1	Map4k1	P70218	M4K1_MOUSE	IPI00137361	1.447	─
1588	FRSPSDDGSGGIRDDGQLSPGVLVR	916.411	3	2 Phospho (ST)	0.0020000000000000002000000.0	S403	S419			32.5	1	2	133 : Tax_Id=10090 Gene_Symbol=Map4k1 Mitogen-activated protein kinase kinase kinase kinase 1	Map4k1	P70218	M4K1_MOUSE	IPI00137361	1.403	─
1589	SQLSDSDDDYDDVDIPAPSENIPPPLPPKPK	1174.52	3	Phospho (ST); Phospho (Y)	0.0002000003000000000000000000000.0	S373	Y379			39.4	3	0	133 : Tax_Id=10090 Gene_Symbol=Map4k1 Mitogen-activated protein kinase kinase kinase kinase 1	Map4k1	P70218	M4K1_MOUSE	IPI00137361	1.114	─
1590	SPSDDGSGGIRDDGQLSPGVLVR	788.701	3	Phospho (ST)	0.00200000000000000000000.0	S405				68.02	8	1	133 : Tax_Id=10090 Gene_Symbol=Map4k1 Mitogen-activated protein kinase kinase kinase kinase 1	Map4k1	P70218	M4K1_MOUSE	IPI00137361	0.92	─
1591	SPSDDGSGGIRDDGQLSPGVLVR	788.7	3	Phospho (ST)	0.20000000000000000000000.0	S403				39.39	1	1	133 : Tax_Id=10090 Gene_Symbol=Map4k1 Mitogen-activated protein kinase kinase kinase kinase 1	Map4k1	P70218	M4K1_MOUSE	IPI00137361	0.917	─
1592	DDGQLSPGVLVR	668.319	2	Phospho (ST)	0.000002000000.0	S419				45.81	3	0	133 : Tax_Id=10090 Gene_Symbol=Map4k1 Mitogen-activated protein kinase kinase kinase kinase 1	Map4k1	P70218	M4K1_MOUSE	IPI00137361	0.512	─
1593	LYPPAHFGSTSPR	755.348	2	Phospho (ST)	0.0000000020000.0	S365				30	1	0	133 : Tax_Id=10090 Gene_Symbol=Map4k1 Mitogen-activated protein kinase kinase kinase kinase 1	Map4k1	P70218	M4K1_MOUSE	IPI00137361	-9999	─
1594	SPSDDGSGGIRDDGQLSPGVLVR	788.698	3	Phospho (ST)	0.00000000000000002000000.0	S419				36.04	2	1	388 : Tax_Id=10090 Gene_Symbol=Map4k1 Mitogen-activated protein kinase kinase kinase kinase 1	Map4k1	P70218	M4K1_MOUSE	IPI00137361	0.91	1.545
1595	LYPPAHFGSTSPR	755.347	2	Phospho (ST)	0.0000000002000.0	T366				32.54	1	0	388 : Tax_Id=10090 Gene_Symbol=Map4k1 Mitogen-activated protein kinase kinase kinase kinase 1	Map4k1	P70218	M4K1_MOUSE	IPI00137361	─	1.531
1596	LYPPAHFGSTSPR	755.348	2	Phospho (ST)	0.0000000000200.0	S367				35.26	1	0	388 : Tax_Id=10090 Gene_Symbol=Map4k1 Mitogen-activated protein kinase kinase kinase kinase 1	Map4k1	P70218	M4K1_MOUSE	IPI00137361	-9999	1.53
1597	SQLSDSDDDYDDVDIPAPSENIPPPLPPKPK	1174.51	3	2 Phospho (ST)	0.0002020000000000000000000000000.0	S373	S375			37.25	1	0	388 : Tax_Id=10090 Gene_Symbol=Map4k1 Mitogen-activated protein kinase kinase kinase kinase 1	Map4k1	P70218	M4K1_MOUSE	IPI00137361	1.307	1.24
1598	SDPSLWNPAAPEPGQPPLVPPR	1201.58	2	Phospho (ST)	0.2000000000000000000000.0	S452				59.99	1	0	388 : Tax_Id=10090 Gene_Symbol=Map4k1 Mitogen-activated protein kinase kinase kinase kinase 1	Map4k1	P70218	M4K1_MOUSE	IPI00137361	3.575	0.574
1599	SDPSLWNPAAPEPGQPPLVPPR	1201.58	2	Phospho (ST)	0.0002000000000000000000.0	S455				78.23	5	0	388 : Tax_Id=10090 Gene_Symbol=Map4k1 Mitogen-activated protein kinase kinase kinase kinase 1	Map4k1	P70218	M4K1_MOUSE	IPI00137361	3.522	0.489
1600	TPSEIQFHQVK	697.329	2	Phospho (ST)	0.00200000000.0	S328				40.38	5	0	527 : Tax_Id=10090 Gene_Symbol=Map4k2 Mitogen-activated protein kinase kinase kinase kinase 2	Map4k2	Q61161	M4K2_MOUSE	IPI00117889	-9999	1.07
1601	TPSEIQFHQVK	697.329	2	Phospho (ST)	0.20000000000.0	T326				30.78	1	0	527 : Tax_Id=10090 Gene_Symbol=Map4k2 Mitogen-activated protein kinase kinase kinase kinase 2	Map4k2	Q61161	M4K2_MOUSE	IPI00117889	-9999	1.07
1602	HTDDEMTGYVATR	796.309	2	Oxidation (M); Phospho (Y)	0.0000010030000.0	Y182				30.51	1	0	1246 : Tax_Id=10090 Gene_Symbol=Mapk14 Isoform 1 of Mitogen-activated protein kinase 14	Mapk14	P47811	MK14_MOUSE	IPI00112346	NAN	─
1603	RTSFSFQK	540.747	2	Phospho (ST)	0.00200000.0	S510				39.53	2	1	977 : Tax_Id=10090 Gene_Symbol=Mapkap1 Isoform 1 of Target of rapamycin complex 2 subunit MAPKAP1	Mapkap1	Q8BKH7	SIN1_MOUSE	IPI00222598	0.982	─
1604	GEATAERPGEAAVASSPSK	947.93	2	Phospho (ST)	0.0000000000000002000.0	S27				38.44	1	0	680 : Tax_Id=10090 Gene_Symbol=Marcks Myristoylated alanine-rich C-kinase substrate	Marcks	P26645	MARCS_MOUSE	IPI00229534	NAN	─
1605	LSGFSFKK	497.244	2	Phospho (ST)	0.00002000.0	S163				26.89	1	1	765 : Tax_Id=10090 Gene_Symbol=Marcks Myristoylated alanine-rich C-kinase substrate	Marcks	P26645	MARCS_MOUSE	IPI00229534	0.539	4.667
1606	LSGLSFKR	494.255	2	Phospho (ST)	0.00002000.0	S104				42.51	4	1	257 : Tax_Id=10090 Gene_Symbol=Marcksl1 MARCKS-related protein	Marcksl1	P28667	MRP_MOUSE	IPI00281011	0.268	9999
1607	STFHAGQLR	548.75	2	Phospho (ST)	0.020000000.0	T593				33.73	2	0	541 : Tax_Id=10090 Gene_Symbol=Mark2 Isoform 2 of Serine/threonine-protein kinase MARK2	Mark2	Q05512	MARK2_MOUSE	IPI00111754	2.576	─
1608	VPASPLPGLDR	601.302	2	Phospho (ST)	0.00020000000.0	S453				39.54	5	0	541 : Tax_Id=10090 Gene_Symbol=Mark2 Isoform 2 of Serine/threonine-protein kinase MARK2	Mark2	Q05512	MARK2_MOUSE	IPI00111754	0.675	─
1609	SRNSPLLDR	379.852	3	Phospho (ST)	0.000200000.0	S483				31.99	2	1	541 : Tax_Id=10090 Gene_Symbol=Mark2 Isoform 2 of Serine/threonine-protein kinase MARK2	Mark2	Q05512	MARK2_MOUSE	IPI00111754	0.321	─
1610	SRNSPLLDR	569.274	2	Phospho (ST)	0.000200000.0	S483				37.02	1	1	738 : Tax_Id=10090 Gene_Symbol=Mark2 Isoform 2 of Serine/threonine-protein kinase MARK2	Mark2	Q05512	MARK2_MOUSE	IPI00111754	0.655	2.217
1611	SRGSTNLFSK	588.774	2	Phospho (ST)	0.0002000000.0	S601				34.03	2	1	821 : Tax_Id=10090 Gene_Symbol=Mark3 Isoform 1 of MAP/microtubule affinity-regulating kinase 3	Mark3	Q03141	MARK3_MOUSE	IPI00279494	-9999	─
1612	KLSNPDIFAPTGK	734.366	2	Phospho (ST)	0.0020000000000.0	S14				50.35	1	1	1066 : Tax_Id=10090 Gene_Symbol=Mast2 microtubule associated serine/threonine kinase 2 isoform 2	Mast2	Q60592	MAST2_MOUSE	IPI00118134	9999	─
1613	RLSADLR	455.729	2	Phospho (ST)	0.0020000.0	S769				29.77	1	1	971 : Tax_Id=10090 Gene_Symbol=Mast3 microtubule associated serine/threonine kinase 3 isoform 2	Mast3	Q3U214	MAST3_MOUSE	IPI00652952	9999	─
1614	KHSLEVTQEEVQR	554.934	3	Phospho (ST)	0.0020000000000.0	S1465				39.77	3	1	889 : Tax_Id=10090 Gene_Symbol=Mast4 Isoform 1 of Microtubule-associated serine/threonine-protein kinase 4	Mast4	Q811L6	MAST4_MOUSE	IPI00346104	9999	─
1615	SAGSIPLSPLAR	624.821	2	Phospho (ST)	0.200000000000.0	S1368				42.03	1	0	889 : Tax_Id=10090 Gene_Symbol=Mast4 Isoform 1 of Microtubule-associated serine/threonine-protein kinase 4	Mast4	Q811L6	MAST4_MOUSE	IPI00346104	0.61	─
1616	RDSFDDR	495.687	2	Phospho (ST)	0.0020000.0	S188				38.73	3	1	500 : Tax_Id=10090 Gene_Symbol=Matr3 Matrin-3	Matr3	Q8K310	MATR3_MOUSE	IPI00453826	NAN	NaN
1617	SYSPDGKESPSDKK	535.566	3	Phospho (ST)	0.00200000000000.0	S598				31.98	1	2	329 : Tax_Id=10090 Gene_Symbol=Matr3 Matrin-3	Matr3	Q8K310	MATR3_MOUSE	IPI00453826	7.879	─
1618	SYSPDGKESPSDK	738.799	2	Phospho (ST)	0.0020000000000.0	S598				45.65	7	1	329 : Tax_Id=10090 Gene_Symbol=Matr3 Matrin-3	Matr3	Q8K310	MATR3_MOUSE	IPI00453826	5.63	─
1619	RRTEEGPTLSYGR	534.586	3	Phospho (ST)	0.0020000000000.0	T150				58.84	12	2	329 : Tax_Id=10090 Gene_Symbol=Matr3 Matrin-3	Matr3	Q8K310	MATR3_MOUSE	IPI00453826	1.266	─
1620	TESPAEGKEQEEK	771.321	2	Phospho (ST)	0.2000000000000.0	T617				28.8	1	1	500 : Tax_Id=10090 Gene_Symbol=Matr3 Matrin-3	Matr3	Q8K310	MATR3_MOUSE	IPI00453826	─	1.81
1621	RDSFDDRGPSLNPVLDYDHGSR	650.29	4	Phospho (ST)	0.0020000000000000000000.0	S188				27.02	1	2	500 : Tax_Id=10090 Gene_Symbol=Matr3 Matrin-3	Matr3	Q8K310	MATR3_MOUSE	IPI00453826	0.603	0.397
1622	RDSFDDRGPSLNPVLDYDHGSR	650.29	4	Phospho (ST)	0.0000000002000000000000.0	S195				30.38	1	2	500 : Tax_Id=10090 Gene_Symbol=Matr3 Matrin-3	Matr3	Q8K310	MATR3_MOUSE	IPI00453826	0.596	0.393
1623	RDSFDDRGPSLNPVLDYDHGSR	866.716	3	Phospho (ST)	0.0000000002000000000000.0	S195				30.29	1	2	500 : Tax_Id=10090 Gene_Symbol=Matr3 Matrin-3	Matr3	Q8K310	MATR3_MOUSE	IPI00453826	─	0.37
1624	TESPAEGKEQEEK	771.321	2	Phospho (ST)	0.0020000000000.0	S619				35.57	2	1	500 : Tax_Id=10090 Gene_Symbol=Matr3 Matrin-3	Matr3	Q8K310	MATR3_MOUSE	IPI00453826	─	0.119
1625	AADPDLSPVKQEPPGPEEDGEEK	838.701	3	Phospho (ST)	0.00000020000000000000000.0	S556				48.97	5	1	667 : Tax_Id=10090 Gene_Symbol=Mbd1 Isoform 2 of Methyl-CpG-binding domain protein 1	Mbd1	Q9Z2E2	MBD1_MOUSE	IPI00453479	1.282	─
1626	YLGGSMDLSTFDFR	852.853	2	Oxidation (M); Phospho (ST)	0.00002100000000.0	S56				61.91	5	0	1136 : Tax_Id=10090 Gene_Symbol=Mbd3 Isoform 1 of Methyl-CpG-binding domain protein 3	Mbd3	Q9Z2D8	MBD3_MOUSE	IPI00131067	-9999	─
1627	RISDPLTSSPGR	723.313	2	2 Phospho (ST)	0.002000002000.0	S21	S27			29.88	1	1	136 : Tax_Id=10090 Gene_Symbol=Mcm2 Putative uncharacterized protein	Mcm2	P97310	MCM2_MOUSE	IPI00323820	NAN	─
1628	ISDPLTSSPGR	605.279	2	Phospho (ST)	0.00000002000.0	S27				59.23	4	0	103 : Tax_Id=10090 Gene_Symbol=Mcm2 CRL-1722 L5178Y-R cDNA, RIKEN full-length enriched library, clone:I730064M13 product:minichromosome maintenance deficient 2 mitotin (S. cerevisiae), full insert sequence	Mcm2	P97310	MCM2_MOUSE	IPI00323820	9999	9999
1629	RADALTSSPGR	605.782	2	Phospho (ST)	0.00000002000.0	S41				50.93	6	1	103 : Tax_Id=10090 Gene_Symbol=Mcm2 CRL-1722 L5178Y-R cDNA, RIKEN full-length enriched library, clone:I730064M13 product:minichromosome maintenance deficient 2 mitotin (S. cerevisiae), full insert sequence	Mcm2	P97310	MCM2_MOUSE	IPI00323820	0.219	2.034
1630	GLLYDSSEEDEERPAR	1013.39	2	2 Phospho (ST)	0.0000022000000000.0	S139	S140			58.72	6	0	103 : Tax_Id=10090 Gene_Symbol=Mcm2 CRL-1722 L5178Y-R cDNA, RIKEN full-length enriched library, clone:I730064M13 product:minichromosome maintenance deficient 2 mitotin (S. cerevisiae), full insert sequence	Mcm2	P97310	MCM2_MOUSE	IPI00323820	1.364	1.107
1631	ADALTSSPGR	527.732	2	Phospho (ST)	0.0000002000.0	S41				50.56	1	0	103 : Tax_Id=10090 Gene_Symbol=Mcm2 CRL-1722 L5178Y-R cDNA, RIKEN full-length enriched library, clone:I730064M13 product:minichromosome maintenance deficient 2 mitotin (S. cerevisiae), full insert sequence	Mcm2	P97310	MCM2_MOUSE	IPI00323820	─	0.806
1632	GLLYDSSEEDEERPAR	649.277	3	Phospho (ST)	0.0000020000000000.0	S139				35.66	3	0	103 : Tax_Id=10090 Gene_Symbol=Mcm2 CRL-1722 L5178Y-R cDNA, RIKEN full-length enriched library, clone:I730064M13 product:minichromosome maintenance deficient 2 mitotin (S. cerevisiae), full insert sequence	Mcm2	P97310	MCM2_MOUSE	IPI00323820	─	0.645
1633	GLLYDSSEEDEERPAR	973.412	2	Phospho (ST)	0.0000020000000000.0	S139				62.35	5	0	103 : Tax_Id=10090 Gene_Symbol=Mcm2 CRL-1722 L5178Y-R cDNA, RIKEN full-length enriched library, clone:I730064M13 product:minichromosome maintenance deficient 2 mitotin (S. cerevisiae), full insert sequence	Mcm2	P97310	MCM2_MOUSE	IPI00323820	1.363	0.619
1634	RISDPLTSSPGR	683.33	2	Phospho (ST)	0.002000000000.0	S21				45.17	6	1	103 : Tax_Id=10090 Gene_Symbol=Mcm2 CRL-1722 L5178Y-R cDNA, RIKEN full-length enriched library, clone:I730064M13 product:minichromosome maintenance deficient 2 mitotin (S. cerevisiae), full insert sequence	Mcm2	P97310	MCM2_MOUSE	IPI00323820	1.377	0.531
1635	KASEDESDLEDEEEKSQEDTEQK	926.706	3	Phospho (ST)	0.00200000000000000000000.0	S668				47.66	1	2	581 : Tax_Id=10090 Gene_Symbol=Mcm3 DNA replication licensing factor MCM3	Mcm3	P25206	MCM3_MOUSE	IPI00108338	18.527	─
1636	KASEDESDLEDEEEKSQEDTEQK	926.705	3	Phospho (ST)	0.00000020000000000000000.0	S672				58.22	7	2	581 : Tax_Id=10090 Gene_Symbol=Mcm3 DNA replication licensing factor MCM3	Mcm3	P25206	MCM3_MOUSE	IPI00108338	18.302	─
1637	ASEDESDLEDEEEKSQEDTEQK	884.007	3	Phospho (ST)	0.0000020000000000000000.0	S672				55.07	6	1	581 : Tax_Id=10090 Gene_Symbol=Mcm3 DNA replication licensing factor MCM3	Mcm3	P25206	MCM3_MOUSE	IPI00108338	13.698	─
1638	ASEDESDLEDEEEKSQEDTEQK	1325.51	2	Phospho (ST)	0.0000020000000000000000.0	S672				75.09	2	1	581 : Tax_Id=10090 Gene_Symbol=Mcm3 DNA replication licensing factor MCM3	Mcm3	P25206	MCM3_MOUSE	IPI00108338	13.012	─
1639	ASEDESDLEDEEEKSQEDTEQK	884.007	3	Phospho (ST)	0.0200000000000000000000.0	S668				34.3	1	1	581 : Tax_Id=10090 Gene_Symbol=Mcm3 DNA replication licensing factor MCM3	Mcm3	P25206	MCM3_MOUSE	IPI00108338	9.719	─
1640	ASEDESDLEDEEEKSQEDTEQKR	936.041	3	Phospho (ST)	0.00000200000000000000000.0	S672				61.22	12	2	581 : Tax_Id=10090 Gene_Symbol=Mcm3 DNA replication licensing factor MCM3	Mcm3	P25206	MCM3_MOUSE	IPI00108338	3.692	─
1641	VTPTQSLR	491.242	2	Phospho (ST)	0.02000000.0	T19				33.65	3	0	620 : Tax_Id=10090 Gene_Symbol=Mcm4 DNA replication licensing factor MCM4	Mcm4	P49717	MCM4_MOUSE	IPI00117016	0.235	1.942
1642	FNGSSEDASQETVSKPSLR	1059.97	2	Phospho (ST)	0.0000200000000000000.0	S700				44.1	3	0	503 : Tax_Id=10090 Gene_Symbol=Mcm6 DNA replication licensing factor MCM6	Mcm6	P97311	MCM6_MOUSE	IPI00123881	1.411	─
1643	FNGSSEDASQETVSKPSLR	1059.97	2	Phospho (ST)	0.0002000000000000000.0	S699				67.05	4	0	503 : Tax_Id=10090 Gene_Symbol=Mcm6 DNA replication licensing factor MCM6	Mcm6	P97311	MCM6_MOUSE	IPI00123881	1.392	─
1644	VETPDVNLDQEEEIQMETDEGQGGVNGHADSPAPVNR	1358.25	3	Oxidation (M); Phospho (ST)	0.0000000000000001000000000000002000000.0	S689				61.02	4	0	503 : Tax_Id=10090 Gene_Symbol=Mcm6 DNA replication licensing factor MCM6	Mcm6	P97311	MCM6_MOUSE	IPI00123881	-9999	─
1645	GDQVLNFSDAEDLIDDSK	1030.93	2	Phospho (ST)	0.000000020000000000.0	S282				76.79	8	0	135 : Tax_Id=10090 Gene_Symbol=Mcrs1 Microspherule protein 1	Mcrs1	Q99L90	MCRS1_MOUSE	IPI00320267	1.08	0.625
1646	VLLAADSEEEGDFPSGR	936.407	2	Phospho (ST)	0.00000020000000000.0	S168				69.75	17	0	288 : Tax_Id=10090 Gene_Symbol=Mdc1 mediator of DNA damage checkpoint 1	Mdc1	E9QK89	E9QK89_MOUSE	IPI00753701	1.776	─
1647	SQSGSPAAPVEQVVIHTDTSGDPTLPQR	1012.12	3	2 Phospho (ST)	0.0020200000000000000000000000.0	S594	S596			34.26	2	0	288 : Tax_Id=10090 Gene_Symbol=Mdc1 mediator of DNA damage checkpoint 1	Mdc1	E9QK89	E9QK89_MOUSE	IPI00753701	1.646	─
1648	SSTRTPELIVPVDPELQPSTSTEQPVIPK	1075.88	3	Phospho (ST)	0.00200000000000000000000000000.0	T1055				30.79	1	1	288 : Tax_Id=10090 Gene_Symbol=Mdc1 mediator of DNA damage checkpoint 1	Mdc1	E9QK89	E9QK89_MOUSE	IPI00753701	-9999	─
1649	VLLAADSEEEGDFPSGR	936.404	2	Phospho (ST)	0.00000020000000000.0	S168				71.42	5	0	495 : Tax_Id=10090 Gene_Symbol=Mdc1 Mediator of DNA damage checkpoint protein 1	Mdc1	Q5PSV9	MDC1_MOUSE	IPI00461995	─	0.75
1650	SHSADSRAEGVSDTVEK	967.88	2	2 Phospho (ST)	0.00200200000000000.0	S124	S127			36.53	2	1	556 : Tax_Id=10090 Gene_Symbol=Mdm1 Isoform 3 of Nuclear protein MDM1	Mdm1	Q9D067	MDM1_MOUSE	IPI00172264	2.176	─
1651	AETSESSGSAPAVPEASASPK	1020.45	2	Phospho (ST)	0.000000000000000020000.0	S78				37.62	1	0	214 : Tax_Id=10090 Gene_Symbol=Mecp2 Isoform A of Methyl-CpG-binding protein 2	Mecp2	Q9Z2D6	MECP2_MOUSE	IPI00131063	0.063	─
1652	AETSESSGSAPAVPEASASPK	1020.44	2	Phospho (ST)	0.000000000000000000200.0	S80				68.04	8	0	120 : Tax_Id=10090 Gene_Symbol=Mecp2 Isoform A of Methyl-CpG-binding protein 2	Mecp2	Q9Z2D6	MECP2_MOUSE	IPI00131063	0.062	1.937
1653	GDLAFGAPGPRPPSPFDDPTDDPERK	944.427	3	Phospho (ST)	0.00000000000002000000000000.0	S636				38.62	2	1	690 : Tax_Id=10090 Gene_Symbol=Med12 OPA-containing protein 1	Med12	A2AGH6	MED12_MOUSE	IPI00131869	1.295	0.954
1654	LLSSSDDDANILSSPTDR	1033.42	2	2 Phospho (ST)	0.002000000000020000.0	S860	S871			78.22	8	0	771 : Tax_Id=10090 Gene_Symbol=Med24 Isoform 1 of Mediator of RNA polymerase II transcription subunit 24	Med24	Q99K74	MED24_MOUSE	IPI00165717	5.939	─
1655	LLSSSDDDANILSSPTDR	993.439	2	Phospho (ST)	0.000000000000000200.0	T873				69.46	1	0	771 : Tax_Id=10090 Gene_Symbol=Med24 Isoform 1 of Mediator of RNA polymerase II transcription subunit 24	Med24	Q99K74	MED24_MOUSE	IPI00165717	1.128	─
1656	LLSSSDDDANILSSPTDR	993.44	2	Phospho (ST)	0.000000000000020000.0	S871				94.1	11	0	771 : Tax_Id=10090 Gene_Symbol=Med24 Isoform 1 of Mediator of RNA polymerase II transcription subunit 24	Med24	Q99K74	MED24_MOUSE	IPI00165717	1.126	─
1657	LLSSSDDDANILSSPTDR	993.438	2	Phospho (ST)	0.002000000000000000.0	S860				63.87	11	0	771 : Tax_Id=10090 Gene_Symbol=Med24 Isoform 1 of Mediator of RNA polymerase II transcription subunit 24	Med24	Q99K74	MED24_MOUSE	IPI00165717	-9999	─
1658	NSPGLLVSPGNLNK	745.374	2	Phospho (ST)	0.02000000000000.0	S222				46.8	3	0	125 : Tax_Id=10090 Gene_Symbol=Mef2c Isoform 4 of Myocyte-specific enhancer factor 2C	Mef2c	Q8CFN5	MEF2C_MOUSE	IPI00318314	0.818	1.943
1659	GSESPDPDSSYALTPR	879.863	2	Phospho (ST)	0.0002000000000000.0	S98				82.59	7	0	125 : Tax_Id=10090 Gene_Symbol=Mef2c Isoform 4 of Myocyte-specific enhancer factor 2C	Mef2c	Q8CFN5	MEF2C_MOUSE	IPI00318314	0.873	0.923
1660	RASEELDGLFR	686.817	2	Phospho (ST)	0.00200000000.0	S121				59.21	16	1	324 : Tax_Id=10090 Gene_Symbol=Mef2d Isoform Non-muscle of Myocyte-specific enhancer factor 2D	Mef2d	Q63943	MEF2D_MOUSE	IPI00331135	1.424	─
1661	AHSNPMADHTLR	482.538	3	Oxidation (M); Phospho (ST)	0.002001000000.0	S21				30.05	1	0	990 : Tax_Id=10090 Gene_Symbol=Mettl1 tRNA (guanine-N(7)-)-methyltransferase	Mettl1	Q9Z120	TRMB_MOUSE	IPI00129383	1.848	─
1662	KIVEPEVVGESDSEVEGDAWR	1245.53	2	2 Phospho (ST)	0.000000000020200000000.0	S116	S118			37.43	1	1	4 : Tax_Id=10090 Gene_Symbol=Mfap1a;Mfap1b Microfibrillar-associated protein 1	Mfap1a;Mfap1b	Q9CQU1	MFAP1_MOUSE	IPI00228590	2.038	─
1663	LEREDSSEEEEEEIDDEEIERR	975.71	3	2 Phospho (ST)	0.0000022000000000000000.0	S132	S133			36.13	1	2	4 : Tax_Id=10090 Gene_Symbol=Mfap1a;Mfap1b Microfibrillar-associated protein 1	Mfap1a;Mfap1b	Q9CQU1	MFAP1_MOUSE	IPI00228590	1.413	─
1664	IVEPEVVGESDSEVEGDAWR	1141.5	2	Phospho (ST)	0.00000000000200000000.0	S118				77.42	4	0	4 : Tax_Id=10090 Gene_Symbol=Mfap1a;Mfap1b Microfibrillar-associated protein 1	Mfap1a;Mfap1b	Q9CQU1	MFAP1_MOUSE	IPI00228590	0.822	─
1665	LEREDSSEEEEEEIDDEEIER	923.677	3	2 Phospho (ST)	0.000002200000000000000.0	S132	S133			29.71	2	1	259 : Tax_Id=10090 Gene_Symbol=Mfap1b;Mfap1a Microfibrillar-associated protein 1	Mfap1b;Mfap1a	Q9CQU1	MFAP1_MOUSE	IPI00228590	1.997	1.228
1666	RPDYAPMESSDEEDEEFQFIK	908.014	3	2 Phospho (ST)	0.000000002200000000000.0	S52	S53			34.11	2	0	259 : Tax_Id=10090 Gene_Symbol=Mfap1b;Mfap1a Microfibrillar-associated protein 1	Mfap1b;Mfap1a	Q9CQU1	MFAP1_MOUSE	IPI00228590	─	1.174
1667	RPDYAPMESSDEEDEEFQFIK	913.345	3	Oxidation (M); 2 Phospho (ST)	0.000000102200000000000.0	S52	S53			46.25	4	0	259 : Tax_Id=10090 Gene_Symbol=Mfap1b;Mfap1a Microfibrillar-associated protein 1	Mfap1b;Mfap1a	Q9CQU1	MFAP1_MOUSE	IPI00228590	1.156	1.131
1668	IVEPEVVGESDSEVEGDAWR	1181.48	2	2 Phospho (ST)	0.00000000020200000000.0	S116	S118			80.22	9	0	259 : Tax_Id=10090 Gene_Symbol=Mfap1b;Mfap1a Microfibrillar-associated protein 1	Mfap1b;Mfap1a	Q9CQU1	MFAP1_MOUSE	IPI00228590	1.428	0.959
1669	LEREDSSEEEEEEIDDEEIER	1385.01	2	2 Phospho (ST)	0.000002200000000000000.0	S132	S133			85.77	1	1	259 : Tax_Id=10090 Gene_Symbol=Mfap1b;Mfap1a Microfibrillar-associated protein 1	Mfap1b;Mfap1a	Q9CQU1	MFAP1_MOUSE	IPI00228590	1.682	0.942
1670	RPDYAPMESSDEEDEEFQFIK	1369.51	2	Oxidation (M); 2 Phospho (ST)	0.000000102200000000000.0	S52	S53			30.21	1	0	259 : Tax_Id=10090 Gene_Symbol=Mfap1b;Mfap1a Microfibrillar-associated protein 1	Mfap1b;Mfap1a	Q9CQU1	MFAP1_MOUSE	IPI00228590	1.39	0.893
1671	SLAALDALNTDDENDEEEYEAWK	907.704	3	Phospho (ST)	0.00000000020000000000000.0	T267				43.03	1	0	259 : Tax_Id=10090 Gene_Symbol=Mfap1b;Mfap1a Microfibrillar-associated protein 1	Mfap1b;Mfap1a	Q9CQU1	MFAP1_MOUSE	IPI00228590	1.042	0.888
1672	RPDYAPMESSDEEDEEFQFIK	1361.52	2	2 Phospho (ST)	0.000000002200000000000.0	S52	S53			30.42	1	0	259 : Tax_Id=10090 Gene_Symbol=Mfap1b;Mfap1a Microfibrillar-associated protein 1	Mfap1b;Mfap1a	Q9CQU1	MFAP1_MOUSE	IPI00228590	─	0.68
1673	SLAALDALNTDDENDEEEYEAWK	1361.06	2	Phospho (ST)	0.00000000020000000000000.0	T267				106.08	9	0	259 : Tax_Id=10090 Gene_Symbol=Mfap1b;Mfap1a Microfibrillar-associated protein 1	Mfap1b;Mfap1a	Q9CQU1	MFAP1_MOUSE	IPI00228590	1.002	0.625
1674	IVEPEVVGESDSEVEGDAWR	1141.49	2	Phospho (ST)	0.00000000020000000000.0	S116				79.99	6	0	259 : Tax_Id=10090 Gene_Symbol=Mfap1b;Mfap1a Microfibrillar-associated protein 1	Mfap1b;Mfap1a	Q9CQU1	MFAP1_MOUSE	IPI00228590	0.82	0.621
1675	LENEGSDEDIETDVLYSPQMALK	1346.58	2	Oxidation (M); Phospho (ST)	0.00000200000000000001000.0	S364				81.95	11	0	313 : Tax_Id=10090 Gene_Symbol=Mgea5 Isoform 3 of Bifunctional protein NCOAT	Mgea5	Q9EQQ9	OGA_MOUSE	IPI00406624	1.084	─
1676	HSASDPGPAPVVNSSSR	872.887	2	Phospho (ST)	0.00000000000000020.0	S1766				37.9	1	0	960 : Tax_Id=10090 Gene_Symbol=Mia3 Isoform 1 of Melanoma inhibitory activity protein 3	Mia3	Q8BI84	MIA3_MOUSE	IPI00222037	2.224	─
1677	LSSLER	392.684	2	Phospho (ST)	0.002000.0	S794				37.7	13	0	499 : Tax_Id=10090 Gene_Symbol=Mical1 NEDD9-interacting protein with calponin homology and LIM domains	Mical1	Q8VDP3	MICA1_MOUSE	IPI00116371	1.108	─
1678	VSPVPSPSQPAR	651.316	2	Phospho (ST)	0.020000000000.0	S777				31.13	5	0	550 : Tax_Id=10090 Gene_Symbol=Mical1 NEDD9-interacting protein with calponin homology and LIM domains	Mical1	Q8VDP3	MICA1_MOUSE	IPI00116371	-9999	1.532
1679	INSSGKESPGSSEFFQEAVSHGK	857.027	3	2 Phospho (ST)	0.00200002000000000000000.0	S482	S487			41.87	1	1	884 : Tax_Id=10090 Gene_Symbol=Mier1 Isoform 2 of Mesoderm induction early response protein 1	Mier1	Q5UAK0	MIER1_MOUSE	IPI00480337	1.394	─
1680	INSSGKESPGSSEFFQEAVSHGK	857.027	3	2 Phospho (ST)	0.00200000000200000000000.0	S482	S491			34.63	2	1	884 : Tax_Id=10090 Gene_Symbol=Mier1 Isoform 2 of Mesoderm induction early response protein 1	Mier1	Q5UAK0	MIER1_MOUSE	IPI00480337	1.393	─
1681	RINSSGKESPGSSEFFQEAVSHGK	682.047	4	2 Phospho (ST)	0.000020000002000000000000.0	S483	S490			32.86	1	2	884 : Tax_Id=10090 Gene_Symbol=Mier1 Isoform 2 of Mesoderm induction early response protein 1	Mier1	Q5UAK0	MIER1_MOUSE	IPI00480337	0.707	─
1682	INSSGKESPGSSEFFQEAVSHGK	830.372	3	Phospho (ST)	0.00000002000000000000000.0	S487				32.09	1	1	884 : Tax_Id=10090 Gene_Symbol=Mier1 Isoform 2 of Mesoderm induction early response protein 1	Mier1	Q5UAK0	MIER1_MOUSE	IPI00480337	-9999	─
1683	INSSGKESPGSSEFFQEAVSHGK	857.026	3	2 Phospho (ST)	0.00020000002000000000000.0	S483	S490			35.87	1	1	567 : Tax_Id=10090 Gene_Symbol=Mier1 Isoform 2 of Mesoderm induction early response protein 1	Mier1	Q5UAK0	MIER1_MOUSE	IPI00480337	─	0.588
1684	INSSGKESPGSSEFFQEAVSHGK	857.026	3	2 Phospho (ST)	0.00200000002000000000000.0	S482	S490			28.3	1	1	567 : Tax_Id=10090 Gene_Symbol=Mier1 Isoform 2 of Mesoderm induction early response protein 1	Mier1	Q5UAK0	MIER1_MOUSE	IPI00480337	1.898	0.585
1685	SQSPEDLSGVQEVFQTSGHNK	1177.52	2	Phospho (ST)	0.002000000000000000000.0	S2152				73.6	4	0	672 : Tax_Id=10090 Gene_Symbol=Mki67 Ki-67 protein	Mki67	Q61769	Q61769_MOUSE	IPI00124959	1.203	─
1686	SQSPEDLSGVQEVFQTSGHNK	785.348	3	Phospho (ST)	0.200000000000000000000.0	S2150				56.86	4	0	672 : Tax_Id=10090 Gene_Symbol=Mki67 Ki-67 protein	Mki67	Q61769	Q61769_MOUSE	IPI00124959	0.819	─
1687	ERPQSPGKQESPGITPPR	681	3	Phospho (ST)	0.000020000000000000.0	S518				37.88	1	1	672 : Tax_Id=10090 Gene_Symbol=Mki67 Ki-67 protein	Mki67	Q61769	Q61769_MOUSE	IPI00124959	-9999	─
1688	SQSPEDLSGVQEVFQTSGHNK	785.347	3	Phospho (ST)	0.002000000000000000000.0	S2152				44.92	6	0	267 : Tax_Id=10090 Gene_Symbol=Mki67 Ki-67 protein	Mki67	Q61769	Q61769_MOUSE	IPI00124959	0.819	0.513
1689	NIAVAHRDSEGNQVLPDQK	724.347	3	Phospho (ST)	0.0000000020000000000.0	S205				30.58	1	1	758 : Tax_Id=10090 Gene_Symbol=Mki67ip Isoform 1 of MKI67 FHA domain-interacting nucleolar phosphoprotein	Mki67ip	Q91VE6	MK67I_MOUSE	IPI00225912	0.942	─
1690	RHSTSSLSPLR	440.885	3	Phospho (ST)	0.00200000000.0	S2197				33.03	1	1	627 : Tax_Id=10090 Gene_Symbol=Mll1 Isoform 2 of Histone-lysine N-methyltransferase HRX	Mll1	P55200	KMT2A_MOUSE	IPI00230024	0.466	─
1691	RHSTSSLSPLR	440.886	3	Phospho (ST)	0.00002000000.0	S2199				29.58	1	1	627 : Tax_Id=10090 Gene_Symbol=Mll1 Isoform 2 of Histone-lysine N-methyltransferase HRX	Mll1	P55200	KMT2A_MOUSE	IPI00230024	0.465	─
1692	ASEPLLSPPPFGESR	832.39	2	Phospho (ST)	0.000000200000000.0	S2231				48.47	8	0	61 : Tax_Id=10090 Gene_Symbol=Mll2 similar to myeloid/lymphoid or mixed-lineage leukemia 2	Mll2	Q6PDK2	KMT2D_MOUSE	IPI00381244	NAN	─
1693	LEGPASPDVELGKEETEESK	1112.5	2	Phospho (ST)	0.00000200000000000000.0	S1627				49.19	2	1	61 : Tax_Id=10090 Gene_Symbol=Mll2 similar to myeloid/lymphoid or mixed-lineage leukemia 2	Mll2	Q6PDK2	KMT2D_MOUSE	IPI00381244	1.475	─
1694	ALSPVIPIIPR	628.362	2	Phospho (ST)	0.00200000000.0	S4789				39.22	5	0	61 : Tax_Id=10090 Gene_Symbol=Mll2 similar to myeloid/lymphoid or mixed-lineage leukemia 2	Mll2	Q6PDK2	KMT2D_MOUSE	IPI00381244	-9999	─
1695	VSPAAAQLADTFFGK	801.879	2	Phospho (ST)	0.020000000000000.0	S4410				98.05	8	0	104 : Tax_Id=10090 Gene_Symbol=Mll2 similar to myeloid/lymphoid or mixed-lineage leukemia 2	Mll2	Q6PDK2	KMT2D_MOUSE	IPI00381244	0.884	0.95
1696	KLSPLR	397.22	2	Phospho (ST)	0.002000.0	S531				33.87	5	1	10 : Tax_Id=10090 Gene_Symbol=Mll5 B16 F10Y cells cDNA, RIKEN full-length enriched library, clone:G370040I11 product:myeloid/lymphoid or mixed-lineage leukemia 5, full insert sequence (Fragment)	Mll5	Q3UG20	KMT2E_MOUSE	IPI00658959	─	1.455
1697	GAPQLSPESPLLSGAR	830.409	2	Phospho (ST)	0.0000020000000000.0	S45				50.19	2	0	1186 : Tax_Id=10090 Gene_Symbol=Mlx Isoform Gamma of Max-like protein X	Mlx	O08609	MLX_MOUSE	IPI00114852	NAN	─
1698	RPQRPRSPPLPAVIK	448.757	4	Phospho (ST)	0.000000200000000.0	S614				29.16	1	1	841 : Tax_Id=10090 Gene_Symbol=Morc2a MORC family CW-type zinc finger protein 2A	Morc2a	Q69ZX6	MOR2A_MOUSE	IPI00623382	NAN	─
1699	LMKPPSPEHQSPDTQQEGGEEEEAMVAR	1100.45	3	2 Oxidation (M); 2 Phospho (ST)	0.0100020000200000000000001000.0	S793	S798			36.79	6	0	67 : Tax_Id=10090 Gene_Symbol=Morc2a microrchidia 2A isoform 2	Morc2a	Q6PCN6	Q6PCN6_MOUSE	IPI00929814	1.401	─
1700	KEANEVLSDSAGEDHPAELR	749.67	3	Phospho (ST)	0.00000000020000000000.0	S716				47.79	1	1	67 : Tax_Id=10090 Gene_Symbol=Morc2a microrchidia 2A isoform 2	Morc2a	Q6PCN6	Q6PCN6_MOUSE	IPI00929814	1.297	─
1701	SPPLPAVIK	501.275	2	Phospho (ST)	0.200000000.0	S614				32.96	2	0	841 : Tax_Id=10090 Gene_Symbol=Morc2a MORC family CW-type zinc finger protein 2A	Morc2a	Q69ZX6	MOR2A_MOUSE	IPI00623382	-9999	─
1702	LMKPPSPEHQSPDTQQEGGEEEEAMVAR	1073.79	3	2 Oxidation (M); Phospho (ST)	0.0100020000000000000000001000.0	S854				49.74	3	0	841 : Tax_Id=10090 Gene_Symbol=Morc2a MORC family CW-type zinc finger protein 2A	Morc2a	Q69ZX6	MOR2A_MOUSE	IPI00623382	-9999	─
1703	LMKPPSPEHQSPDTQQEGGEEEEAMVAR	1073.79	3	2 Oxidation (M); Phospho (ST)	0.0100000000200000000000001000.0	S859				33.87	2	0	841 : Tax_Id=10090 Gene_Symbol=Morc2a MORC family CW-type zinc finger protein 2A	Morc2a	Q69ZX6	MOR2A_MOUSE	IPI00623382	-9999	─
1704	KEANELSDSAGEDHPAELR	716.647	3	Phospho (ST)	0.0000002000000000000.0	S775				32.84	1	1	398 : Tax_Id=10090 Gene_Symbol=Morc2a MORC family CW-type zinc finger protein 2A	Morc2a	Q69ZX6	MOR2A_MOUSE	IPI00623382	─	0.716
1705	SLAVSDEEEAEEEAEK	922.868	2	Phospho (ST)	0.0000200000000000.0	S741				86.26	6	0	398 : Tax_Id=10090 Gene_Symbol=Morc2a MORC family CW-type zinc finger protein 2A	Morc2a	Q69ZX6	MOR2A_MOUSE	IPI00623382	─	0.538
1706	RLSNPPVENSSYK	524.247	3	Phospho (ST)	0.0020000000000.0	S563				31.44	1	1	354 : Tax_Id=10090 Gene_Symbol=Morc3 microrchidia 3	Morc3	Q4QQR6	Q4QQR6_MOUSE	IPI00755119	9999	─
1707	RLSNPPVENSSYK	785.865	2	Phospho (ST)	0.0020000000000.0	S563				52.67	6	1	423 : Tax_Id=10090 Gene_Symbol=Morc3 Microrchidia 3	Morc3	Q4QQR6	Q4QQR6_MOUSE	IPI00755119	1.347	1.133
1708	KSPVFSDEDSDLDFDIGKLEQQTK	994.411	3	3 Phospho (ST)	0.020002000200000000000000.0	S164	S168	S172		33.03	1	2	553 : Tax_Id=10090 Gene_Symbol=Mphosph10 Putative uncharacterized protein	Mphosph10	Q9CYN7	Q9CYN7_MOUSE	IPI00111740	1.782	─
1709	KSPVFSDEDSDLDFDIGK	1127.42	2	3 Phospho (ST)	0.020002000200000000.0	S164	S168	S172		55.9	12	1	553 : Tax_Id=10090 Gene_Symbol=Mphosph10 Putative uncharacterized protein	Mphosph10	Q9CYN7	Q9CYN7_MOUSE	IPI00111740	1.446	─
1710	VTFALPDDEAEDTSPLAVK	1049.49	2	Phospho (ST)	0.0000000000000200000.0	S346				75.73	7	0	1008 : Tax_Id=10090 Gene_Symbol=Mphosph10 U3 small nucleolar ribonucleoprotein protein MPP10	Mphosph10	Q810V0	MPP10_MOUSE	IPI00402911	0.877	─
1711	SLKSPDLAEEEKEK	561.601	3	Phospho (ST)	0.00020000000000.0	S400				46.29	4	2	699 : Tax_Id=10090 Gene_Symbol=Mphosph8 M-phase phosphoprotein, mpp8	Mphosph8	Q3TYA6	MPP8_MOUSE	IPI00121617	1.607	─
1712	SKSNPDFLK	558.26	2	Phospho (ST)	0.002000000.0	S992				32.05	2	1	744 : Tax_Id=10090 Gene_Symbol=Mprip Isoform 1 of Myosin phosphatase Rho-interacting protein	Mprip	P97434	MPRIP_MOUSE	IPI00125348	0.778	─
1713	SKSNPDFLK	558.26	2	Phospho (ST)	0.200000000.0	S990				29.27	1	1	744 : Tax_Id=10090 Gene_Symbol=Mprip Isoform 1 of Myosin phosphatase Rho-interacting protein	Mprip	P97434	MPRIP_MOUSE	IPI00125348	0.77	─
1714	NYSETIEVDDSDEDDIFPTNSR	1321.03	2	Phospho (ST)	0.0000000000200000000000.0	S648				57.62	5	0	302 : Tax_Id=10090 Gene_Symbol=Mre11a Isoform 1 of Double-strand break repair protein MRE11A	Mre11a	Q61216	MRE11_MOUSE	IPI00118853	1.243	─
1715	RTSSLVGPTQSFFMR	945.405	2	Oxidation (M); 2 Phospho (ST)	0.002200000000010.0	S28	S29			39.03	14	1	24 : Tax_Id=10090 Gene_Symbol=Ms4a1 B-lymphocyte antigen CD20	Ms4a1	P19437	CD20_MOUSE	IPI00115397	1.063	─
1716	TSSLVGPTQSFFMR	867.354	2	Oxidation (M); 2 Phospho (ST)	0.02200000000010.0	S28	S29			31.47	2	0	24 : Tax_Id=10090 Gene_Symbol=Ms4a1 B-lymphocyte antigen CD20	Ms4a1	P19437	CD20_MOUSE	IPI00115397	0.981	─
1717	TSSLVGPTQSFFMR	867.355	2	Oxidation (M); 2 Phospho (ST)	0.22000000000010.0	T27	S28			30.14	2	0	24 : Tax_Id=10090 Gene_Symbol=Ms4a1 B-lymphocyte antigen CD20	Ms4a1	P19437	CD20_MOUSE	IPI00115397	0.981	─
1718	RTSSLVGPTQSFFMR	630.606	3	Oxidation (M); 2 Phospho (ST)	0.022000000000010.0	T27	S28			30.3	1	1	24 : Tax_Id=10090 Gene_Symbol=Ms4a1 B-lymphocyte antigen CD20	Ms4a1	P19437	CD20_MOUSE	IPI00115397	0.723	─
1719	SNVVLLSAGEKNEQTIK	955.486	2	Phospho (ST)	0.00000020000000000.0	S225				42.35	4	1	24 : Tax_Id=10090 Gene_Symbol=Ms4a1 B-lymphocyte antigen CD20	Ms4a1	P19437	CD20_MOUSE	IPI00115397	0.708	─
1720	MKEEIIELSGVSSQPK	935.947	2	Oxidation (M); Phospho (ST)	0.1000000000002000.0	S248				79.52	10	1	24 : Tax_Id=10090 Gene_Symbol=Ms4a1 B-lymphocyte antigen CD20	Ms4a1	P19437	CD20_MOUSE	IPI00115397	0.498	─
1721	MKEEIIELSGVSSQPK	935.948	2	Oxidation (M); Phospho (ST)	0.1000000000020000.0	S247				47.19	3	1	24 : Tax_Id=10090 Gene_Symbol=Ms4a1 B-lymphocyte antigen CD20	Ms4a1	P19437	CD20_MOUSE	IPI00115397	0.488	─
1722	TSSLVGPTQSFFMR	827.372	2	Oxidation (M); Phospho (ST)	0.20000000000010.0	T27				54.59	3	0	24 : Tax_Id=10090 Gene_Symbol=Ms4a1 B-lymphocyte antigen CD20	Ms4a1	P19437	CD20_MOUSE	IPI00115397	0.448	─
1723	RTSSLVGPTQSFFMR	905.422	2	Oxidation (M); Phospho (ST)	0.000200000000010.0	S29				30.82	1	1	24 : Tax_Id=10090 Gene_Symbol=Ms4a1 B-lymphocyte antigen CD20	Ms4a1	P19437	CD20_MOUSE	IPI00115397	-9999	─
1724	RTSSLVGPTQSFFMR	603.95	3	Oxidation (M); Phospho (ST)	0.000200000000010.0	S29				53.44	5	1	24 : Tax_Id=10090 Gene_Symbol=Ms4a1 B-lymphocyte antigen CD20	Ms4a1	P19437	CD20_MOUSE	IPI00115397	-9999	─
1725	RTSSLVGPTQSFFMR	603.95	3	Oxidation (M); Phospho (ST)	0.002000000000010.0	S28				39.77	1	1	24 : Tax_Id=10090 Gene_Symbol=Ms4a1 B-lymphocyte antigen CD20	Ms4a1	P19437	CD20_MOUSE	IPI00115397	-9999	─
1726	TSSLVGPTQSFFMR	551.916	3	Oxidation (M); Phospho (ST)	0.00200000000010.0	S29				31.95	1	0	24 : Tax_Id=10090 Gene_Symbol=Ms4a1 B-lymphocyte antigen CD20	Ms4a1	P19437	CD20_MOUSE	IPI00115397	-9999	─
1727	SNVVLLSAGEK	598.8	2	Phospho (ST)	0.00000020000.0	S225				45.11	2	0	323 : Tax_Id=10090 Gene_Symbol=Ms4a1 B-lymphocyte antigen CD20	Ms4a1	P19437	CD20_MOUSE	IPI00115397	9999	9999
1728	TSSLVGPTQSFFMR	827.37	2	Oxidation (M); Phospho (ST)	0.02000000000010.0	S28				53.82	1	0	323 : Tax_Id=10090 Gene_Symbol=Ms4a1 B-lymphocyte antigen CD20	Ms4a1	P19437	CD20_MOUSE	IPI00115397	0.448	1.315
1729	TSSLVGPTQSFFMR	827.37	2	Oxidation (M); Phospho (ST)	0.00200000000010.0	S29				61.14	10	0	323 : Tax_Id=10090 Gene_Symbol=Ms4a1 B-lymphocyte antigen CD20	Ms4a1	P19437	CD20_MOUSE	IPI00115397	0.138	1.315
1730	TSSLVGPTQSFFMR	819.373	2	Phospho (ST)	0.00200000000000.0	S29				58.52	4	0	323 : Tax_Id=10090 Gene_Symbol=Ms4a1 B-lymphocyte antigen CD20	Ms4a1	P19437	CD20_MOUSE	IPI00115397	─	0.901
1731	TSSLVGPTQSFFMR	819.373	2	Phospho (ST)	0.02000000000000.0	S28				48.96	3	0	323 : Tax_Id=10090 Gene_Symbol=Ms4a1 B-lymphocyte antigen CD20	Ms4a1	P19437	CD20_MOUSE	IPI00115397	─	0.9
1732	VHVQFFDDSPTR	764.336	2	Phospho (ST)	0.000000002000.0	S137				53.66	2	0	70 : Tax_Id=10090 Gene_Symbol=Msh6 mutS homolog 6	Msh6	P54276	MSH6_MOUSE	IPI00310173	9999	─
1733	RVISDSESDIGGSDVEFKPDTK	821.043	3	Phospho (ST)	0.0002000000000000000000.0	S252				75.35	5	1	70 : Tax_Id=10090 Gene_Symbol=Msh6 mutS homolog 6	Msh6	P54276	MSH6_MOUSE	IPI00310173	9999	─
1734	VISDSESDIGGSDVEFKPDTK	769.01	3	Phospho (ST)	0.002000000000000000000.0	S252				29.78	1	0	70 : Tax_Id=10090 Gene_Symbol=Msh6 mutS homolog 6	Msh6	P54276	MSH6_MOUSE	IPI00310173	0.582	─
1735	VISDSESDIGGSDVEFKPDTK	1153.01	2	Phospho (ST)	0.002000000000000000000.0	S252				99.56	12	0	70 : Tax_Id=10090 Gene_Symbol=Msh6 mutS homolog 6	Msh6	P54276	MSH6_MOUSE	IPI00310173	0.539	─
1736	VISDSESDIGGSDVEFKPDTK	1192.99	2	2 Phospho (ST)	0.002000000002000000000.0	S252	S261			49.75	3	0	70 : Tax_Id=10090 Gene_Symbol=Msh6 mutS homolog 6	Msh6	P54276	MSH6_MOUSE	IPI00310173	0.495	─
1737	GHLSRPEAQSLSPYTTSANR	751.354	3	Phospho (ST)	0.00000000000000020000.0	T439				44.42	1	0	615 : Tax_Id=10090 Gene_Symbol=Mta2 Metastasis-associated protein MTA2	Mta2	Q9R190	MTA2_MOUSE	IPI00128230	0.21	─
1738	GHLSRPEAQSLSPYTTSANR	751.354	3	Phospho (ST)	0.00000000000200000000.0	S435				49.54	7	0	615 : Tax_Id=10090 Gene_Symbol=Mta2 Metastasis-associated protein MTA2	Mta2	Q9R190	MTA2_MOUSE	IPI00128230	0.204	─
1739	MPTQSDEEKSPSPTAEDPR	1139.43	2	Oxidation (M); 2 Phospho (ST)	0.1000000002020000000.0	S370	S372			38.38	1	1	1018 : Tax_Id=10090 Gene_Symbol=Mta3 Putative uncharacterized protein	Mta3	Q3TY62	Q3TY62_MOUSE	IPI00654008	1.283	─
1740	HAELSGSPLK	559.766	2	Phospho (ST)	0.0000200000.0	S514				36.28	2	0	590 : Tax_Id=10090 Gene_Symbol=Mta3 Isoform 1 of Metastasis-associated protein MTA3	Mta3	Q924K8	MTA3_MOUSE	IPI00125745	0.38	1.507
1741	HAELSGSPLK	559.766	2	Phospho (ST)	0.0000002000.0	S516				30.76	1	0	590 : Tax_Id=10090 Gene_Symbol=Mta3 Isoform 1 of Metastasis-associated protein MTA3	Mta3	Q924K8	MTA3_MOUSE	IPI00125745	0.38	1.507
1742	SQERPPETPPTSVSESLPTLSDSDPVPVADSDDDAGSESAAR	1459.31	3	Phospho (ST)	0.000000000000000000000000000000200000000000.0	S724				49.73	10	0	944 : Tax_Id=10090 Gene_Symbol=Mtap1s Microtubule-associated protein 1S	Mtap1s	Q8C052	MAP1S_MOUSE	IPI00223621	1.618	─
1743	LATTVSAPDLK	598.302	2	Phospho (ST)	0.00000200000.0	S901				45.96	4	0	1153 : Tax_Id=10090 Gene_Symbol=Mtap4 Isoform 4 of Microtubule-associated protein 4	Mtap4	P27546	MAP4_MOUSE	IPI00406741	NAN	─
1744	VGSLDNVGHLPAGGAVK	835.917	2	Phospho (ST)	0.00200000000000000.0	S1046				53.25	10	0	479 : Tax_Id=10090 Gene_Symbol=Mtap4 Isoform 1 of Microtubule-associated protein 4	Mtap4	P27546	MAP4_MOUSE	IPI00408119	3.366	─
1745	DMSPLPESEVTLGK	799.855	2	Oxidation (M); Phospho (ST)	0.01200000000000.0	S475				42.48	9	0	479 : Tax_Id=10090 Gene_Symbol=Mtap4 Isoform 1 of Microtubule-associated protein 4	Mtap4	P27546	MAP4_MOUSE	IPI00408119	1.12	─
1746	RSSQPSPTTVPASDSPPAK	1035.45	2	2 Phospho (ST)	0.0020020000000000000.0	S115	S118			43.49	1	1	952 : Tax_Id=10090 Gene_Symbol=Mtap7d1 Isoform 1 of MAP7 domain-containing protein 1	Mtap7d1	A2AJI0	MA7D1_MOUSE	IPI00282957	1.379	─
1747	SETNWESPK	579.229	2	Phospho (ST)	0.000000200.0	S565				42.88	5	0	519 : Tax_Id=10090 Gene_Symbol=Mtdh Protein LYRIC	Mtdh	Q80WJ7	LYRIC_MOUSE	IPI00330599	9999	1.543
1748	SQEPISNDQKVSDDDKEK	714.646	3	Phospho (ST)	0.000000000002000000.0	S423				26.85	1	2	519 : Tax_Id=10090 Gene_Symbol=Mtdh Protein LYRIC	Mtdh	Q80WJ7	LYRIC_MOUSE	IPI00330599	-9999	0.81
1749	RSSDPSLNEK	606.766	2	Phospho (ST)	0.0020000000.0	S633				44.04	6	1	337 : Tax_Id=10090 Gene_Symbol=Mtmr3 Isoform 1 of Myotubularin-related protein 3	Mtmr3	Q8K296	MTMR3_MOUSE	IPI00551495	9999	1.335
1750	SSGSHSHSPSSHYR	531.546	3	Phospho (ST)	0.00000200000000.0	S296				33.56	1	0	788 : Tax_Id=10090 Gene_Symbol=Mtss1 Isoform 1 of Metastasis suppressor protein 1	Mtss1	Q8R1S4	MTSS1_MOUSE	IPI00153439	1.412	─
1751	SSGSHSHSPSSHYR	531.546	3	Phospho (ST)	0.00020000000000.0	S294				36.76	1	0	788 : Tax_Id=10090 Gene_Symbol=Mtss1 Isoform 1 of Metastasis suppressor protein 1	Mtss1	Q8R1S4	MTSS1_MOUSE	IPI00153439	1.371	─
1752	SSGSHSHSPSSHYR	531.546	3	Phospho (ST)	0.00000002000000.0	S298				44.15	4	0	788 : Tax_Id=10090 Gene_Symbol=Mtss1 Isoform 1 of Metastasis suppressor protein 1	Mtss1	Q8R1S4	MTSS1_MOUSE	IPI00153439	1.368	─
1753	KSPHPQSALPK	423.883	3	Phospho (ST)	0.02000000000.0	S1303				30.91	1	1	368 : Tax_Id=10090 Gene_Symbol=Mybbp1a Myb-binding protein 1A	Mybbp1a	Q7TPV4	MBB1A_MOUSE	IPI00331361	NAN	─
1754	SPSLLQSGVK	548.276	2	Phospho (ST)	0.0020000000.0	S1325				34.94	3	0	368 : Tax_Id=10090 Gene_Symbol=Mybbp1a Myb-binding protein 1A	Mybbp1a	Q7TPV4	MBB1A_MOUSE	IPI00331361	1.008	─
1755	SPSLLQSGVK	548.276	2	Phospho (ST)	0.2000000000.0	S1323				57.33	15	0	368 : Tax_Id=10090 Gene_Symbol=Mybbp1a Myb-binding protein 1A	Mybbp1a	Q7TPV4	MBB1A_MOUSE	IPI00331361	0.841	─
1756	SLSPNHNTLQTLK	766.878	2	Phospho (ST)	0.0020000000000.0	S2823				30.77	2	0	1294 : Tax_Id=10090 Gene_Symbol=Mycbp2 Isoform 2 of Probable E3 ubiquitin-protein ligase MYCBP2	Mycbp2	Q7TPH6	MYCB2_MOUSE	IPI00380409	9999	─
1757	EHLYHLESELSPK	554.59	3	Phospho (ST)	0.0000000000200.0	S283				29.48	1	0	580 : Tax_Id=10090 Gene_Symbol=Myg1 UPF0160 protein MYG1, mitochondrial	Myg1	Q9JK81	MYG1_MOUSE	IPI00122392	0.874	─
1758	EHLYHLESELSPK	831.383	2	Phospho (ST)	0.0000000200000.0	S280				35.78	1	0	580 : Tax_Id=10090 Gene_Symbol=Myg1 UPF0160 protein MYG1, mitochondrial	Myg1	Q9JK81	MYG1_MOUSE	IPI00122392	-9999	─
1759	VIENTDGSEEEMDAR	895.845	2	Oxidation (M); Phospho (ST)	0.000000020001000.0	S1954				48.81	5	0	935 : Tax_Id=10090 Gene_Symbol=Myh11 Isoform 1 of Myosin-11	Myh11	O08638	MYH11_MOUSE	IPI00114894	4.687	─
1760	FSHSYLSDSDTEAK	873.818	2	2 Phospho (ST)	0.00000020200000.0	S2037	S2039			38.45	1	0	385 : Tax_Id=10090 Gene_Symbol=Myo18a Isoform 2 of Myosin-XVIIIa	Myo18a	Q9JMH9	MY18A_MOUSE	IPI00407425	1.867	0.689
1761	FSHSYLSDSDTEAK	833.836	2	Phospho (ST)	0.00000000200000.0	S2039				45.16	1	0	385 : Tax_Id=10090 Gene_Symbol=Myo18a Isoform 2 of Myosin-XVIIIa	Myo18a	Q9JMH9	MY18A_MOUSE	IPI00407425	2.002	0.569
1762	FSHSYLSDSDTEAK	833.834	2	Phospho (ST)	0.00000020000000.0	S2037				49.81	5	0	385 : Tax_Id=10090 Gene_Symbol=Myo18a Isoform 2 of Myosin-XVIIIa	Myo18a	Q9JMH9	MY18A_MOUSE	IPI00407425	2.002	0.567
1763	FSHSYLSDSDTEAK	833.836	2	Phospho (ST)	0.00020000000000.0	S2034				35.27	2	0	385 : Tax_Id=10090 Gene_Symbol=Myo18a Isoform 2 of Myosin-XVIIIa	Myo18a	Q9JMH9	MY18A_MOUSE	IPI00407425	2.002	0.567
1764	TSSIADEGTYTLDSILR	961.442	2	Phospho (ST)	0.00200000000000000.0	S1650				64.52	4	0	845 : Tax_Id=10090 Gene_Symbol=Myo5a Myosin-Va	Myo5a	Q99104	MYO5A_MOUSE	IPI00118120	2.15	─
1765	TSSIADEGTYTLDSILR	961.443	2	Phospho (ST)	0.02000000000000000.0	S1649				89.17	3	0	845 : Tax_Id=10090 Gene_Symbol=Myo5a Myosin-Va	Myo5a	Q99104	MYO5A_MOUSE	IPI00118120	2.149	─
1766	RISFSTSDVSK	653.806	2	Phospho (ST)	0.00200000000.0	S1336				31.25	1	1	1009 : Tax_Id=10090 Gene_Symbol=Myo9b myosin IXb isoform 1	Myo9b	E9PZW8	E9PZW8_MOUSE	IPI00915485	NAN	─
1767	LPELDPRGSDEENLDSETSASTESLLEER	1100.15	3	Phospho (ST)	0.00000000200000000000000000000.0	S1949				56.79	3	1	88 : Tax_Id=10090 Gene_Symbol=Myo9b Isoform 1 of Myosin-IXb	Myo9b	Q9QY06	MYO9B_MOUSE	IPI00135379	0.89	─
1768	AQDKPESPSGSTQIQR	904.913	2	Phospho (ST)	0.0000000020000000.0	S1266				52.2	4	0	88 : Tax_Id=10090 Gene_Symbol=Myo9b Isoform 1 of Myosin-IXb	Myo9b	Q9QY06	MYO9B_MOUSE	IPI00135379	-9999	─
1769	AQDKPESPSGSTQIQR	904.912	2	Phospho (ST)	0.0000002000000000.0	S1264				50.24	5	0	88 : Tax_Id=10090 Gene_Symbol=Myo9b Isoform 1 of Myosin-IXb	Myo9b	Q9QY06	MYO9B_MOUSE	IPI00135379	-9999	─
1770	SSGSETEQVVDFSDR	901.83	2	2 Phospho (ST)	0.000202000000000.0	S104	T106			42.33	1	0	141 : Tax_Id=10090 Gene_Symbol=Myst2 Isoform 2 of Histone acetyltransferase MYST2	Myst2	Q5SVQ0	KAT7_MOUSE	IPI00228457	2.51	─
1771	SSGSETEQVVDFSDR	861.846	2	Phospho (ST)	0.200000000000000.0	S101				61.53	1	0	141 : Tax_Id=10090 Gene_Symbol=Myst2 Isoform 2 of Histone acetyltransferase MYST2	Myst2	Q5SVQ0	KAT7_MOUSE	IPI00228457	1.377	─
1772	SSGSETEQVVDFSDR	861.844	2	Phospho (ST)	0.000200000000000.0	S104				48.71	2	0	326 : Tax_Id=10090 Gene_Symbol=Myst2 Isoform 2 of Histone acetyltransferase MYST2	Myst2	Q5SVQ0	KAT7_MOUSE	IPI00228457	1.364	0.795
1773	SSGSETEQVVDFSDR	861.845	2	Phospho (ST)	0.020000000000000.0	S102				57.57	2	0	326 : Tax_Id=10090 Gene_Symbol=Myst2 Isoform 2 of Histone acetyltransferase MYST2	Myst2	Q5SVQ0	KAT7_MOUSE	IPI00228457	1.381	0.793
1774	EEEEEEEESDDADDTPVLKPVSLLR	985.099	3	Phospho (ST)	0.0000000020000000000000000.0	S1115				32.38	1	0	767 : Tax_Id=10090 Gene_Symbol=Myst3 Histone acetyltransferase MYST3	Myst3	Q8BZ21	KAT6A_MOUSE	IPI00380122	0.684	─
1775	RPSKEEEEEEEESDDADDTPVLKPVSLLR	856.145	4	Phospho (ST)	0.00200000000000000000000000000.0	S1105				30.14	1	1	767 : Tax_Id=10090 Gene_Symbol=Myst3 Histone acetyltransferase MYST3	Myst3	Q8BZ21	KAT6A_MOUSE	IPI00380122	0.487	─
1776	SPLELGEKLSPLPGGPGAGDPR	742.039	3	Phospho (ST)	0.0000000002000000000000.0	S171				47.03	1	1	1320 : Tax_Id=10090 Gene_Symbol=Nab2 Isoform 1 of NGFI-A-binding protein 2	Nab2	Q61127	NAB2_MOUSE	IPI00117780	NAN	─
1777	SFSPKSPLELGEK	789.846	2	2 Phospho (ST)	0.0020020000000.0	S159	S162			29.89	1	1	494 : Tax_Id=10090 Gene_Symbol=Nab2 Isoform 1 of NGFI-A-binding protein 2	Nab2	Q61127	NAB2_MOUSE	IPI00117780	─	0.592
1778	SFSPKSPLELGEK	789.846	2	2 Phospho (ST)	0.2000020000000.0	S157	S162			32.25	1	1	494 : Tax_Id=10090 Gene_Symbol=Nab2 Isoform 1 of NGFI-A-binding protein 2	Nab2	Q61127	NAB2_MOUSE	IPI00117780	─	0.592
1779	VQGEAVSNIQENTQTPTVQEESEEEEVDETGVEVK	1314.25	3	Phospho (ST)	0.00000000000000002000000000000000000.0	T2133				40.21	1	0	314 : Tax_Id=10090 Gene_Symbol=Naca Nascent polypeptide-associated complex subunit alpha, muscle-specific form	Naca	P70670	NACAM_MOUSE	IPI00111831	1.898	─
1780	VQGEAVSNIQENTQTPTVQEESEEEEVDETGVEVK	1314.25	3	Phospho (ST)	0.00000000000000000000020000000000000.0	S2138				75.66	4	0	369 : Tax_Id=10090 Gene_Symbol=Naca Nascent polypeptide-associated complex subunit alpha, muscle-specific form	Naca	P70670	NACAM_MOUSE	IPI00111831	1.314	0.764
1781	EFITGDVEPTDAESAWHSENEEEDKLAGDMK	1192.49	3	Oxidation (M); Phospho (ST)	0.0000000000000000020000000000010.0	S125				26.92	1	1	49 : Tax_Id=10090 Gene_Symbol=Nap1l4 Bone marrow stroma cell CRL-2028 SR-4987 cDNA, RIKEN full-length enriched library, clone:G430136P17 product:nucleosome assembly protein 1-like 4, full insert sequence	Nap1l4	Q78ZA7	NP1L4_MOUSE	IPI00133977	0.853	0.634
1782	EFITGDVEPTDAESAWHSENEEEDKLAGDMK	1187.16	3	Phospho (ST)	0.0000000000000000020000000000000.0	S125				29.65	4	1	49 : Tax_Id=10090 Gene_Symbol=Nap1l4 Bone marrow stroma cell CRL-2028 SR-4987 cDNA, RIKEN full-length enriched library, clone:G430136P17 product:nucleosome assembly protein 1-like 4, full insert sequence	Nap1l4	Q78ZA7	NP1L4_MOUSE	IPI00133977	─	0.421
1783	TFSSIAR	431.197	2	Phospho (ST)	0.0002000.0	S2406				35.25	3	0	1194 : Tax_Id=10090 Gene_Symbol=Nbea Isoform 3 of Neurobeachin	Nbea	Q9EPN1	NBEA_MOUSE	IPI00320831	0.313	─
1784	TFSSIAR	431.197	2	Phospho (ST)	0.0020000.0	S2405				29.4	3	0	574 : Tax_Id=10090 Gene_Symbol=Nbea Isoform 3 of Protein neurobeachin	Nbea	Q9EPN1	NBEA_MOUSE	IPI00320831	0.313	0.915
1785	KLSQETFNIK	644.321	2	Phospho (ST)	0.0020000000.0	S398				40.93	14	1	484 : Tax_Id=10090 Gene_Symbol=Nbn Nibrin	Nbn	Q9R207	NBN_MOUSE	IPI00316857	1.349	─
1786	RHSYENDGGQPHK	401.92	4	Phospho (ST)	0.0020000000000.0	S7				37.67	5	1	987 : Tax_Id=10090 Gene_Symbol=Ncbp1 Nuclear cap-binding protein subunit 1	Ncbp1	Q3UYV9	NCBP1_MOUSE	IPI00458056	2.263	─
1787	KRLSQDTYR	416.203	3	Phospho (ST)	0.000200000.0	S321				33.6	2	2	446 : Tax_Id=10090 Gene_Symbol=Ncf1 Neutrophil cytosol factor 1	Ncf1	Q09014	NCF1_MOUSE	IPI00120241	2.01	─
1788	RLSQDTYR	559.753	2	Phospho (ST)	0.00200000.0	S321				39.89	6	1	214 : Tax_Id=10090 Gene_Symbol=Ncf1 Neutrophil cytosol factor 1	Ncf1	Q09014	NCF1_MOUSE	IPI00120241	2.988	0.859
1789	IHPQSQPQEDTSPESDIPPPPNSSPPGR	1024.46	3	Phospho (ST)	0.0000000000020000000000000000.0	S312				36.93	2	0	962 : Tax_Id=10090 Gene_Symbol=Ncf2 Neutrophil cytosol factor 2	Ncf2	O70145	NCF2_MOUSE	IPI00115653	0.825	─
1790	TPEIFR	421.694	2	Phospho (ST)	0.200000.0	T233				34.88	6	0	438 : Tax_Id=10090 Gene_Symbol=Ncf2 P67phox	Ncf2	O70145	NCF2_MOUSE	IPI00115653	1.39	0.823
1791	RKPSVPDTASPADDSFVDPGER	808.368	3	Phospho (ST)	0.0002000000000000000000.0	S85				73.84	9	1	530 : Tax_Id=10090 Gene_Symbol=Nck1 non-catalytic region of tyrosine kinase adaptor protein 1	Nck1	Q99M51	NCK1_MOUSE	IPI00453999	2.776	─
1792	KEDSDEDEDEEDEDDSDEDEDDEEEDEFEPPIVK	1407.48	3	2 Phospho (ST)	0.0002000000000002000000000000000000.0	S145	S157			56.51	1	1	167 : Tax_Id=10090 Gene_Symbol=Ncl Nucleolin	Ncl	P09405	NUCL_MOUSE	IPI00317794	2.108	─
1793	EVEEDSEDEEMSEDEDDSSGEEEVVIPQK	1217.06	3	Oxidation (M); 4 Phospho (ST)	0.00000200001200000220000000000.0	S28	S34	S40	S41	30.74	2	0	167 : Tax_Id=10090 Gene_Symbol=Ncl Nucleolin	Ncl	P09405	NUCL_MOUSE	IPI00317794	1.255	─
1794	AAPAAPASEDEEDDEDEDDEEDDDEEEEDDSEEEVMEITTAK	1216.67	4	Oxidation (M); 2 Phospho (ST)	0.000000020000000000000000000000200001000000.0	S189	S212			56.06	7	0	167 : Tax_Id=10090 Gene_Symbol=Ncl Nucleolin	Ncl	P09405	NUCL_MOUSE	IPI00317794	1.156	─
1795	KEDSDEDEDEEDEDDSDEDEDDEEEDEFEPPIVK	1055.86	4	2 Phospho (ST)	0.0002000000000002000000000000000000.0	S145	S157			41.28	3	1	167 : Tax_Id=10090 Gene_Symbol=Ncl Nucleolin	Ncl	P09405	NUCL_MOUSE	IPI00317794	1.043	─
1796	AAPAAPASEDEEDDEDEDDEEDDDEEEEDDSEEEVMEITTAK	1595.23	3	Oxidation (M); Phospho (ST)	0.000000000000000000000000000000200001000000.0	S212				72.06	4	0	167 : Tax_Id=10090 Gene_Symbol=Ncl Nucleolin	Ncl	P09405	NUCL_MOUSE	IPI00317794	0.401	─
1797	KEDSDEDEDEEDEDDSDEDEDDEEEDEFEPPIVK	1380.82	3	Phospho (ST)	0.0002000000000000000000000000000000.0	S145				34.44	1	1	94 : Tax_Id=10090 Gene_Symbol=Ncl Nucleolin	Ncl	P09405	NUCL_MOUSE	IPI00317794	─	0.684
1798	KEDSDEDEDEEDEDDSDEDEDDEEEDEFEPPIVK	1380.82	3	Phospho (ST)	0.0000000000000002000000000000000000.0	S157				40.81	1	1	94 : Tax_Id=10090 Gene_Symbol=Ncl Nucleolin	Ncl	P09405	NUCL_MOUSE	IPI00317794	0.43	0.652
1799	LLQDSSSPVDLAK	726.854	2	Phospho (ST)	0.0000002000000.0	S699				62.32	4	0	725 : Tax_Id=10090 Gene_Symbol=Ncoa2 Nuclear receptor coactivator 2	Ncoa2	Q61026	NCOA2_MOUSE	IPI00116968	9999	─
1800	AVSLDSPVSVGSGPPVK	838.42	2	Phospho (ST)	0.00200000000000000.0	S847				65.71	13	0	477 : Tax_Id=10090 Gene_Symbol=Ncoa3 nuclear receptor coactivator 3	Ncoa3	O09000	NCOA3_MOUSE	IPI00113730	0.949	─
1801	THDILEDVNASPETR	888.894	2	Phospho (ST)	0.000000000020000.0	S215				54.58	2	0	477 : Tax_Id=10090 Gene_Symbol=Ncoa3 nuclear receptor coactivator 3	Ncoa3	O09000	NCOA3_MOUSE	IPI00113730	0.622	─
1802	LLRSSADSLPGPISR	864.908	2	2 Phospho (ST)	0.000020020000000.0	S167	S170			42.26	13	1	236 : Tax_Id=10090 Gene_Symbol=Ncoa5 MKIAA1637 protein (Fragment)	Ncoa5	Q69ZE0	Q69ZE0_MOUSE	IPI00922978	1.655	─
1803	SSADSLPGPISR	633.791	2	Phospho (ST)	0.020000000000.0	S167				47.98	15	0	236 : Tax_Id=10090 Gene_Symbol=Ncoa5 MKIAA1637 protein (Fragment)	Ncoa5	Q69ZE0	Q69ZE0_MOUSE	IPI00922978	1.252	─
1804	LLRSSADSLPGPISR	824.925	2	Phospho (ST)	0.000020000000000.0	S167				45.45	8	1	236 : Tax_Id=10090 Gene_Symbol=Ncoa5 MKIAA1637 protein (Fragment)	Ncoa5	Q69ZE0	Q69ZE0_MOUSE	IPI00922978	0.515	─
1805	LLRSSADSLPGPISR	824.924	2	Phospho (ST)	0.000200000000000.0	S166				34.44	2	1	236 : Tax_Id=10090 Gene_Symbol=Ncoa5 MKIAA1637 protein (Fragment)	Ncoa5	Q69ZE0	Q69ZE0_MOUSE	IPI00922978	0.513	─
1806	SSADSLPGPISR	633.79	2	Phospho (ST)	0.020000000000.0	S378				41.26	4	0	172 : Tax_Id=10090 Gene_Symbol=Ncoa5 Nuclear receptor coactivator 5	Ncoa5	Q91W39	NCOA5_MOUSE	IPI00313525	─	0.588
1807	SHIPSEPYEPISPPQGPAVHEK	826.057	3	Phospho (ST)	0.0000000000020000000000.0	S2165				40.8	3	0	655 : Tax_Id=10090 Gene_Symbol=Ncor1 Nuclear receptor co-repressor 1, isoform CRA_a	Ncor1	Q60974	NCOR1_MOUSE	IPI00274795	2.143	─
1808	SPGSISYLPSFFTK	805.878	2	Phospho (ST)	0.20000000000000.0	S2198				39.86	1	0	655 : Tax_Id=10090 Gene_Symbol=Ncor1 Nuclear receptor co-repressor 1, isoform CRA_a	Ncor1	Q60974	NCOR1_MOUSE	IPI00274795	0.985	─
1809	AQLSPGLYDDSSAR	780.341	2	Phospho (ST)	0.00020000000000.0	S1481				73.57	11	0	655 : Tax_Id=10090 Gene_Symbol=Ncor1 Nuclear receptor co-repressor 1, isoform CRA_a	Ncor1	Q60974	NCOR1_MOUSE	IPI00274795	-9999	─
1810	VSPENLVDK	540.752	2	Phospho (ST)	0.020000000.0	S2134				38.23	6	0	382 : Tax_Id=10090 Gene_Symbol=Ncor1 Nuclear receptor co-repressor 1	Ncor1	Q60974	NCOR1_MOUSE	IPI00274795	1.429	0.711
1811	THSTSSSIGSGESPFSR	902.381	2	Phospho (ST)	0.00200000000000000.0	S331				72.72	3	0	1012 : Tax_Id=10090 Gene_Symbol=Ndrg3 Protein NDRG3	Ndrg3	Q9QYF9	NDRG3_MOUSE	IPI00136107	NAN	─
1812	SKSTDIFSK	546.752	2	Phospho (ST)	0.002000000.0	S379				32.21	2	1	828 : Tax_Id=10090 Gene_Symbol=Nedd1 Isoform 1 of Protein NEDD1	Nedd1	P33215	NEDD1_MOUSE	IPI00110438	9999	─
1813	RQISEDVDGPDNR	790.839	2	Phospho (ST)	0.0002000000000.0	S309				42	3	1	412 : Tax_Id=10090 Gene_Symbol=Nedd4 E3 ubiquitin-protein ligase NEDD4	Nedd4	P46935	NEDD4_MOUSE	IPI00462445	1.251	─
1814	SLSSPTVTLSAPLEGAK	869.438	2	Phospho (ST)	0.00200000000000000.0	S477				81.29	9	0	1060 : Tax_Id=10090 Gene_Symbol=Nedd4l Isoform 3 of E3 ubiquitin-protein ligase NEDD4-like	Nedd4l	Q8CFI0	NED4L_MOUSE	IPI00404545	-9999	─
1815	QACHLVKMTR	422.87	3	Phospho (ST)	0.0000000020.0	T226				33.42	1	1	1323 : Tax_Id=10090 Gene_Symbol=Neil3 Isoform 1 of Endonuclease VIII-like 3	Neil3	Q8K203	NEIL3_MOUSE	IPI00169796	9999	─
1816	TTAAHSLVGTPYYMSPER	1038.96	2	Oxidation (M); Phospho (ST)	0.020000000000010000.0	T191				40.32	1	0	786 : Tax_Id=10090 Gene_Symbol=Nek7 Serine/threonine-protein kinase Nek7	Nek7	Q9ES74	NEK7_MOUSE	IPI00112856	NAN	─
1817	TTAAHSLVGTPYYMSPER	692.975	3	Oxidation (M); Phospho (ST)	0.000002000000010000.0	S195				36.77	1	0	786 : Tax_Id=10090 Gene_Symbol=Nek7 Serine/threonine-protein kinase Nek7	Nek7	Q9ES74	NEK7_MOUSE	IPI00112856	NAN	─
1818	TTAAHSLVGTPYYMSPER	1038.96	2	Oxidation (M); Phospho (ST)	0.000002000000010000.0	S195				53.45	5	0	786 : Tax_Id=10090 Gene_Symbol=Nek7 Serine/threonine-protein kinase Nek7	Nek7	Q9ES74	NEK7_MOUSE	IPI00112856	9999	─
1819	RLASLR	398.216	2	Phospho (ST)	0.000200.0	S1142				26.4	1	1	777 : Tax_Id=10090 Gene_Symbol=Nf1 Isoform 2 of Neurofibromin	Nf1	Q04690	NF1_MOUSE	IPI00108783	9999	0.532
1820	DAGLSPEQPALALAGVAASPR	1036.02	2	Phospho (ST)	0.000020000000000000000.0	S136				49.92	1	0	982 : Tax_Id=10090 Gene_Symbol=Nfatc2 Isoform C of Nuclear factor of activated T-cells, cytoplasmic 2	Nfatc2	Q60591	NFAC2_MOUSE	IPI00229456	9999	─
1821	DAGLSPEQPALALAGVAASPR	691.012	3	Phospho (ST)	0.000020000000000000000.0	S136				40.67	4	0	982 : Tax_Id=10090 Gene_Symbol=Nfatc2 Isoform C of Nuclear factor of activated T-cells, cytoplasmic 2	Nfatc2	Q60591	NFAC2_MOUSE	IPI00229456	3.029	─
1822	LPAPAKPEQDSDSDSEGAAEGPAGAPR	927.387	3	2 Phospho (ST)	0.000000000000202000000000000.0	S81	S83			44.65	2	0	307 : Tax_Id=10090 Gene_Symbol=Nfatc2ip NFATC2-interacting protein	Nfatc2ip	O09130	NF2IP_MOUSE	IPI00468503	-9999	─
1823	LPAPAKPEQDSDSDSEGAAEGPAGAPR	927.387	3	2 Phospho (ST)	0.000000000020002000000000000.0	S79	S83			33.94	1	0	307 : Tax_Id=10090 Gene_Symbol=Nfatc2ip NFATC2-interacting protein	Nfatc2ip	O09130	NF2IP_MOUSE	IPI00468503	-9999	─
1824	LPAPAKPEQDSDSDSEGAAEGPAGAPR	954.041	3	3 Phospho (ST)	0.000000000020202000000000000.0	S79	S81	S83		33.54	1	0	783 : Tax_Id=10090 Gene_Symbol=Nfatc2ip NFATC2-interacting protein	Nfatc2ip	O09130	NF2IP_MOUSE	IPI00468503	1.499	9999
1825	LPAPAKPEQDSDSDSEGAAEGPAGAPR	900.731	3	Phospho (ST)	0.000000000000002000000000000.0	S83				80.37	1	0	783 : Tax_Id=10090 Gene_Symbol=Nfatc2ip NFATC2-interacting protein	Nfatc2ip	O09130	NF2IP_MOUSE	IPI00468503	0.457	2.138
1826	KTSEDQAAILPGK	719.354	2	Phospho (ST)	0.0020000000000.0	S344				37.3	1	1	961 : Tax_Id=10090 Gene_Symbol=Nfatc3 Isoform X1 of Nuclear factor of activated T-cells, cytoplasmic 3	Nfatc3	P97305	NFAC3_MOUSE	IPI00123845	9999	─
1827	KLSFTESLTGDSPLLSLNK	1065.54	2	Phospho (ST)	0.0020000000000000000.0	S940				67.83	2	1	321 : Tax_Id=10090 Gene_Symbol=Nfkb1 Isoform 1 of Nuclear factor NF-kappa-B p105 subunit	Nfkb1	P25799	NFKB1_MOUSE	IPI00113873	1.056	─
1828	KGSLAALYDLAVLK	771.42	2	Phospho (ST)	0.00200000000000.0	S298				108.89	14	1	19 : Tax_Id=10090 Gene_Symbol=Nfrkb Nuclear factor related to kappa-B-binding protein	Nfrkb	Q6PIJ4	NFRKB_MOUSE	IPI00274469	0.669	─
1829	EKDSPHMQDPNQADEEAMTQIIR	932.39	3	2 Oxidation (M); Phospho (ST)	0.00020010000000000100000.0	S325				48.51	1	1	672 : Tax_Id=10090 Gene_Symbol=Nfya Adult male lung cDNA, RIKEN full-length enriched library, clone:1200012O07 product:nuclear transcription factor-Y alpha, full insert sequence	Nfya	P23708	NFYA_MOUSE	IPI00135684	1.218	1.713
1830	EKDSPHMQDPNQADEEAMTQIIR	927.061	3	Oxidation (M); Phospho (ST)	0.00020000000000000100000.0	S325				39.96	1	1	672 : Tax_Id=10090 Gene_Symbol=Nfya Adult male lung cDNA, RIKEN full-length enriched library, clone:1200012O07 product:nuclear transcription factor-Y alpha, full insert sequence	Nfya	P23708	NFYA_MOUSE	IPI00135684	─	1.415
1831	NNTAADTEDEESDGEDRGGGTSGSLR	907.357	3	Phospho (ST)	0.00000000000200000000000000.0	S2666				39.38	1	1	207 : Tax_Id=10090 Gene_Symbol=Nipbl Isoform 1 of Nipped-B-like protein	Nipbl	Q6KCD5	NIPBL_MOUSE	IPI00421052	9999	─
1832	DVPPDILLDSPER	773.364	2	Phospho (ST)	0.0000000002000.0	S318				34.71	3	0	835 : Tax_Id=10090 Gene_Symbol=Nipbl Isoform 2 of Nipped-B-like protein	Nipbl	Q6KCD5	NIPBL_MOUSE	IPI00357096	1.362	─
1833	DVPPDILLDSPERK	837.411	2	Phospho (ST)	0.00000000020000.0	S318				53.51	10	1	835 : Tax_Id=10090 Gene_Symbol=Nipbl Isoform 2 of Nipped-B-like protein	Nipbl	Q6KCD5	NIPBL_MOUSE	IPI00357096	1.175	─
[truncated: 1,919 more rows]

## Sheet: altered in BA
a,bThe value of “9999” means that the signal is absent in the denominator (such as enhanced O-GlcNAcylated cell compared to un-stimulated cell), while the value of “-9999” is the opposite
[truncated: 1,226 more rows]

[truncated: 1 more sheets: altered in CB]
